# Supplementary material for: Afrotropical Cynipoidea (Hymenoptera)
Source: Zookeys. 2015 Apr 1;(493):1–176. doi: 10.3897/zookeys.493.6353 (PMC4389221; doi:10.3897/zookeys.493.6353)
Supplement: XML Treatment for Phanacis [file zookeys.493.6353-treatment1.xml]

<!DOCTYPE tp:taxon-treatment
  PUBLIC "-//TaxonX//DTD Taxonomic Treatment Publishing DTD v0 20100105//EN" "tax-treatment-NSO.dtd">
<tp:taxon-treatment xmlns:tp="http://www.plazi.org/taxpub"><tp:treatment-meta><kwd-group><label>Taxon classification</label><kwd><named-content content-type="kingdom">Animalia</named-content></kwd><kwd><named-content content-type="order">Hymenoptera</named-content></kwd><kwd><named-content content-type="family">Cynipidae</named-content></kwd></kwd-group><mixed-citation publication-type="journal"><person-group><name><surname>van Noort</surname><given-names>Simon</given-names></name><name><surname>Buffington</surname><given-names>Matthew L.</given-names></name><name><surname>Forshage</surname><given-names>Mattias</given-names></name></person-group><article-title>Afrotropical <tp:taxon-name><tp:taxon-name-part taxon-name-part-type="superfamily">Cynipoidea</tp:taxon-name-part></tp:taxon-name> (<tp:taxon-name><tp:taxon-name-part taxon-name-part-type="order">Hymenoptera</tp:taxon-name-part></tp:taxon-name>)</article-title><source>Zookeys</source><day>1</day><month>4</month><year>2015</year><volume>2015</volume><issue>493</issue><fpage>1</fpage><lpage>176</lpage><pub-id pub-id-type="doi">10.3897/zookeys.493.6353</pub-id></mixed-citation></tp:treatment-meta><tp:nomenclature><tp:taxon-name>
                            <tp:taxon-name-part taxon-name-part-type="genus">Phanacis</tp:taxon-name-part>
                        </tp:taxon-name><tp:taxon-authority>Förster, 1860</tp:taxon-authority></tp:nomenclature><tp:treatment-sec sec-type="Remarks"><title>Remarks.</title><p><italic><tp:taxon-name><tp:taxon-name-part taxon-name-part-type="genus">Phanacis</tp:taxon-name-part></tp:taxon-name></italic> Förster is closely related to <italic><tp:taxon-name><tp:taxon-name-part taxon-name-part-type="genus">Timaspis</tp:taxon-name-part></tp:taxon-name></italic> Mayr, which is considered to be a junior synonym by some authors (<xref ref-type="bibr" rid="B70">Eady and Quinlan 1963</xref>, <xref ref-type="bibr" rid="B161">Melika 2006</xref>, <xref ref-type="bibr" rid="B162">Melika and Prinsloo 2007</xref>), but not others (<xref ref-type="bibr" rid="B175">Nieves-Aldrey 1994</xref>, <xref ref-type="bibr" rid="B176">2001</xref>).</p></tp:treatment-sec><tp:treatment-sec sec-type="Diagnosis"><title>Diagnosis.</title><p><italic><tp:taxon-name><tp:taxon-name-part taxon-name-part-type="genus">Phanacis</tp:taxon-name-part></tp:taxon-name></italic> is immediately distinguishable from the other cynipid genera present in the Afrotropical region by the open marginal cell, which may be semi-closed (completely closed in both <italic><tp:taxon-name><tp:taxon-name-part taxon-name-part-type="genus">Qwaqwaia</tp:taxon-name-part></tp:taxon-name></italic> and <italic><tp:taxon-name><tp:taxon-name-part taxon-name-part-type="genus">Rhoophilus</tp:taxon-name-part></tp:taxon-name></italic>). The areolet, if defined, is triangular, but may be inconspicuous or absent in some species. It is large and distinct in both other genera, triangular in <italic><tp:taxon-name><tp:taxon-name-part taxon-name-part-type="genus">Rhoophilus</tp:taxon-name-part></tp:taxon-name></italic>, elongate rhomboidal in <italic><tp:taxon-name><tp:taxon-name-part taxon-name-part-type="genus">Qwaqwaia</tp:taxon-name-part></tp:taxon-name></italic>. <italic><tp:taxon-name><tp:taxon-name-part taxon-name-part-type="genus">Phanacis</tp:taxon-name-part></tp:taxon-name></italic> lacks an occipital carina as in <italic><tp:taxon-name><tp:taxon-name-part taxon-name-part-type="genus">Rhoophilus</tp:taxon-name-part></tp:taxon-name></italic>, but has free metasomal tergites, whereas <italic><tp:taxon-name><tp:taxon-name-part taxon-name-part-type="genus">Rhoophilus</tp:taxon-name-part></tp:taxon-name></italic> has tergites 2 and 3 fused.</p><fig id="F2" position="float" orientation="portrait"><label>Figure 2.</label><caption><p><italic><tp:taxon-name><tp:taxon-name-part taxon-name-part-type="genus">Phanacis</tp:taxon-name-part></tp:taxon-name></italic> species (South Africa). <bold>A</bold> habitus lateral view <bold>B</bold> head and mesosoma dorsal view <bold>C</bold> head anterior view.</p></caption><graphic xmlns:xlink="http://www.w3.org/1999/xlink" xlink:href="zookeys-493-001-g002.jpg" position="float" orientation="portrait" xlink:type="simple" id="oo_41156.jpg"/></fig></tp:treatment-sec><tp:treatment-sec sec-type="Distribution"><title>Distribution.</title><p>Afrotropical: South Africa: Western Cape Province and Eastern Cape Province. Also Palearctic including North Africa; Nearctic: USA and Canada (introduced); Neotropical: Argentina (introduced); Australasia: Australia (introduced).</p></tp:treatment-sec><tp:treatment-sec sec-type="Biology"><title>Biology.</title><p>Phytophagous: <italic><tp:taxon-name><tp:taxon-name-part taxon-name-part-type="genus">Phanacis</tp:taxon-name-part> <tp:taxon-name-part taxon-name-part-type="species">neserorum</tp:taxon-name-part></tp:taxon-name></italic> oviposit in young, soft stems of <italic><tp:taxon-name><tp:taxon-name-part taxon-name-part-type="genus">Chrysanthemoides</tp:taxon-name-part> <tp:taxon-name-part taxon-name-part-type="species">monolifera</tp:taxon-name-part></tp:taxon-name></italic> (L.) Norl. (<tp:taxon-name><tp:taxon-name-part taxon-name-part-type="family">Asteraceae</tp:taxon-name-part></tp:taxon-name>), larvae developing in cells in the pith without any visible gall formation. Adults emerge in July and August. Gall formation shows no swelling or external deformation of the stem with surface emergence holes the only indication of infestation (<xref ref-type="bibr" rid="B162">Melika and Prinsloo 2007</xref>).</p><p>The introduced <italic><tp:taxon-name><tp:taxon-name-part taxon-name-part-type="genus">Phanacis</tp:taxon-name-part> <tp:taxon-name-part taxon-name-part-type="species">hypochoeridis</tp:taxon-name-part></tp:taxon-name></italic> is a gall former in stalks of <italic><tp:taxon-name><tp:taxon-name-part taxon-name-part-type="genus">Hypochaeris</tp:taxon-name-part> <tp:taxon-name-part taxon-name-part-type="species">radicata</tp:taxon-name-part></tp:taxon-name></italic> L. (<tp:taxon-name><tp:taxon-name-part taxon-name-part-type="family">Asteraceae</tp:taxon-name-part></tp:taxon-name>) (<xref ref-type="bibr" rid="B162">Melika and Prinsloo 2007</xref>).</p><p><bold>Species richness.</bold></p><p><italic><tp:taxon-name><tp:taxon-name-part taxon-name-part-type="genus">Phanacis</tp:taxon-name-part> <tp:taxon-name-part taxon-name-part-type="species">hypochoeridis</tp:taxon-name-part></tp:taxon-name></italic> (Kieffer, 1887) (<italic><tp:taxon-name><tp:taxon-name-part taxon-name-part-type="genus">Aulax</tp:taxon-name-part></tp:taxon-name></italic>) (introduced to South Africa from Europe)</p><p><italic><tp:taxon-name><tp:taxon-name-part taxon-name-part-type="genus">Phanacis</tp:taxon-name-part> <tp:taxon-name-part taxon-name-part-type="species">neserorum</tp:taxon-name-part></tp:taxon-name></italic> Melika &amp; Prinsloo, 2007 (South Africa)</p><p>A number of undescribed species are known from South Africa.</p></tp:treatment-sec><ref-list><ref id="B70"><mixed-citation xmlns:xlink="http://www.w3.org/1999/xlink" xlink:type="simple"><person-group><name name-style="western"><surname>Eady</surname><given-names>RD</given-names></name><name name-style="western"><surname>Quinlan</surname><given-names>J</given-names></name></person-group> (<year>1963</year>) <chapter-title><tp:taxon-name><tp:taxon-name-part taxon-name-part-type="order">Hymenoptera</tp:taxon-name-part></tp:taxon-name><tp:taxon-name><tp:taxon-name-part taxon-name-part-type="superfamily">Cynipoidea</tp:taxon-name-part></tp:taxon-name>. Key to families and subfamilies, and <tp:taxon-name><tp:taxon-name-part taxon-name-part-type="subfamily">Cynipinae</tp:taxon-name-part></tp:taxon-name> (including galls).</chapter-title><source>Handbook for the identification of British Insects</source><volume>VIII</volume>: <issue>1(a)</issue>.</mixed-citation></ref><ref id="B161"><mixed-citation xmlns:xlink="http://www.w3.org/1999/xlink" xlink:type="simple"><person-group><name name-style="western"><surname>Melika</surname><given-names>G</given-names></name></person-group> (<year>2006</year>) <article-title>Gall wasps of Ukraine. Vols. 1 &amp; 2.</article-title><source>Vestnik Zoologii, Journal of Schmalhausen Institute of Zoology Supplement</source><volume>21</volume>: <fpage>1</fpage>–<lpage>644</lpage>.</mixed-citation></ref><ref id="B162"><mixed-citation xmlns:xlink="http://www.w3.org/1999/xlink" xlink:type="simple"><person-group><name name-style="western"><surname>Melika</surname><given-names>G</given-names></name><name name-style="western"><surname>Prinsloo</surname><given-names>GL</given-names></name></person-group> (<year>2007</year>) <article-title><italic><tp:taxon-name><tp:taxon-name-part taxon-name-part-type="genus">Phanacis</tp:taxon-name-part> <tp:taxon-name-part taxon-name-part-type="species">neserorum</tp:taxon-name-part></tp:taxon-name></italic> sp. n. (<tp:taxon-name><tp:taxon-name-part taxon-name-part-type="order">Hymenoptera</tp:taxon-name-part></tp:taxon-name>: <tp:taxon-name><tp:taxon-name-part taxon-name-part-type="family">Cynipidae</tp:taxon-name-part></tp:taxon-name>: <tp:taxon-name><tp:taxon-name-part taxon-name-part-type="tribe">Aylacini</tp:taxon-name-part></tp:taxon-name>): first record of a phytophagous Afrotropical cynipoid gall wasp.</article-title><source>African Entomology</source><volume>15</volume>: <fpage>185</fpage>–<lpage>191</lpage>. doi: <ext-link ext-link-type="doi" xlink:href="10.4001/1021-3589-15.1.185" xlink:type="simple">10.4001/1021-3589-15.1.185</ext-link></mixed-citation></ref><ref id="B175"><mixed-citation xmlns:xlink="http://www.w3.org/1999/xlink" xlink:type="simple"><person-group><name name-style="western"><surname>Nieves-Aldrey</surname><given-names>JL</given-names></name></person-group> (<year>1994</year>) <article-title>Revision of West-European genera of the tribe <tp:taxon-name><tp:taxon-name-part taxon-name-part-type="tribe">Aylacini</tp:taxon-name-part></tp:taxon-name> Ashmead (<tp:taxon-name><tp:taxon-name-part taxon-name-part-type="order">Hymenoptera</tp:taxon-name-part></tp:taxon-name>, <tp:taxon-name><tp:taxon-name-part taxon-name-part-type="family">Cynipidae</tp:taxon-name-part></tp:taxon-name>).</article-title><source>Journal of <tp:taxon-name><tp:taxon-name-part taxon-name-part-type="order">Hymenoptera</tp:taxon-name-part></tp:taxon-name> Research</source><volume>3</volume>: <fpage>175</fpage>–<lpage>206</lpage>.</mixed-citation></ref><ref id="B176"><mixed-citation xmlns:xlink="http://www.w3.org/1999/xlink" xlink:type="simple"><person-group><name name-style="western"><surname>Nieves-Aldrey</surname><given-names>JL</given-names></name></person-group> (<year>2001</year>) <chapter-title><tp:taxon-name><tp:taxon-name-part taxon-name-part-type="order">Hymenoptera</tp:taxon-name-part></tp:taxon-name><tp:taxon-name><tp:taxon-name-part taxon-name-part-type="family">Cynipidae</tp:taxon-name-part></tp:taxon-name>.</chapter-title><source>Fauna Iberica</source><volume>16</volume>, <size units="page">636 pp</size>.</mixed-citation></ref></ref-list></tp:taxon-treatment>
