# Supplementary material for: Afrotropical Cynipoidea (Hymenoptera)
Source: Zookeys. 2015 Apr 1;(493):1–176. doi: 10.3897/zookeys.493.6353 (PMC4389221; doi:10.3897/zookeys.493.6353)
Supplement: XML Treatment for Rhoophilus [file zookeys.493.6353-treatment2.xml]

<!DOCTYPE tp:taxon-treatment
  PUBLIC "-//TaxonX//DTD Taxonomic Treatment Publishing DTD v0 20100105//EN" "tax-treatment-NSO.dtd">
<tp:taxon-treatment xmlns:tp="http://www.plazi.org/taxpub"><tp:treatment-meta><kwd-group><label>Taxon classification</label><kwd><named-content content-type="kingdom">Animalia</named-content></kwd><kwd><named-content content-type="order">Hymenoptera</named-content></kwd><kwd><named-content content-type="family">Cynipidae</named-content></kwd></kwd-group><mixed-citation publication-type="journal"><person-group><name><surname>van Noort</surname><given-names>Simon</given-names></name><name><surname>Buffington</surname><given-names>Matthew L.</given-names></name><name><surname>Forshage</surname><given-names>Mattias</given-names></name></person-group><article-title>Afrotropical <tp:taxon-name><tp:taxon-name-part taxon-name-part-type="superfamily">Cynipoidea</tp:taxon-name-part></tp:taxon-name> (<tp:taxon-name><tp:taxon-name-part taxon-name-part-type="order">Hymenoptera</tp:taxon-name-part></tp:taxon-name>)</article-title><source>Zookeys</source><day>1</day><month>4</month><year>2015</year><volume>2015</volume><issue>493</issue><fpage>1</fpage><lpage>176</lpage><pub-id pub-id-type="doi">10.3897/zookeys.493.6353</pub-id></mixed-citation></tp:treatment-meta><tp:nomenclature><tp:taxon-name>
                            <tp:taxon-name-part taxon-name-part-type="genus">Rhoophilus</tp:taxon-name-part>
                        </tp:taxon-name><tp:taxon-authority>Mayr, 1881</tp:taxon-authority></tp:nomenclature><tp:treatment-sec sec-type="Remarks"><title>Remarks.</title><p><italic><tp:taxon-name><tp:taxon-name-part taxon-name-part-type="genus">Rhoophilus</tp:taxon-name-part></tp:taxon-name></italic> is morphologically similar to the Holarctic inquiline genera <italic><tp:taxon-name><tp:taxon-name-part taxon-name-part-type="genus">Synergus</tp:taxon-name-part></tp:taxon-name></italic>, <italic><tp:taxon-name><tp:taxon-name-part taxon-name-part-type="genus">Saphonecrus</tp:taxon-name-part></tp:taxon-name></italic>, and <italic><tp:taxon-name><tp:taxon-name-part taxon-name-part-type="genus">Synophrus</tp:taxon-name-part></tp:taxon-name></italic>, all of which typically attack oak cynipid galls. The transverse ridges of the mesoscutum, and a mesopleuron sculptured with longitudinal ridges in <italic><tp:taxon-name><tp:taxon-name-part taxon-name-part-type="genus">Rhoophilus</tp:taxon-name-part></tp:taxon-name></italic> closely resemble characters in several species of the <italic><tp:taxon-name><tp:taxon-name-part taxon-name-part-type="genus">Synergus</tp:taxon-name-part></tp:taxon-name></italic>/<italic><tp:taxon-name><tp:taxon-name-part taxon-name-part-type="genus">Saphonecrus</tp:taxon-name-part></tp:taxon-name></italic> complex. A sister group relationship between <italic><tp:taxon-name><tp:taxon-name-part taxon-name-part-type="genus">Rhoophilus</tp:taxon-name-part></tp:taxon-name></italic> and these three oak inquiline genera was hypothesized by <xref ref-type="bibr" rid="B219">Ronquist (1994)</xref> and <xref ref-type="bibr" rid="B143">Liljeblad and Ronquist (1998)</xref>.</p><!--PageBreak--></tp:treatment-sec><tp:treatment-sec sec-type="Diagnosis"><title>Diagnosis.</title><p><italic><tp:taxon-name><tp:taxon-name-part taxon-name-part-type="genus">Rhoophilus</tp:taxon-name-part></tp:taxon-name></italic> has a closed marginal cell, a character shared with <italic><tp:taxon-name><tp:taxon-name-part taxon-name-part-type="genus">Qwaqwaia</tp:taxon-name-part></tp:taxon-name></italic>. The areolet is triangular as in <italic><tp:taxon-name><tp:taxon-name-part taxon-name-part-type="genus">Phanacis</tp:taxon-name-part></tp:taxon-name></italic>, but larger and more distinct, whereas it is elongate rhomboidal in <italic><tp:taxon-name><tp:taxon-name-part taxon-name-part-type="genus">Qwaqwaia</tp:taxon-name-part></tp:taxon-name></italic>. <italic><tp:taxon-name><tp:taxon-name-part taxon-name-part-type="genus">Rhoophilus</tp:taxon-name-part></tp:taxon-name></italic> lacks an occipital carina as in <italic><tp:taxon-name><tp:taxon-name-part taxon-name-part-type="genus">Phanacis</tp:taxon-name-part></tp:taxon-name></italic> (present in <italic><tp:taxon-name><tp:taxon-name-part taxon-name-part-type="genus">Qwaqwaia</tp:taxon-name-part></tp:taxon-name></italic>), but has tergites 2 and 3 fused, whereas these are free in <italic><tp:taxon-name><tp:taxon-name-part taxon-name-part-type="genus">Phanacis</tp:taxon-name-part></tp:taxon-name></italic>.</p><fig id="F3" position="float" orientation="portrait"><label>Figure 3.</label><caption><p><italic><tp:taxon-name><tp:taxon-name-part taxon-name-part-type="genus">Rhoophilus</tp:taxon-name-part> <tp:taxon-name-part taxon-name-part-type="species">loewi</tp:taxon-name-part></tp:taxon-name></italic> (South Africa). <bold>A</bold> habitus lateral view <bold>B</bold> head and mesosoma dorsal view <bold>C</bold> head, anterior view.</p></caption><graphic xmlns:xlink="http://www.w3.org/1999/xlink" xlink:href="zookeys-493-001-g003.jpg" position="float" orientation="portrait" xlink:type="simple" id="oo_41157.jpg"/></fig></tp:treatment-sec><tp:treatment-sec sec-type="Distribution"><title>Distribution.</title><p>South Africa: Western, Eastern and Northern Cape Provinces.</p><!--PageBreak--></tp:treatment-sec><tp:treatment-sec sec-type="Biology"><title>Biology.</title><p>Inquiline forming secondary cells in galls induced by <italic><tp:taxon-name><tp:taxon-name-part taxon-name-part-type="genus">Scyrotis</tp:taxon-name-part></tp:taxon-name></italic> moths (<tp:taxon-name><tp:taxon-name-part taxon-name-part-type="family">Cecidosidae</tp:taxon-name-part></tp:taxon-name>) on <italic><tp:taxon-name><tp:taxon-name-part taxon-name-part-type="genus">Searsia</tp:taxon-name-part></tp:taxon-name></italic> (formerly <italic><tp:taxon-name><tp:taxon-name-part taxon-name-part-type="genus">Rhus</tp:taxon-name-part></tp:taxon-name></italic>) (<tp:taxon-name><tp:taxon-name-part taxon-name-part-type="family">Anacardiaceae</tp:taxon-name-part></tp:taxon-name>) shrubs and trees. The larval cells expand into the hollow interior of the host gall resulting in death of the gall inducing moth larva (<xref ref-type="bibr" rid="B248">van Noort et al. 2007</xref>).</p></tp:treatment-sec><tp:treatment-sec sec-type="Species richness"><title>Species richness.</title><p><italic><tp:taxon-name><tp:taxon-name-part taxon-name-part-type="genus">Rhoophilus</tp:taxon-name-part> <tp:taxon-name-part taxon-name-part-type="species">loewi</tp:taxon-name-part></tp:taxon-name></italic> Mayr, 1881 (South Africa)</p><!--PageBreak--></tp:treatment-sec><ref-list><ref id="B219"><mixed-citation xmlns:xlink="http://www.w3.org/1999/xlink" xlink:type="simple"><person-group><name name-style="western"><surname>Ronquist</surname><given-names>F</given-names></name></person-group> (<year>1994</year>) <article-title>Evolution of parasitism among closely related species: Phylogenetic relationships and the origin of inquilinism in gall wasps (<tp:taxon-name><tp:taxon-name-part taxon-name-part-type="order">Hymenoptera</tp:taxon-name-part></tp:taxon-name>, <tp:taxon-name><tp:taxon-name-part taxon-name-part-type="family">Cynipidae</tp:taxon-name-part></tp:taxon-name>).</article-title><source>Evolution</source><volume>48</volume>: <fpage>241</fpage>–<lpage>266</lpage>. doi: <ext-link ext-link-type="doi" xlink:href="10.2307/2410091" xlink:type="simple">10.2307/2410091</ext-link></mixed-citation></ref><ref id="B143"><mixed-citation xmlns:xlink="http://www.w3.org/1999/xlink" xlink:type="simple"><person-group><name name-style="western"><surname>Liljeblad</surname><given-names>J</given-names></name><name name-style="western"><surname>Ronquist</surname><given-names>F</given-names></name></person-group> (<year>1998</year>) <article-title>A phylogenetic analysis of higher-level gall wasp relationships (<tp:taxon-name><tp:taxon-name-part taxon-name-part-type="order">Hymenoptera</tp:taxon-name-part></tp:taxon-name>: <tp:taxon-name><tp:taxon-name-part taxon-name-part-type="family">Cynipidae</tp:taxon-name-part></tp:taxon-name>).</article-title><source>Systematic Entomology</source><volume>23</volume>: <fpage>229</fpage>–<lpage>252</lpage>. doi: <ext-link ext-link-type="doi" xlink:href="10.1046/j.1365-3113.1998.00053.x" xlink:type="simple">10.1046/j.1365-3113.1998.00053.x</ext-link></mixed-citation></ref><ref id="B248"><mixed-citation xmlns:xlink="http://www.w3.org/1999/xlink" xlink:type="simple"><person-group><name name-style="western"><surname>van Noort</surname><given-names>S</given-names></name><name name-style="western"><surname>Stone</surname><given-names>GN</given-names></name><name name-style="western"><surname>Whitehead</surname><given-names>VB</given-names></name><name name-style="western"><surname>Nieves-Aldrey</surname><given-names>JL</given-names></name></person-group> (<year>2007</year>) <article-title>Biology of <italic><tp:taxon-name><tp:taxon-name-part taxon-name-part-type="genus">Rhoophilus</tp:taxon-name-part> <tp:taxon-name-part taxon-name-part-type="species">loewi</tp:taxon-name-part></tp:taxon-name></italic> (<tp:taxon-name><tp:taxon-name-part taxon-name-part-type="order">Hymenoptera</tp:taxon-name-part></tp:taxon-name>: <tp:taxon-name><tp:taxon-name-part taxon-name-part-type="superfamily">Cynipoidea</tp:taxon-name-part></tp:taxon-name>: <tp:taxon-name><tp:taxon-name-part taxon-name-part-type="family">Cynipidae</tp:taxon-name-part></tp:taxon-name>), with implications for the evolution of inquilinism in gall wasps.</article-title><source>Biological Journal of the Linnean Society</source><volume>90</volume>: <fpage>153</fpage>–<lpage>172</lpage>. doi: <ext-link ext-link-type="doi" xlink:href="10.1111/j.1095-8312.2007.00719.x" xlink:type="simple">10.1111/j.1095-8312.2007.00719.x</ext-link></mixed-citation></ref></ref-list></tp:taxon-treatment>
