# Supplementary material for: Afrotropical Cynipoidea (Hymenoptera)
Source: Zookeys. 2015 Apr 1;(493):1–176. doi: 10.3897/zookeys.493.6353 (PMC4389221; doi:10.3897/zookeys.493.6353)
Supplement: XML Treatment for Qwaqwaia [file zookeys.493.6353-treatment3.xml]

<!DOCTYPE tp:taxon-treatment
  PUBLIC "-//TaxonX//DTD Taxonomic Treatment Publishing DTD v0 20100105//EN" "tax-treatment-NSO.dtd">
<tp:taxon-treatment xmlns:tp="http://www.plazi.org/taxpub"><tp:treatment-meta><kwd-group><label>Taxon classification</label><kwd><named-content content-type="kingdom">Animalia</named-content></kwd><kwd><named-content content-type="order">Hymenoptera</named-content></kwd><kwd><named-content content-type="family">Cynipidae</named-content></kwd></kwd-group><mixed-citation publication-type="journal"><person-group><name><surname>van Noort</surname><given-names>Simon</given-names></name><name><surname>Buffington</surname><given-names>Matthew L.</given-names></name><name><surname>Forshage</surname><given-names>Mattias</given-names></name></person-group><article-title>Afrotropical <tp:taxon-name><tp:taxon-name-part taxon-name-part-type="superfamily">Cynipoidea</tp:taxon-name-part></tp:taxon-name> (<tp:taxon-name><tp:taxon-name-part taxon-name-part-type="order">Hymenoptera</tp:taxon-name-part></tp:taxon-name>)</article-title><source>Zookeys</source><day>1</day><month>4</month><year>2015</year><volume>2015</volume><issue>493</issue><fpage>1</fpage><lpage>176</lpage><pub-id pub-id-type="doi">10.3897/zookeys.493.6353</pub-id></mixed-citation></tp:treatment-meta><tp:nomenclature><tp:taxon-name>
                            <tp:taxon-name-part taxon-name-part-type="genus">Qwaqwaia</tp:taxon-name-part>
                        </tp:taxon-name><tp:taxon-authority>Liljeblad, Nieves-Aldrey &amp; Melika, 2011</tp:taxon-authority></tp:nomenclature><tp:treatment-sec sec-type="Remarks"><title>Remarks.</title><p><italic><tp:taxon-name><tp:taxon-name-part taxon-name-part-type="genus">Qwaqwaia</tp:taxon-name-part></tp:taxon-name></italic> has a dorsally wide pronotum, a character shared with members of the <tp:taxon-name><tp:taxon-name-part taxon-name-part-type="tribe">Synergini</tp:taxon-name-part></tp:taxon-name> and the <tp:taxon-name><tp:taxon-name-part taxon-name-part-type="tribe">Aylacini</tp:taxon-name-part></tp:taxon-name> (especially some species of <italic><tp:taxon-name><tp:taxon-name-part taxon-name-part-type="genus">Phanacis</tp:taxon-name-part></tp:taxon-name></italic>). However, the presence of only two prominent teeth on the right mandible and a parascutal carina that extends anteriorly all the way to the notaulus separate <italic><tp:taxon-name><tp:taxon-name-part taxon-name-part-type="genus">Qwaqwaia</tp:taxon-name-part> <tp:taxon-name-part taxon-name-part-type="species">scolopiae</tp:taxon-name-part></tp:taxon-name></italic> from species of these two tribes (<xref ref-type="bibr" rid="B142">Liljeblad et al. 2011</xref>).</p></tp:treatment-sec><tp:treatment-sec sec-type="Diagnosis"><title>Diagnosis.</title><p><italic><tp:taxon-name><tp:taxon-name-part taxon-name-part-type="genus">Qwaqwaia</tp:taxon-name-part></tp:taxon-name></italic> has a strong, sharp occipital carina, which distinguishes this genus from both other Afrotropical representatives of this family where the carina is absent. Marginal cell of forewing closed, with veins heavily pigmented, a character state shared with <italic><tp:taxon-name><tp:taxon-name-part taxon-name-part-type="genus">Rhoophilus</tp:taxon-name-part></tp:taxon-name></italic>, however, the areolet is elongate rhomboidal whereas it is triangular in <italic><tp:taxon-name><tp:taxon-name-part taxon-name-part-type="genus">Rhoophilus</tp:taxon-name-part></tp:taxon-name></italic>. The hypopygium is short, abrupt, without a projecting ventral spine (present in both other genera), with dense setae forming an apical tuft.</p><fig id="F4" position="float" orientation="portrait"><label>Figure 4.</label><caption><p><italic><tp:taxon-name><tp:taxon-name-part taxon-name-part-type="genus">Qwaqwaia</tp:taxon-name-part> <tp:taxon-name-part taxon-name-part-type="species">scolopiae</tp:taxon-name-part></tp:taxon-name></italic> female (Holotype, South Africa). <bold>A</bold> habitus lateral view <bold>B</bold> head and mesosoma dorsal view <bold>C</bold> head, anterior view.</p></caption><graphic xmlns:xlink="http://www.w3.org/1999/xlink" xlink:href="zookeys-493-001-g004.jpg" position="float" orientation="portrait" xlink:type="simple" id="oo_41158.jpg"/></fig></tp:treatment-sec><tp:treatment-sec sec-type="Biology"><title>Biology.</title><p>Gall inducer on <italic><tp:taxon-name><tp:taxon-name-part taxon-name-part-type="genus">Scolopia</tp:taxon-name-part> <tp:taxon-name-part taxon-name-part-type="species">mundii</tp:taxon-name-part></tp:taxon-name></italic> (Eckl. &amp; Zeyh.) Warb. (<tp:taxon-name><tp:taxon-name-part taxon-name-part-type="family">Salicaceae</tp:taxon-name-part></tp:taxon-name>), a tree in the eudicot subclass <tp:taxon-name><tp:taxon-name-part taxon-name-part-type="subclass">Rosidae</tp:taxon-name-part></tp:taxon-name> (<xref ref-type="bibr" rid="B142">Liljeblad et al. 2011</xref>).</p></tp:treatment-sec><tp:treatment-sec sec-type="Distribution"><title>Distribution.</title><p>South Africa: Kwazulu-Natal; Mpumalanga.</p></tp:treatment-sec><tp:treatment-sec sec-type="Species richness"><title>Species richness.</title><p><italic><tp:taxon-name><tp:taxon-name-part taxon-name-part-type="genus">Qwaqwaia</tp:taxon-name-part> <tp:taxon-name-part taxon-name-part-type="species">scolopiae</tp:taxon-name-part></tp:taxon-name></italic> Liljeblad, Nieves-Aldrey &amp; Melika, 2011 (South Africa)</p></tp:treatment-sec><ref-list><ref id="B142"><mixed-citation xmlns:xlink="http://www.w3.org/1999/xlink" xlink:type="simple"><person-group><name name-style="western"><surname>Liljeblad</surname><given-names>J</given-names></name><name name-style="western"><surname>Nieves-Aldrey</surname><given-names>JL</given-names></name><name name-style="western"><surname>Neser</surname><given-names>S</given-names></name><name name-style="western"><surname>Melika</surname><given-names>G</given-names></name></person-group> (<year>2011</year>) <article-title>Adding another piece to the cynipoid puzzle: the description of a new tribe, genus and species of gall wasp (<tp:taxon-name><tp:taxon-name-part taxon-name-part-type="order">Hymenoptera</tp:taxon-name-part></tp:taxon-name>: <tp:taxon-name><tp:taxon-name-part taxon-name-part-type="family">Cynipidae</tp:taxon-name-part></tp:taxon-name>) endemic to The Republic of South Africa.</article-title><source>Zootaxa</source><volume>2806</volume>: <fpage>35</fpage>–<lpage>52</lpage>.</mixed-citation></ref></ref-list></tp:taxon-treatment>
