# Supplementary material for: Afrotropical Cynipoidea (Hymenoptera)
Source: Zookeys. 2015 Apr 1;(493):1–176. doi: 10.3897/zookeys.493.6353 (PMC4389221; doi:10.3897/zookeys.493.6353)
Supplement: XML Treatment for Acanthaegilopsis [file zookeys.493.6353-treatment4.xml]

<!DOCTYPE tp:taxon-treatment
  PUBLIC "-//TaxonX//DTD Taxonomic Treatment Publishing DTD v0 20100105//EN" "tax-treatment-NSO.dtd">
<tp:taxon-treatment xmlns:tp="http://www.plazi.org/taxpub"><tp:treatment-meta><kwd-group><label>Taxon classification</label><kwd><named-content content-type="kingdom">Animalia</named-content></kwd><kwd><named-content content-type="order">Hymenoptera</named-content></kwd><kwd><named-content content-type="family">Figitidae</named-content></kwd></kwd-group><mixed-citation publication-type="journal"><person-group><name><surname>van Noort</surname><given-names>Simon</given-names></name><name><surname>Buffington</surname><given-names>Matthew L.</given-names></name><name><surname>Forshage</surname><given-names>Mattias</given-names></name></person-group><article-title>Afrotropical <tp:taxon-name><tp:taxon-name-part taxon-name-part-type="superfamily">Cynipoidea</tp:taxon-name-part></tp:taxon-name> (<tp:taxon-name><tp:taxon-name-part taxon-name-part-type="order">Hymenoptera</tp:taxon-name-part></tp:taxon-name>)</article-title><source>Zookeys</source><day>1</day><month>4</month><year>2015</year><volume>2015</volume><issue>493</issue><fpage>1</fpage><lpage>176</lpage><pub-id pub-id-type="doi">10.3897/zookeys.493.6353</pub-id></mixed-citation></tp:treatment-meta><tp:nomenclature><tp:taxon-name>
                            <tp:taxon-name-part taxon-name-part-type="genus">Acanthaegilopsis</tp:taxon-name-part>
                        </tp:taxon-name><tp:taxon-authority>Pujade-Villar, 2013</tp:taxon-authority></tp:nomenclature><tp:treatment-sec sec-type="Remarks"><title>Remarks.</title><p>Recently described genus endemic to the Afrotropical region.</p></tp:treatment-sec><tp:treatment-sec sec-type="Diagnosis"><title>Diagnosis.</title><p>Immediately distinguishable from other Afrotropical anacharitines by the presence of a distinct and complete medial longitudinal furrow containing cross-carinae on the mesoscutum. The ventral part of the mesopleuron is coriaceously sculptured, a unique anacharitine character state.</p><fig id="F5" position="float" orientation="portrait"><label>Figure 5.</label><caption><p><italic><tp:taxon-name><tp:taxon-name-part taxon-name-part-type="genus">Acanthaegilopsis</tp:taxon-name-part></tp:taxon-name></italic> species (Kenya). <bold>A</bold> habitus lateral view <bold>B</bold> head and mesosoma dorsolateral view <bold>C</bold> head, anterior-lateral view.</p></caption><graphic xmlns:xlink="http://www.w3.org/1999/xlink" xlink:href="zookeys-493-001-g005.jpg" position="float" orientation="portrait" xlink:type="simple" id="oo_41159.jpg"/></fig><!--PageBreak--></tp:treatment-sec><tp:treatment-sec sec-type="Distribution"><title>Distribution.</title><p>Afrotropical region: Comoros, Madagascar, Uganda, Zimbabwe (<xref ref-type="bibr" rid="B153">Mata-Casanova and Pujade-Villar 2013</xref>; <xref ref-type="bibr" rid="B154">Mata-Casanova et al. 2014</xref>), Kenya (here).</p></tp:treatment-sec><tp:treatment-sec sec-type="Biology"><title>Biology.</title><p>Unknown.</p></tp:treatment-sec><tp:treatment-sec sec-type="Species richness"><title>Species richness.</title><p><italic><tp:taxon-name><tp:taxon-name-part taxon-name-part-type="genus">Acanthaegilopsis</tp:taxon-name-part> <tp:taxon-name-part taxon-name-part-type="species">hemicoriaceus</tp:taxon-name-part></tp:taxon-name></italic> Mata-Casanova &amp; Pujade-Villar, 2014 (Uganda, Zimbabwe)</p><p><italic><tp:taxon-name><tp:taxon-name-part taxon-name-part-type="genus">Acanthaegilopsis</tp:taxon-name-part> <tp:taxon-name-part taxon-name-part-type="species">malagasy</tp:taxon-name-part></tp:taxon-name></italic> Pujade-Villar &amp; Mata-Casanova, 2013 (Comoros, Madagascar)</p></tp:treatment-sec><ref-list><ref id="B153"><mixed-citation xmlns:xlink="http://www.w3.org/1999/xlink" xlink:type="simple"><person-group><name name-style="western"><surname>Mata-Casanova</surname><given-names>N</given-names></name><name name-style="western"><surname>Pujade-Villar</surname><given-names>J</given-names></name></person-group> (<year>2013</year>) <article-title><italic><tp:taxon-name><tp:taxon-name-part taxon-name-part-type="genus">Acanthaegilopsis</tp:taxon-name-part> <tp:taxon-name-part taxon-name-part-type="species">malagasy</tp:taxon-name-part></tp:taxon-name></italic> gen. n. and sp. n. of <tp:taxon-name><tp:taxon-name-part taxon-name-part-type="subfamily">Anacharitinae</tp:taxon-name-part></tp:taxon-name> (<tp:taxon-name><tp:taxon-name-part taxon-name-part-type="order">Hymenoptera</tp:taxon-name-part></tp:taxon-name>: <tp:taxon-name><tp:taxon-name-part taxon-name-part-type="superfamily">Cynipoidea</tp:taxon-name-part></tp:taxon-name>: <tp:taxon-name><tp:taxon-name-part taxon-name-part-type="family">Figitidae</tp:taxon-name-part></tp:taxon-name>) from Madagascar and the Comoros.</article-title><source>African Entomology</source><volume>21</volume>: <fpage>161</fpage>–<lpage>164</lpage>. doi: <ext-link ext-link-type="doi" xlink:href="10.4001/003.021.0119" xlink:type="simple">10.4001/003.021.0119</ext-link></mixed-citation></ref><ref id="B154"><mixed-citation xmlns:xlink="http://www.w3.org/1999/xlink" xlink:type="simple"><person-group><name name-style="western"><surname>Mata-Casanova</surname><given-names>N</given-names></name><name name-style="western"><surname>Selfa</surname><given-names>J</given-names></name><name name-style="western"><surname>Pujade-Villar</surname><given-names>J</given-names></name></person-group> (<year>2014</year>) <article-title>Description of two new species of <tp:taxon-name><tp:taxon-name-part taxon-name-part-type="subfamily">Anacharitinae</tp:taxon-name-part></tp:taxon-name> (<tp:taxon-name><tp:taxon-name-part taxon-name-part-type="order">Hymenoptera</tp:taxon-name-part></tp:taxon-name>: <tp:taxon-name><tp:taxon-name-part taxon-name-part-type="family">Figitidae</tp:taxon-name-part></tp:taxon-name>) from the Afrotropical region.</article-title><source>African Entomology</source><volume>22</volume>: <fpage>545</fpage>–<lpage>551</lpage>. doi: <ext-link ext-link-type="doi" xlink:href="10.4001/003.022.0312" xlink:type="simple">10.4001/003.022.0312</ext-link></mixed-citation></ref></ref-list></tp:taxon-treatment>
