# Supplementary material for: Afrotropical Cynipoidea (Hymenoptera)
Source: Zookeys. 2015 Apr 1;(493):1–176. doi: 10.3897/zookeys.493.6353 (PMC4389221; doi:10.3897/zookeys.493.6353)
Supplement: XML Treatment for Aegilips [file zookeys.493.6353-treatment5.xml]

<!DOCTYPE tp:taxon-treatment
  PUBLIC "-//TaxonX//DTD Taxonomic Treatment Publishing DTD v0 20100105//EN" "tax-treatment-NSO.dtd">
<tp:taxon-treatment xmlns:tp="http://www.plazi.org/taxpub"><tp:treatment-meta><kwd-group><label>Taxon classification</label><kwd><named-content content-type="kingdom">Animalia</named-content></kwd><kwd><named-content content-type="order">Hymenoptera</named-content></kwd><kwd><named-content content-type="family">Figitidae</named-content></kwd></kwd-group><mixed-citation publication-type="journal"><person-group><name><surname>van Noort</surname><given-names>Simon</given-names></name><name><surname>Buffington</surname><given-names>Matthew L.</given-names></name><name><surname>Forshage</surname><given-names>Mattias</given-names></name></person-group><article-title>Afrotropical <tp:taxon-name><tp:taxon-name-part taxon-name-part-type="superfamily">Cynipoidea</tp:taxon-name-part></tp:taxon-name> (<tp:taxon-name><tp:taxon-name-part taxon-name-part-type="order">Hymenoptera</tp:taxon-name-part></tp:taxon-name>)</article-title><source>Zookeys</source><day>1</day><month>4</month><year>2015</year><volume>2015</volume><issue>493</issue><fpage>1</fpage><lpage>176</lpage><pub-id pub-id-type="doi">10.3897/zookeys.493.6353</pub-id></mixed-citation></tp:treatment-meta><tp:nomenclature><tp:taxon-name>
                            <tp:taxon-name-part taxon-name-part-type="genus">Aegilips</tp:taxon-name-part>
                        </tp:taxon-name><tp:taxon-authority>Walker in Haliday, 1835</tp:taxon-authority></tp:nomenclature><tp:treatment-sec sec-type="Remarks"><title>Remarks.</title><p>Rare in Afrotropical region. The genus is often difficult to separate from <italic><tp:taxon-name><tp:taxon-name-part taxon-name-part-type="genus">Xyalaspis</tp:taxon-name-part></tp:taxon-name></italic>, and requires revision.</p></tp:treatment-sec><tp:treatment-sec sec-type="Diagnosis"><title>Diagnosis.</title><p>A variable and rather unsatisfactorily circumscribed genus. Some representatives are quite similar to <italic><tp:taxon-name><tp:taxon-name-part taxon-name-part-type="genus">Xyalaspis</tp:taxon-name-part></tp:taxon-name></italic> while some have more of the superficial appearance of small <tp:taxon-name><tp:taxon-name-part taxon-name-part-type="subfamily">Figitinae</tp:taxon-name-part></tp:taxon-name>. The scutellum may be pointed posteriorly but forms far less of a spine, and is less strongly foveolate so that a circumscutellar carina may follow all the way around the scutellum. Head is less transversal and triangular than in other <tp:taxon-name><tp:taxon-name-part taxon-name-part-type="subfamily">Anacharitinae</tp:taxon-name-part></tp:taxon-name>.</p><fig id="F6" position="float" orientation="portrait"><label>Figure 6.</label><caption><p><italic><tp:taxon-name><tp:taxon-name-part taxon-name-part-type="genus">Aegilips</tp:taxon-name-part></tp:taxon-name></italic> species (Kenya). <bold>A</bold> habitus lateral view <bold>B</bold> head and mesosoma dorsolateral view <bold>C</bold> head, pronotal plate anteriolateral view.</p></caption><graphic xmlns:xlink="http://www.w3.org/1999/xlink" xlink:href="zookeys-493-001-g006.jpg" position="float" orientation="portrait" xlink:type="simple" id="oo_41160.jpg"/></fig></tp:treatment-sec><tp:treatment-sec sec-type="Distribution"><title>Distribution.</title><p>Mainly Holarctic, but present locally also in the Neotropical and Afrotropical regions. Afrotropical records: Democratic Republic of Congo, Kenya, Zimbabwe (here).</p></tp:treatment-sec><tp:treatment-sec sec-type="Biology"><title>Biology.</title><p>Parasitoids of aphidivorous <tp:taxon-name><tp:taxon-name-part taxon-name-part-type="order">Neuroptera</tp:taxon-name-part></tp:taxon-name> larvae (<xref ref-type="bibr" rid="B74">Fergusson 1986</xref>).</p></tp:treatment-sec><tp:treatment-sec sec-type="Species richness"><title>Species richness.</title><p>Only undescribed species in the Afrotropical region, as Kieffer’s <italic><tp:taxon-name><tp:taxon-name-part taxon-name-part-type="genus">Aegilips</tp:taxon-name-part> <tp:taxon-name-part taxon-name-part-type="species">capensis</tp:taxon-name-part></tp:taxon-name></italic> (at current state of knowledge) is a <italic><tp:taxon-name><tp:taxon-name-part taxon-name-part-type="genus">Xyalaspis</tp:taxon-name-part></tp:taxon-name></italic>.</p></tp:treatment-sec><ref-list><ref id="B74"><mixed-citation xmlns:xlink="http://www.w3.org/1999/xlink" xlink:type="simple"><person-group><name name-style="western"><surname>Fergusson</surname><given-names>NDM</given-names></name></person-group> (<year>1986</year>) <chapter-title><tp:taxon-name><tp:taxon-name-part taxon-name-part-type="family">Charipidae</tp:taxon-name-part></tp:taxon-name>, <tp:taxon-name><tp:taxon-name-part taxon-name-part-type="family">Ibaliidae</tp:taxon-name-part></tp:taxon-name> &amp; <tp:taxon-name><tp:taxon-name-part taxon-name-part-type="family">Figitidae</tp:taxon-name-part></tp:taxon-name>: <tp:taxon-name><tp:taxon-name-part taxon-name-part-type="order">Hymenoptera</tp:taxon-name-part></tp:taxon-name>: <tp:taxon-name><tp:taxon-name-part taxon-name-part-type="superfamily">Cynipoidea</tp:taxon-name-part></tp:taxon-name>.</chapter-title><source>Handbooks for the Identification of British Insects</source>, <volume>vol 8</volume>, <issue>pt 1c</issue>. <publisher-loc>London</publisher-loc>, <fpage>1</fpage>–<lpage>55</lpage>.</mixed-citation></ref></ref-list></tp:taxon-treatment>
