# Supplementary material for: Afrotropical Cynipoidea (Hymenoptera)
Source: Zookeys. 2015 Apr 1;(493):1–176. doi: 10.3897/zookeys.493.6353 (PMC4389221; doi:10.3897/zookeys.493.6353)
Supplement: XML Treatment for Anacharis [file zookeys.493.6353-treatment6.xml]

<!DOCTYPE tp:taxon-treatment
  PUBLIC "-//TaxonX//DTD Taxonomic Treatment Publishing DTD v0 20100105//EN" "tax-treatment-NSO.dtd">
<tp:taxon-treatment xmlns:tp="http://www.plazi.org/taxpub"><tp:treatment-meta><kwd-group><label>Taxon classification</label><kwd><named-content content-type="kingdom">Animalia</named-content></kwd><kwd><named-content content-type="order">Hymenoptera</named-content></kwd><kwd><named-content content-type="family">Figitidae</named-content></kwd></kwd-group><mixed-citation publication-type="journal"><person-group><name><surname>van Noort</surname><given-names>Simon</given-names></name><name><surname>Buffington</surname><given-names>Matthew L.</given-names></name><name><surname>Forshage</surname><given-names>Mattias</given-names></name></person-group><article-title>Afrotropical <tp:taxon-name><tp:taxon-name-part taxon-name-part-type="superfamily">Cynipoidea</tp:taxon-name-part></tp:taxon-name> (<tp:taxon-name><tp:taxon-name-part taxon-name-part-type="order">Hymenoptera</tp:taxon-name-part></tp:taxon-name>)</article-title><source>Zookeys</source><day>1</day><month>4</month><year>2015</year><volume>2015</volume><issue>493</issue><fpage>1</fpage><lpage>176</lpage><pub-id pub-id-type="doi">10.3897/zookeys.493.6353</pub-id></mixed-citation></tp:treatment-meta><tp:nomenclature><tp:taxon-name>
                            <tp:taxon-name-part taxon-name-part-type="genus">Anacharis</tp:taxon-name-part>
                        </tp:taxon-name><tp:taxon-authority>Dalman, 1823</tp:taxon-authority></tp:nomenclature><tp:treatment-sec sec-type="Remarks"><title>Remarks.</title><p>Rare in Afrotropical region.</p></tp:treatment-sec><tp:treatment-sec sec-type="Diagnosis"><title>Diagnosis.</title><p>Characteristic anacharitines with elongate, smooth petiole and distinctly transverse and triangular head. The scutellum does not overhang the propodeum; it has more or less reticulate sculpture (never strongly foveolate) and often has a posterior carina that forms a distinct posterodorsal edge. The mesopleura are typically more sculptured than in other <tp:taxon-name><tp:taxon-name-part taxon-name-part-type="subfamily">Anacharitinae</tp:taxon-name-part></tp:taxon-name>, and the metasoma ends in a more pointed way (the others typically more abruptly).</p><fig id="F7" position="float" orientation="portrait"><label>Figure 7.</label><caption><p><italic><tp:taxon-name><tp:taxon-name-part taxon-name-part-type="genus">Anacharis</tp:taxon-name-part></tp:taxon-name></italic> species (South Africa). <bold>A</bold> habitus lateral view <bold>B</bold> head and mesosoma dorsal view <bold>C</bold> head, anterior view.</p></caption><graphic xmlns:xlink="http://www.w3.org/1999/xlink" xlink:href="zookeys-493-001-g007.jpg" position="float" orientation="portrait" xlink:type="simple" id="oo_41161.jpg"/></fig></tp:treatment-sec><tp:treatment-sec sec-type="Distribution"><title>Distribution.</title><p>Mainly Holarctic, but also common in Australia and New Zealand, and locally present in Afrotropical region. Afrotropical records: Madagascar (<xref ref-type="bibr" rid="B203">Pujade-Villar 2012</xref>), Democratic Republic of Congo, Kenya, South Africa, Uganda (here).</p></tp:treatment-sec><tp:treatment-sec sec-type="Biology"><title>Biology.</title><p>Parasitoids of aphidivorous <tp:taxon-name><tp:taxon-name-part taxon-name-part-type="order">Neuroptera</tp:taxon-name-part></tp:taxon-name> larvae. (<xref ref-type="bibr" rid="B74">Fergusson 1986</xref>, <xref ref-type="bibr" rid="B168">Miller and Lambdin 1985</xref>, <xref ref-type="bibr" rid="B54">Cave and Miller 1987</xref>).</p><!--PageBreak--></tp:treatment-sec><tp:treatment-sec sec-type="Species richness"><title>Species richness.</title><p><italic><tp:taxon-name><tp:taxon-name-part taxon-name-part-type="genus">Anacharis</tp:taxon-name-part> <tp:taxon-name-part taxon-name-part-type="species">madagascarensis</tp:taxon-name-part></tp:taxon-name></italic> Pujade-Villar, 2012 (Madagascar)</p><p>Several undescribed species from elsewhere in Africa.</p></tp:treatment-sec><ref-list><ref id="B203"><mixed-citation xmlns:xlink="http://www.w3.org/1999/xlink" xlink:type="simple"><person-group><name name-style="western"><surname>Pujade-Villar</surname><given-names>J</given-names></name></person-group> (<year>2012</year>) <article-title><italic><tp:taxon-name><tp:taxon-name-part taxon-name-part-type="genus">Anacharis</tp:taxon-name-part> <tp:taxon-name-part taxon-name-part-type="species">madagascarensis</tp:taxon-name-part></tp:taxon-name></italic> sp. n, first record of <tp:taxon-name><tp:taxon-name-part taxon-name-part-type="subfamily">Anacharitinae</tp:taxon-name-part></tp:taxon-name> from Madagascar (<tp:taxon-name><tp:taxon-name-part taxon-name-part-type="order">Hymenoptera</tp:taxon-name-part></tp:taxon-name>: <tp:taxon-name><tp:taxon-name-part taxon-name-part-type="superfamily">Cynipoidea</tp:taxon-name-part></tp:taxon-name>: <tp:taxon-name><tp:taxon-name-part taxon-name-part-type="family">Figitidae</tp:taxon-name-part></tp:taxon-name>).</article-title><source>African Entomology</source><volume>20</volume>: <fpage>119</fpage>–<lpage>123</lpage>. doi: <ext-link ext-link-type="doi" xlink:href="10.4001/003.020.0115" xlink:type="simple">10.4001/003.020.0115</ext-link></mixed-citation></ref><ref id="B74"><mixed-citation xmlns:xlink="http://www.w3.org/1999/xlink" xlink:type="simple"><person-group><name name-style="western"><surname>Fergusson</surname><given-names>NDM</given-names></name></person-group> (<year>1986</year>) <chapter-title><tp:taxon-name><tp:taxon-name-part taxon-name-part-type="family">Charipidae</tp:taxon-name-part></tp:taxon-name>, <tp:taxon-name><tp:taxon-name-part taxon-name-part-type="family">Ibaliidae</tp:taxon-name-part></tp:taxon-name> &amp; <tp:taxon-name><tp:taxon-name-part taxon-name-part-type="family">Figitidae</tp:taxon-name-part></tp:taxon-name>: <tp:taxon-name><tp:taxon-name-part taxon-name-part-type="order">Hymenoptera</tp:taxon-name-part></tp:taxon-name>: <tp:taxon-name><tp:taxon-name-part taxon-name-part-type="superfamily">Cynipoidea</tp:taxon-name-part></tp:taxon-name>.</chapter-title><source>Handbooks for the Identification of British Insects</source>, <volume>vol 8</volume>, <issue>pt 1c</issue>. <publisher-loc>London</publisher-loc>, <fpage>1</fpage>–<lpage>55</lpage>.</mixed-citation></ref><ref id="B168"><mixed-citation xmlns:xlink="http://www.w3.org/1999/xlink" xlink:type="simple"><person-group><name name-style="western"><surname>Miller</surname><given-names>G</given-names></name><name name-style="western"><surname>Lambdin</surname><given-names>P</given-names></name></person-group> (<year>1985</year>) <article-title>Observations on <italic><tp:taxon-name><tp:taxon-name-part taxon-name-part-type="genus">Anacharis</tp:taxon-name-part> <tp:taxon-name-part taxon-name-part-type="species">melanoneura</tp:taxon-name-part></tp:taxon-name></italic> (<tp:taxon-name><tp:taxon-name-part taxon-name-part-type="order">Hymenoptera</tp:taxon-name-part></tp:taxon-name>: <tp:taxon-name><tp:taxon-name-part taxon-name-part-type="family">Figitidae</tp:taxon-name-part></tp:taxon-name>), a parasite of <italic><tp:taxon-name><tp:taxon-name-part taxon-name-part-type="genus">Hemerobius</tp:taxon-name-part> <tp:taxon-name-part taxon-name-part-type="species">stigma</tp:taxon-name-part></tp:taxon-name></italic> (<tp:taxon-name><tp:taxon-name-part taxon-name-part-type="order">Neuroptera</tp:taxon-name-part></tp:taxon-name>: <tp:taxon-name><tp:taxon-name-part taxon-name-part-type="family">Hemerobiidae</tp:taxon-name-part></tp:taxon-name>).</article-title><source>Entomological News</source><volume>96</volume>: <fpage>93</fpage>–<lpage>97</lpage>.</mixed-citation></ref><ref id="B54"><mixed-citation xmlns:xlink="http://www.w3.org/1999/xlink" xlink:type="simple"><person-group><name name-style="western"><surname>Cave</surname><given-names>R</given-names></name><name name-style="western"><surname>Miller</surname><given-names>G</given-names></name></person-group> (<year>1987</year>) <article-title>Notes on <italic><tp:taxon-name><tp:taxon-name-part taxon-name-part-type="genus">Anacharis</tp:taxon-name-part> <tp:taxon-name-part taxon-name-part-type="species">melanoneura</tp:taxon-name-part></tp:taxon-name></italic> (<tp:taxon-name><tp:taxon-name-part taxon-name-part-type="order">Hymenoptera</tp:taxon-name-part></tp:taxon-name>: <tp:taxon-name><tp:taxon-name-part taxon-name-part-type="family">Figitidae</tp:taxon-name-part></tp:taxon-name>) and <italic><tp:taxon-name><tp:taxon-name-part taxon-name-part-type="genus">Charitopes</tp:taxon-name-part> <tp:taxon-name-part taxon-name-part-type="species">mellicornis</tp:taxon-name-part></tp:taxon-name></italic> (<tp:taxon-name><tp:taxon-name-part taxon-name-part-type="order">Hymenoptera</tp:taxon-name-part></tp:taxon-name>: Ichneumonide) parasitizing <italic><tp:taxon-name><tp:taxon-name-part taxon-name-part-type="genus">Micromus</tp:taxon-name-part> <tp:taxon-name-part taxon-name-part-type="species">posticus</tp:taxon-name-part></tp:taxon-name></italic> (<tp:taxon-name><tp:taxon-name-part taxon-name-part-type="order">Neuroptera</tp:taxon-name-part></tp:taxon-name>: <tp:taxon-name><tp:taxon-name-part taxon-name-part-type="family">Hemerobiidae</tp:taxon-name-part></tp:taxon-name>).</article-title><source>Entomological News</source><volume>98</volume>: <fpage>211</fpage>–<lpage>216</lpage>.</mixed-citation></ref></ref-list></tp:taxon-treatment>
