# Supplementary material for: Afrotropical Cynipoidea (Hymenoptera)
Source: Zookeys. 2015 Apr 1;(493):1–176. doi: 10.3897/zookeys.493.6353 (PMC4389221; doi:10.3897/zookeys.493.6353)
Supplement: XML Treatment for Xyalaspis [file zookeys.493.6353-treatment7.xml]

<!DOCTYPE tp:taxon-treatment
  PUBLIC "-//TaxonX//DTD Taxonomic Treatment Publishing DTD v0 20100105//EN" "tax-treatment-NSO.dtd">
<tp:taxon-treatment xmlns:tp="http://www.plazi.org/taxpub"><tp:treatment-meta><kwd-group><label>Taxon classification</label><kwd><named-content content-type="kingdom">Animalia</named-content></kwd><kwd><named-content content-type="order">Hymenoptera</named-content></kwd><kwd><named-content content-type="family">Figitidae</named-content></kwd></kwd-group><mixed-citation publication-type="journal"><person-group><name><surname>van Noort</surname><given-names>Simon</given-names></name><name><surname>Buffington</surname><given-names>Matthew L.</given-names></name><name><surname>Forshage</surname><given-names>Mattias</given-names></name></person-group><article-title>Afrotropical <tp:taxon-name><tp:taxon-name-part taxon-name-part-type="superfamily">Cynipoidea</tp:taxon-name-part></tp:taxon-name> (<tp:taxon-name><tp:taxon-name-part taxon-name-part-type="order">Hymenoptera</tp:taxon-name-part></tp:taxon-name>)</article-title><source>Zookeys</source><day>1</day><month>4</month><year>2015</year><volume>2015</volume><issue>493</issue><fpage>1</fpage><lpage>176</lpage><pub-id pub-id-type="doi">10.3897/zookeys.493.6353</pub-id></mixed-citation></tp:treatment-meta><tp:nomenclature><tp:taxon-name>
                            <tp:taxon-name-part taxon-name-part-type="genus">Xyalaspis</tp:taxon-name-part>
                        </tp:taxon-name><tp:taxon-authority>Hartig, 1843</tp:taxon-authority></tp:nomenclature><tp:treatment-sec sec-type="Remarks"><title>Remarks.</title><p>Not common in the Afrotropical region. The genus is often difficult to separate from <italic><tp:taxon-name><tp:taxon-name-part taxon-name-part-type="genus">Aegilips</tp:taxon-name-part></tp:taxon-name></italic> and requires revision.</p><!--PageBreak--></tp:treatment-sec><tp:treatment-sec sec-type="Diagnosis"><title>Diagnosis.</title><p><italic><tp:taxon-name><tp:taxon-name-part taxon-name-part-type="genus">Xyalaspis</tp:taxon-name-part></tp:taxon-name></italic> are often easy to recognise by their very distinct scutellar spines, but several taxa have more blunt or moderate spines that are close to character states found in <italic><tp:taxon-name><tp:taxon-name-part taxon-name-part-type="genus">Aegilips</tp:taxon-name-part></tp:taxon-name></italic>. In these cases, the scutellum of <italic><tp:taxon-name><tp:taxon-name-part taxon-name-part-type="genus">Xyalaspis</tp:taxon-name-part></tp:taxon-name></italic> is characterised by a heavier foveolate sculpture, where no circumscutellar carina is obvious. As currently circumscribed, the genus is somewhat heterogenous in the Afrotropical region, and a distinct species group is characterised by a strongly sculptured mesoscutum with longitudinal carinae as well as strong genal carinae.</p><fig id="F8" position="float" orientation="portrait"><label>Figure 8.</label><caption><p><italic><tp:taxon-name><tp:taxon-name-part taxon-name-part-type="genus">Xyalaspis</tp:taxon-name-part></tp:taxon-name></italic> species (South Africa). <bold>A</bold> habitus lateral view <bold>B</bold> head and mesosoma dorsolateral view <bold>C</bold> head, anterior view.</p></caption><graphic xmlns:xlink="http://www.w3.org/1999/xlink" xlink:href="zookeys-493-001-g008.jpg" position="float" orientation="portrait" xlink:type="simple" id="oo_41162.jpg"/></fig><!--PageBreak--></tp:treatment-sec><tp:treatment-sec sec-type="Distribution"><title>Distribution.</title><p>Mainly Holarctic, but also present throughout the Old World Tropics. Afrotropical records: South Africa (<xref ref-type="bibr" rid="B131">Kieffer 1912</xref>), Nigeria, Uganda (<xref ref-type="bibr" rid="B154">Mata-Casanova et al. 2014</xref>), Cameroon, Democratic Republic of Congo, Madagascar, Malawi, Yemen, Zimbabwe (here).</p></tp:treatment-sec><tp:treatment-sec sec-type="Biology"><title>Biology.</title><p>Parasitoids of aphidivorous <tp:taxon-name><tp:taxon-name-part taxon-name-part-type="order">Neuroptera</tp:taxon-name-part></tp:taxon-name> larvae (<xref ref-type="bibr" rid="B74">Fergusson 1986</xref>, <xref ref-type="bibr" rid="B168">Miller and Lambdin 1985</xref>).</p><!--PageBreak--></tp:treatment-sec><tp:treatment-sec sec-type="Species richness"><title>Species richness.</title><p><italic><tp:taxon-name><tp:taxon-name-part taxon-name-part-type="genus">Xyalaspis</tp:taxon-name-part> <tp:taxon-name-part taxon-name-part-type="species">capensis</tp:taxon-name-part></tp:taxon-name></italic> (Kieffer, 1912), <bold>comb. n.</bold> (<italic><tp:taxon-name><tp:taxon-name-part taxon-name-part-type="genus">Aegilips</tp:taxon-name-part></tp:taxon-name></italic>) (South Africa, Zimbabwe) (Type supposedly in ZMBH, but not found there. However, the original description has been deemed sufficient for generic placement here)</p><p><italic><tp:taxon-name><tp:taxon-name-part taxon-name-part-type="genus">Xyalaspis</tp:taxon-name-part> <tp:taxon-name-part taxon-name-part-type="species">subsaharica</tp:taxon-name-part></tp:taxon-name></italic> Mata-Casanova &amp; Pujade-Villar, 2014 (Nigeria, Uganda)</p><p>Several undescribed species from elsewhere in the region.</p></tp:treatment-sec><ref-list><ref id="B131"><mixed-citation xmlns:xlink="http://www.w3.org/1999/xlink" xlink:type="simple"><person-group><name name-style="western"><surname>Kieffer</surname><given-names>JJ</given-names></name></person-group> (<year>1912</year>) <article-title>Cynipides et Bethylides de L’Afrique du Sud.</article-title><source>Annales de la Société Entomologique de France</source><volume>80</volume>: <fpage>451</fpage>–<lpage>462</lpage>.</mixed-citation></ref><ref id="B154"><mixed-citation xmlns:xlink="http://www.w3.org/1999/xlink" xlink:type="simple"><person-group><name name-style="western"><surname>Mata-Casanova</surname><given-names>N</given-names></name><name name-style="western"><surname>Selfa</surname><given-names>J</given-names></name><name name-style="western"><surname>Pujade-Villar</surname><given-names>J</given-names></name></person-group> (<year>2014</year>) <article-title>Description of two new species of <tp:taxon-name><tp:taxon-name-part taxon-name-part-type="subfamily">Anacharitinae</tp:taxon-name-part></tp:taxon-name> (<tp:taxon-name><tp:taxon-name-part taxon-name-part-type="order">Hymenoptera</tp:taxon-name-part></tp:taxon-name>: <tp:taxon-name><tp:taxon-name-part taxon-name-part-type="family">Figitidae</tp:taxon-name-part></tp:taxon-name>) from the Afrotropical region.</article-title><source>African Entomology</source><volume>22</volume>: <fpage>545</fpage>–<lpage>551</lpage>. doi: <ext-link ext-link-type="doi" xlink:href="10.4001/003.022.0312" xlink:type="simple">10.4001/003.022.0312</ext-link></mixed-citation></ref><ref id="B74"><mixed-citation xmlns:xlink="http://www.w3.org/1999/xlink" xlink:type="simple"><person-group><name name-style="western"><surname>Fergusson</surname><given-names>NDM</given-names></name></person-group> (<year>1986</year>) <chapter-title><tp:taxon-name><tp:taxon-name-part taxon-name-part-type="family">Charipidae</tp:taxon-name-part></tp:taxon-name>, <tp:taxon-name><tp:taxon-name-part taxon-name-part-type="family">Ibaliidae</tp:taxon-name-part></tp:taxon-name> &amp; <tp:taxon-name><tp:taxon-name-part taxon-name-part-type="family">Figitidae</tp:taxon-name-part></tp:taxon-name>: <tp:taxon-name><tp:taxon-name-part taxon-name-part-type="order">Hymenoptera</tp:taxon-name-part></tp:taxon-name>: <tp:taxon-name><tp:taxon-name-part taxon-name-part-type="superfamily">Cynipoidea</tp:taxon-name-part></tp:taxon-name>.</chapter-title><source>Handbooks for the Identification of British Insects</source>, <volume>vol 8</volume>, <issue>pt 1c</issue>. <publisher-loc>London</publisher-loc>, <fpage>1</fpage>–<lpage>55</lpage>.</mixed-citation></ref><ref id="B168"><mixed-citation xmlns:xlink="http://www.w3.org/1999/xlink" xlink:type="simple"><person-group><name name-style="western"><surname>Miller</surname><given-names>G</given-names></name><name name-style="western"><surname>Lambdin</surname><given-names>P</given-names></name></person-group> (<year>1985</year>) <article-title>Observations on <italic><tp:taxon-name><tp:taxon-name-part taxon-name-part-type="genus">Anacharis</tp:taxon-name-part> <tp:taxon-name-part taxon-name-part-type="species">melanoneura</tp:taxon-name-part></tp:taxon-name></italic> (<tp:taxon-name><tp:taxon-name-part taxon-name-part-type="order">Hymenoptera</tp:taxon-name-part></tp:taxon-name>: <tp:taxon-name><tp:taxon-name-part taxon-name-part-type="family">Figitidae</tp:taxon-name-part></tp:taxon-name>), a parasite of <italic><tp:taxon-name><tp:taxon-name-part taxon-name-part-type="genus">Hemerobius</tp:taxon-name-part> <tp:taxon-name-part taxon-name-part-type="species">stigma</tp:taxon-name-part></tp:taxon-name></italic> (<tp:taxon-name><tp:taxon-name-part taxon-name-part-type="order">Neuroptera</tp:taxon-name-part></tp:taxon-name>: <tp:taxon-name><tp:taxon-name-part taxon-name-part-type="family">Hemerobiidae</tp:taxon-name-part></tp:taxon-name>).</article-title><source>Entomological News</source><volume>96</volume>: <fpage>93</fpage>–<lpage>97</lpage>.</mixed-citation></ref></ref-list></tp:taxon-treatment>
