# Supplementary material for: Afrotropical Cynipoidea (Hymenoptera)
Source: Zookeys. 2015 Apr 1;(493):1–176. doi: 10.3897/zookeys.493.6353 (PMC4389221; doi:10.3897/zookeys.493.6353)
Supplement: XML Treatment for Anacharoides [file zookeys.493.6353-treatment8.xml]

<!DOCTYPE tp:taxon-treatment
  PUBLIC "-//TaxonX//DTD Taxonomic Treatment Publishing DTD v0 20100105//EN" "tax-treatment-NSO.dtd">
<tp:taxon-treatment xmlns:tp="http://www.plazi.org/taxpub"><tp:treatment-meta><kwd-group><label>Taxon classification</label><kwd><named-content content-type="kingdom">Animalia</named-content></kwd><kwd><named-content content-type="order">Hymenoptera</named-content></kwd><kwd><named-content content-type="family">Figitidae</named-content></kwd></kwd-group><mixed-citation publication-type="journal"><person-group><name><surname>van Noort</surname><given-names>Simon</given-names></name><name><surname>Buffington</surname><given-names>Matthew L.</given-names></name><name><surname>Forshage</surname><given-names>Mattias</given-names></name></person-group><article-title>Afrotropical <tp:taxon-name><tp:taxon-name-part taxon-name-part-type="superfamily">Cynipoidea</tp:taxon-name-part></tp:taxon-name> (<tp:taxon-name><tp:taxon-name-part taxon-name-part-type="order">Hymenoptera</tp:taxon-name-part></tp:taxon-name>)</article-title><source>Zookeys</source><day>1</day><month>4</month><year>2015</year><volume>2015</volume><issue>493</issue><fpage>1</fpage><lpage>176</lpage><pub-id pub-id-type="doi">10.3897/zookeys.493.6353</pub-id></mixed-citation></tp:treatment-meta><tp:nomenclature><tp:taxon-name>
                            <tp:taxon-name-part taxon-name-part-type="genus">Anacharoides</tp:taxon-name-part>
                        </tp:taxon-name><tp:taxon-authority>Cameron, 1904</tp:taxon-authority><tp:nomenclature-citation-list><tp:nomenclature-citation><tp:taxon-name>
                            <tp:taxon-name-part taxon-name-part-type="genus">Anacharoides</tp:taxon-name-part>
                        </tp:taxon-name><comment>(synonym: <italic><tp:taxon-name><tp:taxon-name-part taxon-name-part-type="genus">Coelonychia</tp:taxon-name-part></tp:taxon-name></italic> Kieffer, 1910d)</comment></tp:nomenclature-citation></tp:nomenclature-citation-list></tp:nomenclature><tp:treatment-sec sec-type="Remarks"><title>Remarks.</title><p>Not common. Revised by <xref ref-type="bibr" rid="B44">Buffington and van Noort (2009)</xref>.</p></tp:treatment-sec><tp:treatment-sec sec-type="Diagnosis"><title>Diagnosis.</title><p>This genus is immediately separable from all other <tp:taxon-name><tp:taxon-name-part taxon-name-part-type="family">Figitidae</tp:taxon-name-part></tp:taxon-name> by the distinctive scutellar depression bounded by a pair of sharp, postero-dorsal triangular projections. The elongate petiole is somewhat variable within <tp:taxon-name><tp:taxon-name-part taxon-name-part-type="subfamily">Aspicerinae</tp:taxon-name-part></tp:taxon-name>, though the state in <italic><tp:taxon-name><tp:taxon-name-part taxon-name-part-type="genus">Anacharoides</tp:taxon-name-part></tp:taxon-name></italic> is longer than in most other genera. The only two taxa <italic><tp:taxon-name><tp:taxon-name-part taxon-name-part-type="genus">Anacharoides</tp:taxon-name-part></tp:taxon-name></italic> may be confused with are <italic><tp:taxon-name><tp:taxon-name-part taxon-name-part-type="genus">Callaspidia</tp:taxon-name-part></tp:taxon-name></italic> and <italic><tp:taxon-name><tp:taxon-name-part taxon-name-part-type="genus">Pujadella</tp:taxon-name-part></tp:taxon-name></italic>; both of these latter genera have mesoscutal sculpturing that is remininscent of <italic><tp:taxon-name><tp:taxon-name-part taxon-name-part-type="genus">Anacharoides</tp:taxon-name-part></tp:taxon-name></italic>; however, close examination of the scutellar morphology easily separates these taxa (<xref ref-type="bibr" rid="B44">Buffington and van Noort 2009</xref>). <italic><tp:taxon-name><tp:taxon-name-part taxon-name-part-type="genus">Callaspidia</tp:taxon-name-part></tp:taxon-name></italic> has not been recorded from the Old World Tropics; <italic><tp:taxon-name><tp:taxon-name-part taxon-name-part-type="genus">Pujadella</tp:taxon-name-part></tp:taxon-name></italic> has been collected in Thailand (Buffington pers. obs.) and southern China (<xref ref-type="bibr" rid="B226">Ros-Farré 2007</xref>).</p><fig id="F9" position="float" orientation="portrait"><label>Figure 9.</label><caption><p><italic><tp:taxon-name><tp:taxon-name-part taxon-name-part-type="genus">Anacharoides</tp:taxon-name-part> <tp:taxon-name-part taxon-name-part-type="species">pallida</tp:taxon-name-part></tp:taxon-name></italic> (South Africa). <bold>A</bold> habitus lateral view <bold>B</bold> head and mesosoma dorsal view <bold>C</bold> head, anterior view.</p></caption><graphic xmlns:xlink="http://www.w3.org/1999/xlink" xlink:href="zookeys-493-001-g009.jpg" position="float" orientation="portrait" xlink:type="simple" id="oo_41163.jpg"/></fig></tp:treatment-sec><tp:treatment-sec sec-type="Distribution"><title>Distribution.</title><p>Almost endemic to the Afrotropical region with extralimital distribution in the Canary Islands. Afrotropical records: Angola, Democratic Republic of Congo, Ethiopia, Ghana, Kenya, Madagascar, Nigeria, Rwanda, Senegal, Sierra Leone, South Africa, Tanzania, Uganda, Yemen, Zimbabwe (Buffington and van Noort, 2009), Central African Republic, Guinea-Bissau, Malawi (here).</p><!--PageBreak--></tp:treatment-sec><tp:treatment-sec sec-type="Biology"><title>Biology.</title><p>Parasitoids of aphidivorous <tp:taxon-name><tp:taxon-name-part taxon-name-part-type="suborder">Brachycera</tp:taxon-name-part></tp:taxon-name> larvae (<xref ref-type="bibr" rid="B44">Buffington and van Noort 2009</xref>).</p></tp:treatment-sec><tp:treatment-sec sec-type="Species richness"><title>Species richness.</title><p><italic><tp:taxon-name><tp:taxon-name-part taxon-name-part-type="genus">Anacharoides</tp:taxon-name-part> <tp:taxon-name-part taxon-name-part-type="species">nicknacki</tp:taxon-name-part></tp:taxon-name></italic> Buffington &amp; van Noort, 2009 (Cameroon, Kenya, Malawi, Rwanda, South Africa, Uganda, Zimbabwe)</p><p><italic><tp:taxon-name><tp:taxon-name-part taxon-name-part-type="genus">Anacharoides</tp:taxon-name-part> <tp:taxon-name-part taxon-name-part-type="species">pallida</tp:taxon-name-part></tp:taxon-name></italic> Quinlan, 1979 (Ethiopia, South Africa; extralimital distribution in the Canary Islands)</p><p><italic><tp:taxon-name><tp:taxon-name-part taxon-name-part-type="genus">Anacharoides</tp:taxon-name-part> <tp:taxon-name-part taxon-name-part-type="species">paragi</tp:taxon-name-part></tp:taxon-name></italic> Benoit, 1956c (Democratic Republic of Congo, Ethiopia, Ghana, Nigeria, Sierra Leone, Uganda, Zimbabwe)</p><p><italic><tp:taxon-name><tp:taxon-name-part taxon-name-part-type="genus">Anacharoides</tp:taxon-name-part> <tp:taxon-name-part taxon-name-part-type="species">quadrus</tp:taxon-name-part></tp:taxon-name></italic> Quinlan, 1979 (Ethiopia, Uganda, Zimbabwe)</p><p>syn <italic><tp:taxon-name><tp:taxon-name-part taxon-name-part-type="genus">Anacharoides</tp:taxon-name-part> <tp:taxon-name-part taxon-name-part-type="species">astrida</tp:taxon-name-part></tp:taxon-name></italic> Quinlan, 1979</p><p><italic><tp:taxon-name><tp:taxon-name-part taxon-name-part-type="genus">Anacharoides</tp:taxon-name-part> <tp:taxon-name-part taxon-name-part-type="species">rufus</tp:taxon-name-part></tp:taxon-name></italic> (Kieffer, 1912) (<italic><tp:taxon-name><tp:taxon-name-part taxon-name-part-type="genus">Coelonychia</tp:taxon-name-part></tp:taxon-name></italic>) (Ethiopia, South Africa) (identity uncertain)</p><p><italic><tp:taxon-name><tp:taxon-name-part taxon-name-part-type="genus">Anacharoides</tp:taxon-name-part> <tp:taxon-name-part taxon-name-part-type="species">striaticeps</tp:taxon-name-part></tp:taxon-name></italic> Cameron, 1904 (Angola, Ethiopia, Kenya, Nigeria, Rwanda, Senegal, South Africa, Uganda, Yemen, Democratic Republic of Congo, Zimbabwe)</p><p>syn <italic><tp:taxon-name><tp:taxon-name-part taxon-name-part-type="genus">Anacharoides</tp:taxon-name-part> <tp:taxon-name-part taxon-name-part-type="species">arcus</tp:taxon-name-part></tp:taxon-name></italic> Quinlan, 1979</p><p>syn <italic><tp:taxon-name><tp:taxon-name-part taxon-name-part-type="genus">Anacharoides</tp:taxon-name-part> <tp:taxon-name-part taxon-name-part-type="species">decellius</tp:taxon-name-part></tp:taxon-name></italic> Quinlan, 1979</p><p>syn <italic><tp:taxon-name><tp:taxon-name-part taxon-name-part-type="genus">Anacharoides</tp:taxon-name-part> <tp:taxon-name-part taxon-name-part-type="species">elongaticornis</tp:taxon-name-part></tp:taxon-name></italic> Benoit, 1956c</p><p>syn <italic><tp:taxon-name><tp:taxon-name-part taxon-name-part-type="genus">Anacharoides</tp:taxon-name-part> <tp:taxon-name-part taxon-name-part-type="species">eurytergis</tp:taxon-name-part></tp:taxon-name></italic> Benoit, 1956c</p><p>syn <italic><tp:taxon-name><tp:taxon-name-part taxon-name-part-type="genus">Anacharoides</tp:taxon-name-part> <tp:taxon-name-part taxon-name-part-type="species">gibbosus</tp:taxon-name-part></tp:taxon-name></italic> Benoit, 1956c</p><p>syn <italic><tp:taxon-name><tp:taxon-name-part taxon-name-part-type="genus">Anacharoides</tp:taxon-name-part> <tp:taxon-name-part taxon-name-part-type="species">nigra</tp:taxon-name-part></tp:taxon-name></italic> Quinlan, 1979</p><p>syn <italic><tp:taxon-name><tp:taxon-name-part taxon-name-part-type="genus">Anacharoides</tp:taxon-name-part> <tp:taxon-name-part taxon-name-part-type="species">sanitas</tp:taxon-name-part></tp:taxon-name></italic> Quinlan, 1979</p><p>syn <italic><tp:taxon-name><tp:taxon-name-part taxon-name-part-type="genus">Coelonychia</tp:taxon-name-part> <tp:taxon-name-part taxon-name-part-type="species">spinosipes</tp:taxon-name-part></tp:taxon-name></italic> Kieffer, 1910d</p><p>syn <italic><tp:taxon-name><tp:taxon-name-part taxon-name-part-type="genus">Anacharoides</tp:taxon-name-part> <tp:taxon-name-part taxon-name-part-type="species">suspensus</tp:taxon-name-part></tp:taxon-name></italic> Quinlan, 1979</p><p><italic><tp:taxon-name><tp:taxon-name-part taxon-name-part-type="genus">Anacharoides</tp:taxon-name-part> <tp:taxon-name-part taxon-name-part-type="species">stygius</tp:taxon-name-part></tp:taxon-name></italic> Benoit, 1956c (Democratic Republic of Congo, Ethiopia, Madagascar, Nigeria, Tanzania)</p></tp:treatment-sec><ref-list><ref id="B44"><mixed-citation xmlns:xlink="http://www.w3.org/1999/xlink" xlink:type="simple"><person-group><name name-style="western"><surname>Buffington</surname><given-names>ML</given-names></name><name name-style="western"><surname>van Noort</surname><given-names>S</given-names></name></person-group> (<year>2009</year>) <article-title>A world revision of <italic><tp:taxon-name><tp:taxon-name-part taxon-name-part-type="genus">Anacharoides</tp:taxon-name-part></tp:taxon-name></italic> Cameron, 1904 (<tp:taxon-name><tp:taxon-name-part taxon-name-part-type="order">Hymenoptera</tp:taxon-name-part></tp:taxon-name>: <tp:taxon-name><tp:taxon-name-part taxon-name-part-type="family">Figitidae</tp:taxon-name-part></tp:taxon-name>) with a description of a new species.</article-title><source>ZooKeys</source><volume>20</volume>: <fpage>245</fpage>–<lpage>274</lpage>. doi: <ext-link ext-link-type="doi" xlink:href="10.3897/zookeys.20.124" xlink:type="simple">10.3897/zookeys.20.124</ext-link></mixed-citation></ref><ref id="B226"><mixed-citation xmlns:xlink="http://www.w3.org/1999/xlink" xlink:type="simple"><person-group><name name-style="western"><surname>Ros-Farré</surname><given-names>P</given-names></name></person-group> (<year>2007</year>) <article-title><italic><tp:taxon-name><tp:taxon-name-part taxon-name-part-type="genus">Pujadella</tp:taxon-name-part></tp:taxon-name></italic> Ros-Farré, a new genus from the Oriental region, with a description of two new species (<tp:taxon-name><tp:taxon-name-part taxon-name-part-type="order">Hymenoptera</tp:taxon-name-part></tp:taxon-name>: <tp:taxon-name><tp:taxon-name-part taxon-name-part-type="family">Figitidae</tp:taxon-name-part></tp:taxon-name>: <tp:taxon-name><tp:taxon-name-part taxon-name-part-type="subfamily">Aspicerinae</tp:taxon-name-part></tp:taxon-name>).</article-title><source>Zoological Studies</source><volume>46</volume>(<issue>2</issue>): <fpage>1</fpage>–<lpage>5</lpage>.</mixed-citation></ref></ref-list></tp:taxon-treatment>
