# Supplementary material for: Afrotropical Cynipoidea (Hymenoptera)
Source: Zookeys. 2015 Apr 1;(493):1–176. doi: 10.3897/zookeys.493.6353 (PMC4389221; doi:10.3897/zookeys.493.6353)
Supplement: XML Treatment for Aspicera [file zookeys.493.6353-treatment9.xml]

<!DOCTYPE tp:taxon-treatment
  PUBLIC "-//TaxonX//DTD Taxonomic Treatment Publishing DTD v0 20100105//EN" "tax-treatment-NSO.dtd">
<tp:taxon-treatment xmlns:tp="http://www.plazi.org/taxpub"><tp:treatment-meta><kwd-group><label>Taxon classification</label><kwd><named-content content-type="kingdom">Animalia</named-content></kwd><kwd><named-content content-type="order">Hymenoptera</named-content></kwd><kwd><named-content content-type="family">Figitidae</named-content></kwd></kwd-group><mixed-citation publication-type="journal"><person-group><name><surname>van Noort</surname><given-names>Simon</given-names></name><name><surname>Buffington</surname><given-names>Matthew L.</given-names></name><name><surname>Forshage</surname><given-names>Mattias</given-names></name></person-group><article-title>Afrotropical <tp:taxon-name><tp:taxon-name-part taxon-name-part-type="superfamily">Cynipoidea</tp:taxon-name-part></tp:taxon-name> (<tp:taxon-name><tp:taxon-name-part taxon-name-part-type="order">Hymenoptera</tp:taxon-name-part></tp:taxon-name>)</article-title><source>Zookeys</source><day>1</day><month>4</month><year>2015</year><volume>2015</volume><issue>493</issue><fpage>1</fpage><lpage>176</lpage><pub-id pub-id-type="doi">10.3897/zookeys.493.6353</pub-id></mixed-citation></tp:treatment-meta><tp:nomenclature><tp:taxon-name>
                            <tp:taxon-name-part taxon-name-part-type="genus">Aspicera</tp:taxon-name-part>
                        </tp:taxon-name><tp:taxon-authority>Dahlbom, 1842</tp:taxon-authority></tp:nomenclature><tp:treatment-sec sec-type="Remarks"><title>Remarks.</title><p>Rare in the Afrotropical region.</p></tp:treatment-sec><tp:treatment-sec sec-type="Diagnosis"><title>Diagnosis.</title><p>This taxon can be difficult to seperate from <italic><tp:taxon-name><tp:taxon-name-part taxon-name-part-type="genus">Prosaspicera</tp:taxon-name-part></tp:taxon-name></italic>. <italic><tp:taxon-name><tp:taxon-name-part taxon-name-part-type="genus">Aspicera</tp:taxon-name-part> <tp:taxon-name-part taxon-name-part-type="species">hartigi</tp:taxon-name-part></tp:taxon-name></italic>, the only species recorded from the Afrotropical region thus far, has a much shorter scutellar spine than <italic><tp:taxon-name><tp:taxon-name-part taxon-name-part-type="genus">Prosaspicera</tp:taxon-name-part></tp:taxon-name></italic>. Additionally, <italic><tp:taxon-name><tp:taxon-name-part taxon-name-part-type="genus">Aspicera</tp:taxon-name-part></tp:taxon-name></italic> lacks the characteristic inner-orbital carina that <italic><tp:taxon-name><tp:taxon-name-part taxon-name-part-type="genus">Prosaspicera</tp:taxon-name-part></tp:taxon-name></italic> has. Finally, <italic><tp:taxon-name><tp:taxon-name-part taxon-name-part-type="genus">Aspicera</tp:taxon-name-part> <tp:taxon-name-part taxon-name-part-type="species">hartigi</tp:taxon-name-part></tp:taxon-name></italic> (from Yemen) is distinctly bi-chromatic, with a orange-brown mesoscutum and black mesopleuron; African <italic><tp:taxon-name><tp:taxon-name-part taxon-name-part-type="genus">Prosaspicera</tp:taxon-name-part></tp:taxon-name></italic>, to our knowledge, are all black. <italic><tp:taxon-name><tp:taxon-name-part taxon-name-part-type="genus">Neralsia</tp:taxon-name-part></tp:taxon-name></italic> and <italic><tp:taxon-name><tp:taxon-name-part taxon-name-part-type="genus">Xyalophora</tp:taxon-name-part></tp:taxon-name></italic> are <tp:taxon-name><tp:taxon-name-part taxon-name-part-type="subfamily">Figitinae</tp:taxon-name-part></tp:taxon-name> and lack the characteristic ligulate T2 of the metasoma that aspicerines have. Furthermore, <italic><tp:taxon-name><tp:taxon-name-part taxon-name-part-type="genus">Neralsia</tp:taxon-name-part></tp:taxon-name></italic> and <italic><tp:taxon-name><tp:taxon-name-part taxon-name-part-type="genus">Xyalophora</tp:taxon-name-part></tp:taxon-name></italic> lack the setiferous pit on the frons, a putative defining feature of <tp:taxon-name><tp:taxon-name-part taxon-name-part-type="subfamily">Aspicerinae</tp:taxon-name-part></tp:taxon-name> (<xref ref-type="bibr" rid="B230">Ros-Farré et al. 2000</xref>).</p><fig id="F10" position="float" orientation="portrait"><label>Figure 10.</label><caption><p><italic><tp:taxon-name><tp:taxon-name-part taxon-name-part-type="genus">Aspicera</tp:taxon-name-part> <tp:taxon-name-part taxon-name-part-type="species">hartigi</tp:taxon-name-part></tp:taxon-name></italic> (Yemen). <bold>A</bold> habitus lateral view <bold>B</bold> head and mesosoma dorsal view <bold>C</bold> head, anterior view.</p></caption><graphic xmlns:xlink="http://www.w3.org/1999/xlink" xlink:href="zookeys-493-001-g010.jpg" position="float" orientation="portrait" xlink:type="simple" id="oo_41164.jpg"/></fig></tp:treatment-sec><tp:treatment-sec sec-type="Distribution"><title>Distribution.</title><p>Mainly Holarctic, but marginally present in the Afrotropical region. Afrotropical records: Yemen (here).</p><!--PageBreak--></tp:treatment-sec><tp:treatment-sec sec-type="Biology"><title>Biology.</title><p><xref ref-type="bibr" rid="B229">Ros-Farré and Pujade-Villar (2013)</xref> report, based on label data, that <italic><tp:taxon-name><tp:taxon-name-part taxon-name-part-type="genus">Aspicera</tp:taxon-name-part> <tp:taxon-name-part taxon-name-part-type="species">dianae</tp:taxon-name-part></tp:taxon-name></italic> Ros-Farré, 2013 emerged from the syrphid <italic><tp:taxon-name><tp:taxon-name-part taxon-name-part-type="genus">Metasyrphus</tp:taxon-name-part> <tp:taxon-name-part taxon-name-part-type="species">vinelandi</tp:taxon-name-part></tp:taxon-name></italic> (Curran, 1921). <xref ref-type="bibr" rid="B222">Ronquist (1999)</xref> and <xref ref-type="bibr" rid="B255">Weld (1952)</xref> report <italic><tp:taxon-name><tp:taxon-name-part taxon-name-part-type="genus">Aspicera</tp:taxon-name-part></tp:taxon-name></italic> species are parasitoids of aphidivorous <tp:taxon-name><tp:taxon-name-part taxon-name-part-type="family">Syrphidae</tp:taxon-name-part></tp:taxon-name> and <tp:taxon-name><tp:taxon-name-part taxon-name-part-type="family">Chamaemyiidae</tp:taxon-name-part></tp:taxon-name>, but these rearing records await confirmation.</p></tp:treatment-sec><tp:treatment-sec sec-type="Species richness"><title>Species richness.</title><p><italic><tp:taxon-name><tp:taxon-name-part taxon-name-part-type="genus">Aspicera</tp:taxon-name-part> <tp:taxon-name-part taxon-name-part-type="species">hartigi</tp:taxon-name-part></tp:taxon-name></italic> Dalla Torre, 1889 (Yemen). This species has also been reported from the UAE (<xref ref-type="bibr" rid="B34">Buffington 2010</xref> as <italic><tp:taxon-name><tp:taxon-name-part taxon-name-part-type="genus">Aspicera</tp:taxon-name-part></tp:taxon-name></italic> sp.), Saudi Arabia and Algeria (here)</p><!--PageBreak--></tp:treatment-sec><ref-list><ref id="B230"><mixed-citation xmlns:xlink="http://www.w3.org/1999/xlink" xlink:type="simple"><person-group><name name-style="western"><surname>Ros-Farré</surname><given-names>P</given-names></name><name name-style="western"><surname>Ronquist</surname><given-names>F</given-names></name><name name-style="western"><surname>Pujade-Villar</surname><given-names>J</given-names></name></person-group> (<year>2000</year>) <article-title>Redescription of <italic><tp:taxon-name><tp:taxon-name-part taxon-name-part-type="genus">Acanthaegilips</tp:taxon-name-part></tp:taxon-name></italic> Ashmead, 1897, with characterization of the <tp:taxon-name><tp:taxon-name-part taxon-name-part-type="subfamily">Anacharitinae</tp:taxon-name-part></tp:taxon-name> and <tp:taxon-name><tp:taxon-name-part taxon-name-part-type="subfamily">Aspiceratinae</tp:taxon-name-part></tp:taxon-name> (<tp:taxon-name><tp:taxon-name-part taxon-name-part-type="order">Hymenoptera</tp:taxon-name-part></tp:taxon-name>: <tp:taxon-name><tp:taxon-name-part taxon-name-part-type="superfamily">Cynipoidea</tp:taxon-name-part></tp:taxon-name>: <tp:taxon-name><tp:taxon-name-part taxon-name-part-type="family">Figitidae</tp:taxon-name-part></tp:taxon-name>).</article-title><source>Zoological Journal of the Linnean Society</source><volume>129</volume>: <fpage>467</fpage>–<lpage>488</lpage>. doi: <ext-link ext-link-type="doi" xlink:href="10.1111/j.1096-3642.2000.tb00613.x" xlink:type="simple">10.1111/j.1096-3642.2000.tb00613.x</ext-link></mixed-citation></ref><ref id="B229"><mixed-citation xmlns:xlink="http://www.w3.org/1999/xlink" xlink:type="simple"><person-group><name name-style="western"><surname>Ros-Farré</surname><given-names>P</given-names></name><name name-style="western"><surname>Pujade-Villar</surname><given-names>J</given-names></name></person-group> (<year>2013</year>) <article-title>Revision of the genus <italic><tp:taxon-name><tp:taxon-name-part taxon-name-part-type="genus">Aspicera</tp:taxon-name-part></tp:taxon-name></italic> Dahlbom, 1842 (Hym.: <tp:taxon-name><tp:taxon-name-part taxon-name-part-type="family">Figitidae</tp:taxon-name-part></tp:taxon-name>: <tp:taxon-name><tp:taxon-name-part taxon-name-part-type="subfamily">Aspicerinae</tp:taxon-name-part></tp:taxon-name>).</article-title><source>Zootaxa</source><volume>3606</volume>: <fpage>1</fpage>–<lpage>110</lpage>. doi: <ext-link ext-link-type="doi" xlink:href="10.11646/zootaxa.3606.1.1" xlink:type="simple">10.11646/zootaxa.3606.1.1</ext-link></mixed-citation></ref><ref id="B222"><mixed-citation xmlns:xlink="http://www.w3.org/1999/xlink" xlink:type="simple"><person-group><name name-style="western"><surname>Ronquist</surname><given-names>F</given-names></name></person-group> (<year>1999</year>) <article-title>Phylogeny, classification and evolution of the <tp:taxon-name><tp:taxon-name-part taxon-name-part-type="superfamily">Cynipoidea</tp:taxon-name-part></tp:taxon-name>.</article-title><source>Zoologica Scripta</source><volume>28</volume>: <fpage>139</fpage>–<lpage>164</lpage>. doi: <ext-link ext-link-type="doi" xlink:href="10.1046/j.1463-6409.1999.00022.x" xlink:type="simple">10.1046/j.1463-6409.1999.00022.x</ext-link></mixed-citation></ref><ref id="B255"><mixed-citation xmlns:xlink="http://www.w3.org/1999/xlink" xlink:type="simple"><person-group><name name-style="western"><surname>Weld</surname><given-names>LH</given-names></name></person-group> (<year>1952</year>) <source><tp:taxon-name><tp:taxon-name-part taxon-name-part-type="superfamily">Cynipoidea</tp:taxon-name-part></tp:taxon-name> (Hym.) 1905–1950.</source><publisher-name>Privately Printed</publisher-name>, <publisher-loc>Ann Arbor, Michigan</publisher-loc>, <size units="page">350 pp</size>.</mixed-citation></ref><ref id="B34"><mixed-citation xmlns:xlink="http://www.w3.org/1999/xlink" xlink:type="simple"><person-group><name name-style="western"><surname>Buffington</surname><given-names>ML</given-names></name></person-group> (<year>2010</year>) <article-title>Order <tp:taxon-name><tp:taxon-name-part taxon-name-part-type="order">Hymenoptera</tp:taxon-name-part></tp:taxon-name>, family <tp:taxon-name><tp:taxon-name-part taxon-name-part-type="family">Figitidae</tp:taxon-name-part></tp:taxon-name>.</article-title><source>Arthropod fauna of the UAE</source>, <volume>vol 3</volume>: <fpage>356</fpage>–<lpage>380</lpage>.</mixed-citation></ref></ref-list></tp:taxon-treatment>
