# Supplementary material for: Afrotropical Cynipoidea (Hymenoptera)
Source: Zookeys. 2015 Apr 1;(493):1–176. doi: 10.3897/zookeys.493.6353 (PMC4389221; doi:10.3897/zookeys.493.6353)
Supplement: XML Treatment for Melanips [file zookeys.493.6353-treatment10.xml]

<!DOCTYPE tp:taxon-treatment
  PUBLIC "-//TaxonX//DTD Taxonomic Treatment Publishing DTD v0 20100105//EN" "tax-treatment-NSO.dtd">
<tp:taxon-treatment xmlns:tp="http://www.plazi.org/taxpub"><tp:treatment-meta><kwd-group><label>Taxon classification</label><kwd><named-content content-type="kingdom">Animalia</named-content></kwd><kwd><named-content content-type="order">Hymenoptera</named-content></kwd><kwd><named-content content-type="family">Figitidae</named-content></kwd></kwd-group><mixed-citation publication-type="journal"><person-group><name><surname>van Noort</surname><given-names>Simon</given-names></name><name><surname>Buffington</surname><given-names>Matthew L.</given-names></name><name><surname>Forshage</surname><given-names>Mattias</given-names></name></person-group><article-title>Afrotropical <tp:taxon-name><tp:taxon-name-part taxon-name-part-type="superfamily">Cynipoidea</tp:taxon-name-part></tp:taxon-name> (<tp:taxon-name><tp:taxon-name-part taxon-name-part-type="order">Hymenoptera</tp:taxon-name-part></tp:taxon-name>)</article-title><source>Zookeys</source><day>1</day><month>4</month><year>2015</year><volume>2015</volume><issue>493</issue><fpage>1</fpage><lpage>176</lpage><pub-id pub-id-type="doi">10.3897/zookeys.493.6353</pub-id></mixed-citation></tp:treatment-meta><tp:nomenclature><tp:taxon-name>
                            <tp:taxon-name-part taxon-name-part-type="genus">Melanips</tp:taxon-name-part>
                        </tp:taxon-name><tp:taxon-authority>Walker in Haliday, 1835</tp:taxon-authority></tp:nomenclature><tp:treatment-sec sec-type="Remarks"><title>Remarks.</title><p>Rare in the Afrotropical region; likely non-native to the region. The classification of this taxon is unstable. Recently, <xref ref-type="bibr" rid="B42">Buffington et al. (2007)</xref> moved it to <tp:taxon-name><tp:taxon-name-part taxon-name-part-type="subfamily">Aspicerinae</tp:taxon-name-part></tp:taxon-name> from <tp:taxon-name><tp:taxon-name-part taxon-name-part-type="subfamily">Figitinae</tp:taxon-name-part></tp:taxon-name>. As reflected in the key to subfamilies, the taxon does not neatly fit into either subfamily, and possesses a plesiomorphic morphotype reminiscent of <tp:taxon-name><tp:taxon-name-part taxon-name-part-type="subfamily">Thrasorinae</tp:taxon-name-part></tp:taxon-name> (Australasian), <tp:taxon-name><tp:taxon-name-part taxon-name-part-type="subfamily">Plectocynipinae</tp:taxon-name-part></tp:taxon-name> (Neotropical) and some <tp:taxon-name><tp:taxon-name-part taxon-name-part-type="family">Cynipidae</tp:taxon-name-part></tp:taxon-name>. Rearing <!--PageBreak-->records (summarized below) as well as phylogenetic analyses suggest this taxon is more closely related to the genera in <tp:taxon-name><tp:taxon-name-part taxon-name-part-type="subfamily">Aspicerinae</tp:taxon-name-part></tp:taxon-name>, and we maintain that classification here.</p></tp:treatment-sec><tp:treatment-sec sec-type="Diagnosis"><title>Diagnosis.</title><p>Distinguished from other <tp:taxon-name><tp:taxon-name-part taxon-name-part-type="family">Figitidae</tp:taxon-name-part></tp:taxon-name> by the characteristic ‘clam-shell’ petiolar lamina present on the dorsal half of the petiole. This lamina can often cover the junction between the petiole and the nucha. Superficially, <italic><tp:taxon-name><tp:taxon-name-part taxon-name-part-type="genus">Melanips</tp:taxon-name-part></tp:taxon-name></italic> appears to be a cynipid, but can be distinguished from the Afrotropical cynipids by lacking an areola in the forewing, and by having a dorsally smooth mesopleuron. In addition, <italic><tp:taxon-name><tp:taxon-name-part taxon-name-part-type="genus">Melanips</tp:taxon-name-part></tp:taxon-name></italic> has a setose mesoscutum.</p><fig id="F11" position="float" orientation="portrait"><label>Figure 11.</label><caption><p><italic><tp:taxon-name><tp:taxon-name-part taxon-name-part-type="genus">Melanips</tp:taxon-name-part> <tp:taxon-name-part taxon-name-part-type="species">alienus</tp:taxon-name-part></tp:taxon-name></italic> (Yemen). <bold>A</bold> habitus lateral view <bold>B</bold> head and mesosoma dorsal view <bold>C</bold> head, anterior view.</p></caption><graphic xmlns:xlink="http://www.w3.org/1999/xlink" xlink:href="zookeys-493-001-g011.jpg" position="float" orientation="portrait" xlink:type="simple" id="oo_41165.jpg"/></fig></tp:treatment-sec><tp:treatment-sec sec-type="Distribution"><title>Distribution.</title><p>Mainly Holarctic but transgressing into the Old World Tropics; in the Afrotropical region found so far only in Kenya and Yemen (here) but expected to show up elsewhere.</p></tp:treatment-sec><tp:treatment-sec sec-type="Biology"><title>Biology.</title><p>Parasitoid of aphidivorous <tp:taxon-name><tp:taxon-name-part taxon-name-part-type="suborder">Brachycera</tp:taxon-name-part></tp:taxon-name> larvae (<xref ref-type="bibr" rid="B71">Evenhuis 1968</xref>, <xref ref-type="bibr" rid="B74">Fergusson 1986</xref>, <xref ref-type="bibr" rid="B37">Buffington et al. 2012</xref>); label data of several specimens in BMNH (from Kenya and India) records them as reared from <italic><tp:taxon-name><tp:taxon-name-part taxon-name-part-type="genus">Lecopis</tp:taxon-name-part></tp:taxon-name></italic> (<tp:taxon-name><tp:taxon-name-part taxon-name-part-type="family">Chamaemyiidae</tp:taxon-name-part></tp:taxon-name>), some with host remains.</p></tp:treatment-sec><tp:treatment-sec sec-type="Species richness"><title>Species richness.</title><p><italic><tp:taxon-name><tp:taxon-name-part taxon-name-part-type="genus">Melanips</tp:taxon-name-part> <tp:taxon-name-part taxon-name-part-type="species">alienus</tp:taxon-name-part></tp:taxon-name></italic> Giraud, 1860 (Kenya, Yemen; extralimital distribution: widespread in Europe and North Africa)</p></tp:treatment-sec><ref-list><ref id="B42"><mixed-citation xmlns:xlink="http://www.w3.org/1999/xlink" xlink:type="simple"><person-group><name name-style="western"><surname>Buffington</surname><given-names>ML</given-names></name><name name-style="western"><surname>Nylander</surname><given-names>JAA</given-names></name><name name-style="western"><surname>Heraty</surname><given-names>J</given-names></name></person-group> (<year>2007</year>) <article-title>The phylogeny and evolution of <tp:taxon-name><tp:taxon-name-part taxon-name-part-type="family">Figitidae</tp:taxon-name-part></tp:taxon-name> (<tp:taxon-name><tp:taxon-name-part taxon-name-part-type="order">Hymenoptera</tp:taxon-name-part></tp:taxon-name>: <tp:taxon-name><tp:taxon-name-part taxon-name-part-type="superfamily">Cynipoidea</tp:taxon-name-part></tp:taxon-name>).</article-title><source>Cladistics</source><volume>23</volume>: <fpage>1</fpage>–<lpage>29</lpage>. doi: <ext-link ext-link-type="doi" xlink:href="10.1111/j.1096-0031.2007.00153.x" xlink:type="simple">10.1111/j.1096-0031.2007.00153.x</ext-link></mixed-citation></ref><ref id="B71"><mixed-citation xmlns:xlink="http://www.w3.org/1999/xlink" xlink:type="simple"><person-group><name name-style="western"><surname>Evenhuis</surname><given-names>H</given-names></name></person-group> (<year>1968</year>) <article-title>Some ecological facts about two Dutch <italic><tp:taxon-name><tp:taxon-name-part taxon-name-part-type="genus">Melanips</tp:taxon-name-part></tp:taxon-name></italic> species.</article-title><source>Entomologische Berichten</source><volume>28</volume>: <fpage>175</fpage>–<lpage>176</lpage>.</mixed-citation></ref><ref id="B74"><mixed-citation xmlns:xlink="http://www.w3.org/1999/xlink" xlink:type="simple"><person-group><name name-style="western"><surname>Fergusson</surname><given-names>NDM</given-names></name></person-group> (<year>1986</year>) <chapter-title><tp:taxon-name><tp:taxon-name-part taxon-name-part-type="family">Charipidae</tp:taxon-name-part></tp:taxon-name>, <tp:taxon-name><tp:taxon-name-part taxon-name-part-type="family">Ibaliidae</tp:taxon-name-part></tp:taxon-name> &amp; <tp:taxon-name><tp:taxon-name-part taxon-name-part-type="family">Figitidae</tp:taxon-name-part></tp:taxon-name>: <tp:taxon-name><tp:taxon-name-part taxon-name-part-type="order">Hymenoptera</tp:taxon-name-part></tp:taxon-name>: <tp:taxon-name><tp:taxon-name-part taxon-name-part-type="superfamily">Cynipoidea</tp:taxon-name-part></tp:taxon-name>.</chapter-title><source>Handbooks for the Identification of British Insects</source>, <volume>vol 8</volume>, <issue>pt 1c</issue>. <publisher-loc>London</publisher-loc>, <fpage>1</fpage>–<lpage>55</lpage>.</mixed-citation></ref><ref id="B37"><mixed-citation xmlns:xlink="http://www.w3.org/1999/xlink" xlink:type="simple"><person-group><name name-style="western"><surname>Buffington</surname><given-names>ML</given-names></name><name name-style="western"><surname>Brady</surname><given-names>S</given-names></name><name name-style="western"><surname>Morita</surname><given-names>S</given-names></name><name name-style="western"><surname>van Noort</surname><given-names>S</given-names></name></person-group> (<year>2012</year>) <article-title>Divergence estimates and early evolutionary history of <tp:taxon-name><tp:taxon-name-part taxon-name-part-type="family">Figitidae</tp:taxon-name-part></tp:taxon-name> (<tp:taxon-name><tp:taxon-name-part taxon-name-part-type="order">Hymenoptera</tp:taxon-name-part></tp:taxon-name>: <tp:taxon-name><tp:taxon-name-part taxon-name-part-type="superfamily">Cynipoidea</tp:taxon-name-part></tp:taxon-name>).</article-title><source>Systematic Entomology</source><volume>37</volume>: <fpage>287</fpage>–<lpage>304</lpage>. doi: <ext-link ext-link-type="doi" xlink:href="10.1111/j.1365-3113.2012.00617.x" xlink:type="simple">10.1111/j.1365-3113.2012.00617.x</ext-link></mixed-citation></ref></ref-list></tp:taxon-treatment>
