# Supplementary material for: Afrotropical Cynipoidea (Hymenoptera)
Source: Zookeys. 2015 Apr 1;(493):1–176. doi: 10.3897/zookeys.493.6353 (PMC4389221; doi:10.3897/zookeys.493.6353)
Supplement: XML Treatment for Prosaspicera [file zookeys.493.6353-treatment11.xml]

<!DOCTYPE tp:taxon-treatment
  PUBLIC "-//TaxonX//DTD Taxonomic Treatment Publishing DTD v0 20100105//EN" "tax-treatment-NSO.dtd">
<tp:taxon-treatment xmlns:tp="http://www.plazi.org/taxpub"><tp:treatment-meta><kwd-group><label>Taxon classification</label><kwd><named-content content-type="kingdom">Animalia</named-content></kwd><kwd><named-content content-type="order">Hymenoptera</named-content></kwd><kwd><named-content content-type="family">Figitidae</named-content></kwd></kwd-group><mixed-citation publication-type="journal"><person-group><name><surname>van Noort</surname><given-names>Simon</given-names></name><name><surname>Buffington</surname><given-names>Matthew L.</given-names></name><name><surname>Forshage</surname><given-names>Mattias</given-names></name></person-group><article-title>Afrotropical <tp:taxon-name><tp:taxon-name-part taxon-name-part-type="superfamily">Cynipoidea</tp:taxon-name-part></tp:taxon-name> (<tp:taxon-name><tp:taxon-name-part taxon-name-part-type="order">Hymenoptera</tp:taxon-name-part></tp:taxon-name>)</article-title><source>Zookeys</source><day>1</day><month>4</month><year>2015</year><volume>2015</volume><issue>493</issue><fpage>1</fpage><lpage>176</lpage><pub-id pub-id-type="doi">10.3897/zookeys.493.6353</pub-id></mixed-citation></tp:treatment-meta><tp:nomenclature><tp:taxon-name>
                            <tp:taxon-name-part taxon-name-part-type="genus">Prosaspicera</tp:taxon-name-part>
                        </tp:taxon-name><tp:taxon-authority>Kieffer, 1907</tp:taxon-authority></tp:nomenclature><tp:treatment-sec sec-type="Remarks"><title>Remarks.</title><p>Revised by <xref ref-type="bibr" rid="B66">Díaz (1979)</xref> and by <xref ref-type="bibr" rid="B228">Ros-Farré and Pujade-Villar (2006)</xref>.</p></tp:treatment-sec><tp:treatment-sec sec-type="Diagnosis"><title>Diagnosis.</title><p>This taxon is most easily confused with Afrotropical <italic><tp:taxon-name><tp:taxon-name-part taxon-name-part-type="genus">Aspicera</tp:taxon-name-part></tp:taxon-name></italic>, but can be distinguished from that taxon by having a much longer scutellar spine, easily as long as the petiole and distinctly overhanging it (much shorter in <italic><tp:taxon-name><tp:taxon-name-part taxon-name-part-type="genus">Aspicera</tp:taxon-name-part></tp:taxon-name></italic>, not overhanging the petiole). Further, <italic><tp:taxon-name><tp:taxon-name-part taxon-name-part-type="genus">Aspicera</tp:taxon-name-part></tp:taxon-name></italic> has not yet been recorded from equatorial Africa, and appears to be restricted to arid portions of Mediterranean Africa and the southern Arabian Peninsula (here). <italic><tp:taxon-name><tp:taxon-name-part taxon-name-part-type="genus">Prosaspicera</tp:taxon-name-part></tp:taxon-name></italic> can, to a lesser extent, be confused with the figitines <italic><tp:taxon-name><tp:taxon-name-part taxon-name-part-type="genus">Neralsia</tp:taxon-name-part></tp:taxon-name></italic> and <italic><tp:taxon-name><tp:taxon-name-part taxon-name-part-type="genus">Xyalophora</tp:taxon-name-part></tp:taxon-name></italic> (all having reasonably well-developed scutellar spines); however, figitines lack the ligulate metasomal T2, and well as the facial impression, and these two characters separate <italic><tp:taxon-name><tp:taxon-name-part taxon-name-part-type="genus">Prosaspicera</tp:taxon-name-part></tp:taxon-name></italic> from figitines with scutellar spines.</p><fig id="F12" position="float" orientation="portrait"><label>Figure 12.</label><caption><p><italic><tp:taxon-name><tp:taxon-name-part taxon-name-part-type="genus">Prosaspicera</tp:taxon-name-part></tp:taxon-name></italic> species (South Africa). <bold>A</bold> habitus lateral view <bold>B</bold> head and mesosoma dorsal view <bold>C</bold> head, dorsal view.</p></caption><graphic xmlns:xlink="http://www.w3.org/1999/xlink" xlink:href="zookeys-493-001-g012.jpg" position="float" orientation="portrait" xlink:type="simple" id="oo_41166.jpg"/></fig></tp:treatment-sec><tp:treatment-sec sec-type="Distribution"><title>Distribution.</title><p>Mainly pantropical, but extending into the southern Nearctic and the southeastern Palearctic. Afrotropical records: Democratic Republic of Congo, Ethiopia, Ghana, Malawi, Nigeria, Sierra Leone, Zimbabwe (<xref ref-type="bibr" rid="B228">Ros-Farré and Pujade-Villar 2006</xref>); South Africa (here).</p></tp:treatment-sec><tp:treatment-sec sec-type="Biology"><title>Biology.</title><p>Parasitoid of aphidivorous <tp:taxon-name><tp:taxon-name-part taxon-name-part-type="suborder">Brachycera</tp:taxon-name-part></tp:taxon-name> larvae (<tp:taxon-name><tp:taxon-name-part taxon-name-part-type="family">Syrphidae</tp:taxon-name-part></tp:taxon-name>: <xref ref-type="bibr" rid="B228">Ros-Farré and Pujade-Villar 2006</xref>). USNM has two specimens from Nigeria reared from <italic><tp:taxon-name><tp:taxon-name-part taxon-name-part-type="genus">Paragus</tp:taxon-name-part></tp:taxon-name></italic> (<tp:taxon-name><tp:taxon-name-part taxon-name-part-type="family">Syrphidae</tp:taxon-name-part></tp:taxon-name>) on cotton.</p></tp:treatment-sec><tp:treatment-sec sec-type="Species richness"><title>Species richness.</title><p><italic><tp:taxon-name><tp:taxon-name-part taxon-name-part-type="genus">Prosaspicera</tp:taxon-name-part> <tp:taxon-name-part taxon-name-part-type="species">antennata</tp:taxon-name-part></tp:taxon-name></italic> (Benoit, 1956c) (<italic><tp:taxon-name><tp:taxon-name-part taxon-name-part-type="genus">Aspicera</tp:taxon-name-part></tp:taxon-name></italic>) (Democratic Republic of Congo, Ethiopia)</p><p><italic><tp:taxon-name><tp:taxon-name-part taxon-name-part-type="genus">Prosaspicera</tp:taxon-name-part> <tp:taxon-name-part taxon-name-part-type="species">optiva</tp:taxon-name-part></tp:taxon-name></italic> Quinlan, 1979 (Democratic Republic of Congo, Ethiopia)</p><!--PageBreak--><p><italic><tp:taxon-name><tp:taxon-name-part taxon-name-part-type="genus">Prosaspicera</tp:taxon-name-part> <tp:taxon-name-part taxon-name-part-type="species">paragicida</tp:taxon-name-part></tp:taxon-name></italic> (Benoit, 1956c) (<italic><tp:taxon-name><tp:taxon-name-part taxon-name-part-type="genus">Aspicera</tp:taxon-name-part></tp:taxon-name></italic>) (Democratic Republic of Congo, Ethiopia)</p><p><italic><tp:taxon-name><tp:taxon-name-part taxon-name-part-type="genus">Prosaspicera</tp:taxon-name-part> <tp:taxon-name-part taxon-name-part-type="species">tropica</tp:taxon-name-part></tp:taxon-name></italic> (Kieffer, 1910d) (<italic><tp:taxon-name><tp:taxon-name-part taxon-name-part-type="genus">Aspicera</tp:taxon-name-part></tp:taxon-name></italic>) (Democratic Republic of Congo, Ethiopia, Ghana, Malawi, Nigeria, Sierra Leone, South Africa, Zimbabwe)</p><p>syn <italic><tp:taxon-name><tp:taxon-name-part taxon-name-part-type="genus">Aspicera</tp:taxon-name-part> <tp:taxon-name-part taxon-name-part-type="species">africana</tp:taxon-name-part></tp:taxon-name></italic> Kinsey, 1919</p><p>syn <italic><tp:taxon-name><tp:taxon-name-part taxon-name-part-type="genus">Aspicera</tp:taxon-name-part> <tp:taxon-name-part taxon-name-part-type="species">kisantua</tp:taxon-name-part></tp:taxon-name></italic> Benoit, 1956c</p><!--PageBreak--></tp:treatment-sec><ref-list><ref id="B66"><mixed-citation xmlns:xlink="http://www.w3.org/1999/xlink" xlink:type="simple"><person-group><name name-style="western"><surname>Díaz</surname><given-names>NB</given-names></name></person-group> (<year>1979</year>) <article-title>Sobre algunas especies del genero <italic><tp:taxon-name><tp:taxon-name-part taxon-name-part-type="genus">Prosaspicera</tp:taxon-name-part></tp:taxon-name></italic> Kieffer, 1907 (<tp:taxon-name><tp:taxon-name-part taxon-name-part-type="order">Hymenoptera</tp:taxon-name-part></tp:taxon-name>, <tp:taxon-name><tp:taxon-name-part taxon-name-part-type="superfamily">Cynipoidea</tp:taxon-name-part></tp:taxon-name>).</article-title><source>Revista de la Sociedad Entomológica Argentina</source><volume>38</volume>: <fpage>97</fpage>–<lpage>104</lpage>.</mixed-citation></ref><ref id="B228"><mixed-citation xmlns:xlink="http://www.w3.org/1999/xlink" xlink:type="simple"><person-group><name name-style="western"><surname>Ros-Farré</surname><given-names>P</given-names></name><name name-style="western"><surname>Pujade-Villar</surname><given-names>J</given-names></name></person-group> (<year>2006</year>) <article-title>Revision of the genus <italic><tp:taxon-name><tp:taxon-name-part taxon-name-part-type="genus">Prosaspicera</tp:taxon-name-part></tp:taxon-name></italic> Kieffer, 1907 (Hym, <tp:taxon-name><tp:taxon-name-part taxon-name-part-type="family">Figitidae</tp:taxon-name-part></tp:taxon-name>: <tp:taxon-name><tp:taxon-name-part taxon-name-part-type="subfamily">Aspicerinae</tp:taxon-name-part></tp:taxon-name>).</article-title><source>Zootaxa</source><volume>1379</volume>: <fpage>1</fpage>–<lpage>102</lpage>.</mixed-citation></ref></ref-list></tp:taxon-treatment>
