# Supplementary material for: Afrotropical Cynipoidea (Hymenoptera)
Source: Zookeys. 2015 Apr 1;(493):1–176. doi: 10.3897/zookeys.493.6353 (PMC4389221; doi:10.3897/zookeys.493.6353)
Supplement: XML Treatment for Alloxysta [file zookeys.493.6353-treatment12.xml]

<!DOCTYPE tp:taxon-treatment
  PUBLIC "-//TaxonX//DTD Taxonomic Treatment Publishing DTD v0 20100105//EN" "tax-treatment-NSO.dtd">
<tp:taxon-treatment xmlns:tp="http://www.plazi.org/taxpub"><tp:treatment-meta><kwd-group><label>Taxon classification</label><kwd><named-content content-type="kingdom">Animalia</named-content></kwd><kwd><named-content content-type="order">Hymenoptera</named-content></kwd><kwd><named-content content-type="family">Figitidae</named-content></kwd></kwd-group><mixed-citation publication-type="journal"><person-group><name><surname>van Noort</surname><given-names>Simon</given-names></name><name><surname>Buffington</surname><given-names>Matthew L.</given-names></name><name><surname>Forshage</surname><given-names>Mattias</given-names></name></person-group><article-title>Afrotropical <tp:taxon-name><tp:taxon-name-part taxon-name-part-type="superfamily">Cynipoidea</tp:taxon-name-part></tp:taxon-name> (<tp:taxon-name><tp:taxon-name-part taxon-name-part-type="order">Hymenoptera</tp:taxon-name-part></tp:taxon-name>)</article-title><source>Zookeys</source><day>1</day><month>4</month><year>2015</year><volume>2015</volume><issue>493</issue><fpage>1</fpage><lpage>176</lpage><pub-id pub-id-type="doi">10.3897/zookeys.493.6353</pub-id></mixed-citation></tp:treatment-meta><tp:nomenclature><tp:taxon-name>
                            <tp:taxon-name-part taxon-name-part-type="genus">Alloxysta</tp:taxon-name-part>
                        </tp:taxon-name><tp:taxon-authority>Förster, 1869</tp:taxon-authority></tp:nomenclature><tp:treatment-sec sec-type="Remarks"><title>Remarks.</title><p>Commonly collected. Reviewed for Africa by <xref ref-type="bibr" rid="B76">Ferrer-Suay et al. (2013)</xref>.</p></tp:treatment-sec><tp:treatment-sec sec-type="Diagnosis"><title>Diagnosis.</title><p>These are the characteristic tiny pale charipines, but in fact they vary a lot in size and colour (also within species!). Colours vary from very dark brown through middle browns and reds to pale yellow, frequently with the head in a paler hue than the rest of the body. The absence of a mesopleural line is the best way to separate them from the otherwise often similar <italic><tp:taxon-name><tp:taxon-name-part taxon-name-part-type="genus">Phaenoglyphis</tp:taxon-name-part></tp:taxon-name></italic>. <italic><tp:taxon-name><tp:taxon-name-part taxon-name-part-type="genus">Dilyta</tp:taxon-name-part></tp:taxon-name></italic> and <italic><tp:taxon-name><tp:taxon-name-part taxon-name-part-type="genus">Apocharips</tp:taxon-name-part></tp:taxon-name></italic> also lack the mesopleural line, but can be separated by their conjoined two apical antennal articles, or by their characteristic metasoma, which is mostly covered by a syntergite and is oval in shape. The metasoma of a representative of <italic><tp:taxon-name><tp:taxon-name-part taxon-name-part-type="genus">Alloxysta</tp:taxon-name-part></tp:taxon-name></italic> typically shows the posterior tergites separate, and is truncated at the end, often with a (cynipid-like) oblique slash. Furthermore, most <italic><tp:taxon-name><tp:taxon-name-part taxon-name-part-type="genus">Alloxysta</tp:taxon-name-part></tp:taxon-name></italic> are larger, paler and more pubescent (on the pronotum, metapleura and coxae) than most <italic><tp:taxon-name><tp:taxon-name-part taxon-name-part-type="genus">Dilyta</tp:taxon-name-part></tp:taxon-name></italic>, and the mesoscutum is smoothly convex (rather than the hump of <italic><tp:taxon-name><tp:taxon-name-part taxon-name-part-type="genus">Dilyta</tp:taxon-name-part></tp:taxon-name></italic>).</p><fig id="F13" position="float" orientation="portrait"><label>Figure 13.</label><caption><p><italic><tp:taxon-name><tp:taxon-name-part taxon-name-part-type="genus">Alloxysta</tp:taxon-name-part></tp:taxon-name></italic> species (Kenya). <bold>A</bold> habitus lateral view <bold>B</bold> head and mesosoma dorsal view <bold>C</bold> scutellum, dorsal view.</p></caption><graphic xmlns:xlink="http://www.w3.org/1999/xlink" xlink:href="zookeys-493-001-g013.jpg" position="float" orientation="portrait" xlink:type="simple" id="oo_41167.jpg"/></fig></tp:treatment-sec><tp:treatment-sec sec-type="Distribution"><title>Distribution.</title><p>Worldwide, but most abundant in the Holarctic region. Afrotropical records: Democratic Republic of Congo (<xref ref-type="bibr" rid="B26">Benoit 1956e</xref>), Kenya (<xref ref-type="bibr" rid="B72">Evenhuis 1974</xref>), Madagascar (<xref ref-type="bibr" rid="B75">Ferrer-Suay et al. 2012</xref>), Burundi, Rwanda, South Africa, Uganda, Zimbabwe (<xref ref-type="bibr" rid="B76">Ferrer-Suay and Pujade-Villar 2013</xref>) Ethiopia, Ghana, Namibia, Yemen, Zambia (here). Apparently some species are synanthropically widespread, but there is no reason to assume that none of the forms present in Africa are native.</p></tp:treatment-sec><tp:treatment-sec sec-type="Biology"><title>Biology.</title><p>Hyperparasitoids attacking aphelinid and aphidiine wasps on aphids. (<xref ref-type="bibr" rid="B88">Gutierrez and van den Bosch 1970</xref>, Evenhuis passim, <xref ref-type="bibr" rid="B3">Andrews 1978</xref>, <xref ref-type="bibr" rid="B74">Fergusson 1986</xref>).</p></tp:treatment-sec><tp:treatment-sec sec-type="Species richness"><title>Species richness.</title><p><italic><tp:taxon-name><tp:taxon-name-part taxon-name-part-type="genus">Alloxysta</tp:taxon-name-part> <tp:taxon-name-part taxon-name-part-type="species">antananarivoi</tp:taxon-name-part></tp:taxon-name></italic> Ferrer-Suay &amp; Pujade-Villar, 2012 (Burundi, Kenya, Madagascar, Rwanda, Zimbabwe)</p><p><italic><tp:taxon-name><tp:taxon-name-part taxon-name-part-type="genus">Alloxysta</tp:taxon-name-part> <tp:taxon-name-part taxon-name-part-type="species">antsirananae</tp:taxon-name-part></tp:taxon-name></italic> Ferrer-Suay &amp; Pujade-Villar, 2012 (Madagascar, Zimbabwe)</p><!--PageBreak--><p><italic><tp:taxon-name><tp:taxon-name-part taxon-name-part-type="genus">Alloxysta</tp:taxon-name-part> <tp:taxon-name-part taxon-name-part-type="species">arcuata</tp:taxon-name-part></tp:taxon-name></italic> (Kieffer, 1902) (<italic><tp:taxon-name><tp:taxon-name-part taxon-name-part-type="genus">Allotria</tp:taxon-name-part></tp:taxon-name></italic>) (Kenya, South Africa, Zimbabwe; also Palearctic and Neotropical regions)</p><p><italic><tp:taxon-name><tp:taxon-name-part taxon-name-part-type="genus">Alloxysta</tp:taxon-name-part> <tp:taxon-name-part taxon-name-part-type="species">brevis</tp:taxon-name-part></tp:taxon-name></italic> (Thomson, 1862) (<italic><tp:taxon-name><tp:taxon-name-part taxon-name-part-type="genus">Allotria</tp:taxon-name-part></tp:taxon-name></italic>) (Zimbabwe; also Palearctic and Neotropical regions)</p><p><italic><tp:taxon-name><tp:taxon-name-part taxon-name-part-type="genus">Alloxysta</tp:taxon-name-part> <tp:taxon-name-part taxon-name-part-type="species">citripes</tp:taxon-name-part></tp:taxon-name></italic> (Thomson, 1862) (<italic><tp:taxon-name><tp:taxon-name-part taxon-name-part-type="genus">Allotria</tp:taxon-name-part></tp:taxon-name></italic>) (South Africa; cosmopolitan species described from the Palearctic)</p><p><italic><tp:taxon-name><tp:taxon-name-part taxon-name-part-type="genus">Alloxysta</tp:taxon-name-part> <tp:taxon-name-part taxon-name-part-type="species">fuscicornis</tp:taxon-name-part></tp:taxon-name></italic> (Hartig, 1841) (<italic><tp:taxon-name><tp:taxon-name-part taxon-name-part-type="genus">Xystus</tp:taxon-name-part></tp:taxon-name></italic>) (Kenya, South Africa; cosmopolitan species described from the Palearctic)</p><p><italic><tp:taxon-name><tp:taxon-name-part taxon-name-part-type="genus">Alloxysta</tp:taxon-name-part> <tp:taxon-name-part taxon-name-part-type="species">hendrickxi</tp:taxon-name-part></tp:taxon-name></italic> (Benoit, 1956e) (<italic><tp:taxon-name><tp:taxon-name-part taxon-name-part-type="genus">Charips</tp:taxon-name-part></tp:taxon-name></italic>) (Democratic Republic of Congo, Kenya, Zimbabwe)</p><!--PageBreak--><p><italic><tp:taxon-name><tp:taxon-name-part taxon-name-part-type="genus">Alloxysta</tp:taxon-name-part> <tp:taxon-name-part taxon-name-part-type="species">mullensis</tp:taxon-name-part></tp:taxon-name></italic> (Cameron, 1883) (<italic><tp:taxon-name><tp:taxon-name-part taxon-name-part-type="genus">Allotria</tp:taxon-name-part></tp:taxon-name></italic>) (Kenya, Madagascar, South Africa, Uganda, Zimbabwe; also Palearctic and Neotropical regions)</p><p><italic><tp:taxon-name><tp:taxon-name-part taxon-name-part-type="genus">Alloxysta</tp:taxon-name-part> <tp:taxon-name-part taxon-name-part-type="species">pilipennis</tp:taxon-name-part></tp:taxon-name></italic> (Hartig, 1840) (<italic><tp:taxon-name><tp:taxon-name-part taxon-name-part-type="genus">Xystus</tp:taxon-name-part></tp:taxon-name></italic>) (Zimbabwe; also Palearctic and Neotropical regions)</p></tp:treatment-sec><ref-list><ref id="B76"><mixed-citation xmlns:xlink="http://www.w3.org/1999/xlink" xlink:type="simple"><person-group><name name-style="western"><surname>Ferrer-Suay</surname><given-names>M</given-names></name><name name-style="western"><surname>Selfa</surname><given-names>J</given-names></name><name name-style="western"><surname>Pujade-Villar</surname><given-names>J</given-names></name></person-group> (<year>2013</year>) <article-title>A review of <italic><tp:taxon-name><tp:taxon-name-part taxon-name-part-type="genus">Alloxysta</tp:taxon-name-part></tp:taxon-name></italic> species (<tp:taxon-name><tp:taxon-name-part taxon-name-part-type="order">Hymenoptera</tp:taxon-name-part></tp:taxon-name>: <tp:taxon-name><tp:taxon-name-part taxon-name-part-type="superfamily">Cynipoidea</tp:taxon-name-part></tp:taxon-name>: <tp:taxon-name><tp:taxon-name-part taxon-name-part-type="family">Figitidae</tp:taxon-name-part></tp:taxon-name>: <tp:taxon-name><tp:taxon-name-part taxon-name-part-type="subfamily">Charipinae</tp:taxon-name-part></tp:taxon-name>) from Africa.</article-title><source>African Entomology</source><volume>21</volume>: <fpage>255</fpage>–<lpage>266</lpage>. doi: <ext-link ext-link-type="doi" xlink:href="10.4001/003.021.0222" xlink:type="simple">10.4001/003.021.0222</ext-link></mixed-citation></ref><ref id="B26"><mixed-citation xmlns:xlink="http://www.w3.org/1999/xlink" xlink:type="simple"><person-group><name name-style="western"><surname>Benoit</surname><given-names>PLG</given-names></name></person-group> (<year>1956e</year>) <article-title>Deux <tp:taxon-name><tp:taxon-name-part taxon-name-part-type="family">Cynipidae</tp:taxon-name-part></tp:taxon-name>–<tp:taxon-name><tp:taxon-name-part taxon-name-part-type="subfamily">Charipinae</tp:taxon-name-part></tp:taxon-name> inédits du Congo Belge.</article-title><source>Revue de Zoologie et de Botanique Africaines</source><volume>53</volume>: <fpage>437</fpage>–<lpage>440</lpage>.</mixed-citation></ref><ref id="B72"><mixed-citation xmlns:xlink="http://www.w3.org/1999/xlink" xlink:type="simple"><person-group><name name-style="western"><surname>Evenhuis</surname><given-names>H</given-names></name></person-group> (<year>1974</year>) <article-title>Studies on <tp:taxon-name><tp:taxon-name-part taxon-name-part-type="family">Cynipidae</tp:taxon-name-part></tp:taxon-name> <tp:taxon-name><tp:taxon-name-part taxon-name-part-type="subfamily">Alloxystinae</tp:taxon-name-part></tp:taxon-name> 4. <italic><tp:taxon-name><tp:taxon-name-part taxon-name-part-type="genus">Alloxysta</tp:taxon-name-part> <tp:taxon-name-part taxon-name-part-type="species">macrophadna</tp:taxon-name-part></tp:taxon-name></italic> (Hartig, 1841) and <italic><tp:taxon-name><tp:taxon-name-part taxon-name-part-type="genus">Alloxysta</tp:taxon-name-part> <tp:taxon-name-part taxon-name-part-type="species">brassicae</tp:taxon-name-part></tp:taxon-name></italic> (Ashmead, 1887).</article-title><source>Entomologische Berichten</source><volume>34</volume>: <fpage>165</fpage>–<lpage>168</lpage>.</mixed-citation></ref><ref id="B75"><mixed-citation xmlns:xlink="http://www.w3.org/1999/xlink" xlink:type="simple"><person-group><name name-style="western"><surname>Ferrer-Suay</surname><given-names>M</given-names></name><name name-style="western"><surname>Selfa</surname><given-names>J</given-names></name><name name-style="western"><surname>Pujade-Villar</surname><given-names>J</given-names></name></person-group> (<year>2012</year>) <article-title>First record of <italic><tp:taxon-name><tp:taxon-name-part taxon-name-part-type="genus">Alloxysta</tp:taxon-name-part></tp:taxon-name></italic> Förster from Madagascar, with descriptions of two new species (<tp:taxon-name><tp:taxon-name-part taxon-name-part-type="order">Hymenoptera</tp:taxon-name-part></tp:taxon-name>: <tp:taxon-name><tp:taxon-name-part taxon-name-part-type="superfamily">Cynipoidea</tp:taxon-name-part></tp:taxon-name>: <tp:taxon-name><tp:taxon-name-part taxon-name-part-type="family">Figitidae</tp:taxon-name-part></tp:taxon-name>: <tp:taxon-name><tp:taxon-name-part taxon-name-part-type="subfamily">Charipinae</tp:taxon-name-part></tp:taxon-name>).</article-title><source>African Entomology</source><volume>20</volume>: <fpage>222</fpage>–<lpage>228</lpage>. doi: <ext-link ext-link-type="doi" xlink:href="10.4001/003.020.0208" xlink:type="simple">10.4001/003.020.0208</ext-link></mixed-citation></ref><ref id="B88"><mixed-citation xmlns:xlink="http://www.w3.org/1999/xlink" xlink:type="simple"><person-group><name name-style="western"><surname>Gutierrez</surname><given-names>AP</given-names></name><name name-style="western"><surname>van den Bosch</surname><given-names>R</given-names></name></person-group> (<year>1970</year>) <article-title>Studies on host selection and host specificity of the aphid hyperparasite <italic><tp:taxon-name><tp:taxon-name-part taxon-name-part-type="genus">Charips</tp:taxon-name-part> <tp:taxon-name-part taxon-name-part-type="species">victrix</tp:taxon-name-part></tp:taxon-name></italic> (<tp:taxon-name><tp:taxon-name-part taxon-name-part-type="order">Hymenoptera</tp:taxon-name-part></tp:taxon-name>: <tp:taxon-name><tp:taxon-name-part taxon-name-part-type="family">Cynipidae</tp:taxon-name-part></tp:taxon-name>). 1. Review of hyperparasitism and the field ecology of Charips victrix.</article-title><source>Annals of the Entomological Society of America</source><volume>63</volume>: <fpage>1345</fpage>–<lpage>1354</lpage>.</mixed-citation></ref><ref id="B3"><mixed-citation xmlns:xlink="http://www.w3.org/1999/xlink" xlink:type="simple"><person-group><name name-style="western"><surname>Andrews</surname><given-names>FG</given-names></name></person-group> (<year>1978</year>) <article-title>Taxonomy and host specificity of Nearctic <tp:taxon-name><tp:taxon-name-part taxon-name-part-type="subfamily">Alloxystinae</tp:taxon-name-part></tp:taxon-name> with a catalog of the world species (<tp:taxon-name><tp:taxon-name-part taxon-name-part-type="order">Hymenoptera</tp:taxon-name-part></tp:taxon-name>, <tp:taxon-name><tp:taxon-name-part taxon-name-part-type="family">Cynipidae</tp:taxon-name-part></tp:taxon-name>).</article-title><source>Occasional Papers in Entomology, Calif. Dept. Food Agric.</source><volume>25</volume>: <fpage>11</fpage>–<lpage>28</lpage>.</mixed-citation></ref><ref id="B74"><mixed-citation xmlns:xlink="http://www.w3.org/1999/xlink" xlink:type="simple"><person-group><name name-style="western"><surname>Fergusson</surname><given-names>NDM</given-names></name></person-group> (<year>1986</year>) <chapter-title><tp:taxon-name><tp:taxon-name-part taxon-name-part-type="family">Charipidae</tp:taxon-name-part></tp:taxon-name>, <tp:taxon-name><tp:taxon-name-part taxon-name-part-type="family">Ibaliidae</tp:taxon-name-part></tp:taxon-name> &amp; <tp:taxon-name><tp:taxon-name-part taxon-name-part-type="family">Figitidae</tp:taxon-name-part></tp:taxon-name>: <tp:taxon-name><tp:taxon-name-part taxon-name-part-type="order">Hymenoptera</tp:taxon-name-part></tp:taxon-name>: <tp:taxon-name><tp:taxon-name-part taxon-name-part-type="superfamily">Cynipoidea</tp:taxon-name-part></tp:taxon-name>.</chapter-title><source>Handbooks for the Identification of British Insects</source>, <volume>vol 8</volume>, <issue>pt 1c</issue>. <publisher-loc>London</publisher-loc>, <fpage>1</fpage>–<lpage>55</lpage>.</mixed-citation></ref></ref-list></tp:taxon-treatment>
