# Supplementary material for: Afrotropical Cynipoidea (Hymenoptera)
Source: Zookeys. 2015 Apr 1;(493):1–176. doi: 10.3897/zookeys.493.6353 (PMC4389221; doi:10.3897/zookeys.493.6353)
Supplement: XML Treatment for Apocharips [file zookeys.493.6353-treatment13.xml]

<!DOCTYPE tp:taxon-treatment
  PUBLIC "-//TaxonX//DTD Taxonomic Treatment Publishing DTD v0 20100105//EN" "tax-treatment-NSO.dtd">
<tp:taxon-treatment xmlns:tp="http://www.plazi.org/taxpub"><tp:treatment-meta><kwd-group><label>Taxon classification</label><kwd><named-content content-type="kingdom">Animalia</named-content></kwd><kwd><named-content content-type="order">Hymenoptera</named-content></kwd><kwd><named-content content-type="family">Figitidae</named-content></kwd></kwd-group><mixed-citation publication-type="journal"><person-group><name><surname>van Noort</surname><given-names>Simon</given-names></name><name><surname>Buffington</surname><given-names>Matthew L.</given-names></name><name><surname>Forshage</surname><given-names>Mattias</given-names></name></person-group><article-title>Afrotropical <tp:taxon-name><tp:taxon-name-part taxon-name-part-type="superfamily">Cynipoidea</tp:taxon-name-part></tp:taxon-name> (<tp:taxon-name><tp:taxon-name-part taxon-name-part-type="order">Hymenoptera</tp:taxon-name-part></tp:taxon-name>)</article-title><source>Zookeys</source><day>1</day><month>4</month><year>2015</year><volume>2015</volume><issue>493</issue><fpage>1</fpage><lpage>176</lpage><pub-id pub-id-type="doi">10.3897/zookeys.493.6353</pub-id></mixed-citation></tp:treatment-meta><tp:nomenclature><tp:taxon-name>
                            <tp:taxon-name-part taxon-name-part-type="genus">Apocharips</tp:taxon-name-part>
                        </tp:taxon-name><tp:taxon-authority>Fergusson, 1986</tp:taxon-authority></tp:nomenclature><tp:treatment-sec sec-type="Remarks"><title>Remarks.</title><p>Rare.</p></tp:treatment-sec><tp:treatment-sec sec-type="Diagnosis"><title>Diagnosis.</title><p>Similar to <italic><tp:taxon-name><tp:taxon-name-part taxon-name-part-type="genus">Dilyta</tp:taxon-name-part></tp:taxon-name></italic>, and most easily separated by wing ventation characters: an elongate marginal cell, a subcosta running near mid-width of wing in basal part and having a distinct curve near the basal cross-vein. Other distinguishing characters, easily observed in larger specimens but hardly seen in smaller, is the scutellum with distinct lateral and posterior carinae, and the syntergite where T2 is barely visible as a separate small anterior sclerite.</p><fig id="F14" position="float" orientation="portrait"><label>Figure 14.</label><caption><p><italic><tp:taxon-name><tp:taxon-name-part taxon-name-part-type="genus">Apocharips</tp:taxon-name-part> <tp:taxon-name-part taxon-name-part-type="species">trapezoidea</tp:taxon-name-part></tp:taxon-name></italic> (Ghana). <bold>A</bold> habitus lateral view <bold>B</bold> head and mesosoma dorsal view <bold>C</bold> head, anterior view.</p></caption><graphic xmlns:xlink="http://www.w3.org/1999/xlink" xlink:href="zookeys-493-001-g014.jpg" position="float" orientation="portrait" xlink:type="simple" id="oo_41168.jpg"/></fig></tp:treatment-sec><tp:treatment-sec sec-type="Distribution"><title>Distribution.</title><p>Palearctic, Neotropical and Afrotropical. Afrotropical records: Ethiopia (<xref ref-type="bibr" rid="B234">Silvestri 1915</xref>), Kenya (<xref ref-type="bibr" rid="B76">Ferrer-Suay and Pujade-Villar 2013</xref>), Ghana, Uganda, Zimbabwe (here).</p></tp:treatment-sec><tp:treatment-sec sec-type="Biology"><title>Biology.</title><p>Hyperparasitoids attacking wasps on psyllids (<xref ref-type="bibr" rid="B249">Vasileva-Sumnalieva 1976</xref>, <xref ref-type="bibr" rid="B166">Menke 1993</xref>). A specimen from Uganda in BMNH was reared from the psyllid <italic><tp:taxon-name><tp:taxon-name-part taxon-name-part-type="genus">Pseudoeriopsylla</tp:taxon-name-part> <tp:taxon-name-part taxon-name-part-type="species">laingi</tp:taxon-name-part></tp:taxon-name></italic> Hollis &amp; Broomfield, 1989 on <italic><tp:taxon-name><tp:taxon-name-part taxon-name-part-type="genus">Ficus</tp:taxon-name-part> <tp:taxon-name-part taxon-name-part-type="species">natalensis</tp:taxon-name-part></tp:taxon-name></italic> Hochst. (label data).</p></tp:treatment-sec><tp:treatment-sec sec-type="Species richness"><title>Species richness.</title><p><italic><tp:taxon-name><tp:taxon-name-part taxon-name-part-type="genus">Apocharips</tp:taxon-name-part> <tp:taxon-name-part taxon-name-part-type="species">trapezoidea</tp:taxon-name-part></tp:taxon-name></italic> (Hartig, 1841) (<italic><tp:taxon-name><tp:taxon-name-part taxon-name-part-type="genus">Xystus</tp:taxon-name-part></tp:taxon-name></italic>) (Ethiopia, Ghana, Kenya; Palearctic species)</p><p>syn <italic><tp:taxon-name><tp:taxon-name-part taxon-name-part-type="genus">Alloxista</tp:taxon-name-part> <tp:taxon-name-part taxon-name-part-type="species">peraptera</tp:taxon-name-part></tp:taxon-name></italic> Silvestri, 1915. Synonymy implied in <xref ref-type="bibr" rid="B76">Ferrer-Suay et al. (2013)</xref>, but apparently never published as an explicit new synonymy</p></tp:treatment-sec><ref-list><ref id="B234"><mixed-citation xmlns:xlink="http://www.w3.org/1999/xlink" xlink:type="simple"><person-group><name name-style="western"><surname>Silvestri</surname><given-names>F</given-names></name></person-group> (<year>1915</year>) <article-title>Contributo alla conoscenza degli insetti dell’ olivo dell’ Eritrea e dell’ Africa meridionale.</article-title><source>Bollettino del Laboratorio di Zoologia Generale e Agraria</source><volume>9</volume>: <fpage>240</fpage>–<lpage>334</lpage>.</mixed-citation></ref><ref id="B76"><mixed-citation xmlns:xlink="http://www.w3.org/1999/xlink" xlink:type="simple"><person-group><name name-style="western"><surname>Ferrer-Suay</surname><given-names>M</given-names></name><name name-style="western"><surname>Selfa</surname><given-names>J</given-names></name><name name-style="western"><surname>Pujade-Villar</surname><given-names>J</given-names></name></person-group> (<year>2013</year>) <article-title>A review of <italic><tp:taxon-name><tp:taxon-name-part taxon-name-part-type="genus">Alloxysta</tp:taxon-name-part></tp:taxon-name></italic> species (<tp:taxon-name><tp:taxon-name-part taxon-name-part-type="order">Hymenoptera</tp:taxon-name-part></tp:taxon-name>: <tp:taxon-name><tp:taxon-name-part taxon-name-part-type="superfamily">Cynipoidea</tp:taxon-name-part></tp:taxon-name>: <tp:taxon-name><tp:taxon-name-part taxon-name-part-type="family">Figitidae</tp:taxon-name-part></tp:taxon-name>: <tp:taxon-name><tp:taxon-name-part taxon-name-part-type="subfamily">Charipinae</tp:taxon-name-part></tp:taxon-name>) from Africa.</article-title><source>African Entomology</source><volume>21</volume>: <fpage>255</fpage>–<lpage>266</lpage>. doi: <ext-link ext-link-type="doi" xlink:href="10.4001/003.021.0222" xlink:type="simple">10.4001/003.021.0222</ext-link></mixed-citation></ref><ref id="B249"><mixed-citation xmlns:xlink="http://www.w3.org/1999/xlink" xlink:type="simple"><person-group><name name-style="western"><surname>Vasileva-Sumnalieva</surname><given-names>L</given-names></name></person-group> (<year>1976</year>) <article-title>On the fauna and biology of the subfamily <tp:taxon-name><tp:taxon-name-part taxon-name-part-type="subfamily">Charipinae</tp:taxon-name-part></tp:taxon-name> (<tp:taxon-name><tp:taxon-name-part taxon-name-part-type="order">Hymenoptera</tp:taxon-name-part></tp:taxon-name>, <tp:taxon-name><tp:taxon-name-part taxon-name-part-type="family">Cynipidae</tp:taxon-name-part></tp:taxon-name>) in Bulgaria.</article-title><source>Acta Zoologica Bulgarica</source><volume>5</volume>: <fpage>22</fpage>–<lpage>26</lpage>.</mixed-citation></ref><ref id="B166"><mixed-citation xmlns:xlink="http://www.w3.org/1999/xlink" xlink:type="simple"><person-group><name name-style="western"><surname>Menke</surname><given-names>AS</given-names></name></person-group> (<year>1993</year>) <article-title>A new species of <italic><tp:taxon-name><tp:taxon-name-part taxon-name-part-type="genus">Apocharips</tp:taxon-name-part></tp:taxon-name></italic> from Costa Rica (<tp:taxon-name><tp:taxon-name-part taxon-name-part-type="order">Hymenoptera</tp:taxon-name-part></tp:taxon-name>: <tp:taxon-name><tp:taxon-name-part taxon-name-part-type="superfamily">Cynipoidea</tp:taxon-name-part></tp:taxon-name>, <tp:taxon-name><tp:taxon-name-part taxon-name-part-type="family">Charipidae</tp:taxon-name-part></tp:taxon-name>).</article-title><source>Journal of <tp:taxon-name><tp:taxon-name-part taxon-name-part-type="order">Hymenoptera</tp:taxon-name-part></tp:taxon-name> Research</source><volume>2</volume>: <fpage>97</fpage>–<lpage>100</lpage>.</mixed-citation></ref></ref-list></tp:taxon-treatment>
