# Supplementary material for: Afrotropical Cynipoidea (Hymenoptera)
Source: Zookeys. 2015 Apr 1;(493):1–176. doi: 10.3897/zookeys.493.6353 (PMC4389221; doi:10.3897/zookeys.493.6353)
Supplement: XML Treatment for Dilyta [file zookeys.493.6353-treatment14.xml]

<!DOCTYPE tp:taxon-treatment
  PUBLIC "-//TaxonX//DTD Taxonomic Treatment Publishing DTD v0 20100105//EN" "tax-treatment-NSO.dtd">
<tp:taxon-treatment xmlns:tp="http://www.plazi.org/taxpub"><tp:treatment-meta><kwd-group><label>Taxon classification</label><kwd><named-content content-type="kingdom">Animalia</named-content></kwd><kwd><named-content content-type="order">Hymenoptera</named-content></kwd><kwd><named-content content-type="family">Figitidae</named-content></kwd></kwd-group><mixed-citation publication-type="journal"><person-group><name><surname>van Noort</surname><given-names>Simon</given-names></name><name><surname>Buffington</surname><given-names>Matthew L.</given-names></name><name><surname>Forshage</surname><given-names>Mattias</given-names></name></person-group><article-title>Afrotropical <tp:taxon-name><tp:taxon-name-part taxon-name-part-type="superfamily">Cynipoidea</tp:taxon-name-part></tp:taxon-name> (<tp:taxon-name><tp:taxon-name-part taxon-name-part-type="order">Hymenoptera</tp:taxon-name-part></tp:taxon-name>)</article-title><source>Zookeys</source><day>1</day><month>4</month><year>2015</year><volume>2015</volume><issue>493</issue><fpage>1</fpage><lpage>176</lpage><pub-id pub-id-type="doi">10.3897/zookeys.493.6353</pub-id></mixed-citation></tp:treatment-meta><tp:nomenclature><tp:taxon-name>
                            <tp:taxon-name-part taxon-name-part-type="genus">Dilyta</tp:taxon-name-part>
                        </tp:taxon-name><tp:taxon-authority>Förster, 1869</tp:taxon-authority></tp:nomenclature><tp:treatment-sec sec-type="Remarks"><title>Remarks.</title><p>Common. Revised for the region by <xref ref-type="bibr" rid="B195">Paretas-Martinez et al. (2009)</xref>.</p></tp:treatment-sec><tp:treatment-sec sec-type="Diagnosis"><title>Diagnosis.</title><p>Mostly tiny and dark brown charipines. Separated from <italic><tp:taxon-name><tp:taxon-name-part taxon-name-part-type="genus">Apocharips</tp:taxon-name-part></tp:taxon-name></italic> by lacking lateral ridges on scutellum, having at most a small posterior ridge, and by usually having T2 discernable as a separate sclerite. May be confused with <italic><tp:taxon-name><tp:taxon-name-part taxon-name-part-type="genus">Alloxysta</tp:taxon-name-part></tp:taxon-name></italic>, but has an oval-rounded metasoma covered in the major part by a syntergite (no posterior tergites visible) and has the two apical articles of the female antenna immovable conjoined. Furthermore, <italic><tp:taxon-name><tp:taxon-name-part taxon-name-part-type="genus">Alloxysta</tp:taxon-name-part></tp:taxon-name></italic> are usually larger, paler, has more pubescence, and have a more smoothly convex mesoscutum; <italic><tp:taxon-name><tp:taxon-name-part taxon-name-part-type="genus">Dilyta</tp:taxon-name-part></tp:taxon-name></italic> have a characteristic anterior hump in lateral view.</p><fig id="F15" position="float" orientation="portrait"><label>Figure 15.</label><caption><p><italic><tp:taxon-name><tp:taxon-name-part taxon-name-part-type="genus">Dilyta</tp:taxon-name-part></tp:taxon-name></italic> species (Madagascar). <bold>A</bold> habitus lateral view <bold>B</bold> head and mesosoma dorso-lateral view <bold>C</bold> scutellum, posterio-dorsal view.</p></caption><graphic xmlns:xlink="http://www.w3.org/1999/xlink" xlink:href="zookeys-493-001-g015.jpg" position="float" orientation="portrait" xlink:type="simple" id="oo_41169.jpg"/></fig></tp:treatment-sec><tp:treatment-sec sec-type="Distribution"><title>Distribution.</title><p>Holarctic and Old World Tropics. Afrotropical records: Cameroon (<xref ref-type="bibr" rid="B140">Lebel and Modesta 2007</xref>), Democratic Republic of Congo (<xref ref-type="bibr" rid="B26">Benoit 1956e</xref>), Botswana, Ghana, Kenya, Somalia, South Africa (<xref ref-type="bibr" rid="B195">Paretas-Martinez et al. 2009</xref>), Madagascar (<xref ref-type="bibr" rid="B205">Pujade-Villar and Ferrer-Suay 2012</xref>), Rwanda, Zimbabwe (<xref ref-type="bibr" rid="B76">Ferrer-Suay et al. 2013</xref>), Central African Republic, Nigeria, Tanzania, Uganda, Yemen (here).</p><!--PageBreak--></tp:treatment-sec><tp:treatment-sec sec-type="Biology"><title>Biology.</title><p>Hyperparasitoids attacking encyrtid wasps on psyllids (<xref ref-type="bibr" rid="B167">Menke and Evenhuis 1991</xref>).</p></tp:treatment-sec><tp:treatment-sec sec-type="Species richness"><title>Species richness.</title><p><italic><tp:taxon-name><tp:taxon-name-part taxon-name-part-type="genus">Dilyta</tp:taxon-name-part> <tp:taxon-name-part taxon-name-part-type="species">africana</tp:taxon-name-part></tp:taxon-name></italic> (Benoit, 1956e) (<italic><tp:taxon-name><tp:taxon-name-part taxon-name-part-type="genus">Alloxysta</tp:taxon-name-part></tp:taxon-name></italic>) (Democratic Republic of Congo, Rwanda, Tanzania, Zimbabwe)</p><p><italic><tp:taxon-name><tp:taxon-name-part taxon-name-part-type="genus">Dilyta</tp:taxon-name-part> <tp:taxon-name-part taxon-name-part-type="species">australafricana</tp:taxon-name-part></tp:taxon-name></italic> Paretas-Martínez &amp; Pujade-Villar, 2009 (South Africa)</p><p><italic><tp:taxon-name><tp:taxon-name-part taxon-name-part-type="genus">Dilyta</tp:taxon-name-part> <tp:taxon-name-part taxon-name-part-type="species">camerounensis</tp:taxon-name-part></tp:taxon-name></italic> Lebel &amp; Modeste, 2007 (Cameroon)</p><!--PageBreak--><p><italic><tp:taxon-name><tp:taxon-name-part taxon-name-part-type="genus">Dilyta</tp:taxon-name-part> <tp:taxon-name-part taxon-name-part-type="species">ghanana</tp:taxon-name-part></tp:taxon-name></italic> Paretas-Martínez, Pujade-Villar &amp; Melika, 2009 (Central African Republic, Ghana)</p><p><italic><tp:taxon-name><tp:taxon-name-part taxon-name-part-type="genus">Dilyta</tp:taxon-name-part> <tp:taxon-name-part taxon-name-part-type="species">kenyana</tp:taxon-name-part></tp:taxon-name></italic> Paretas-Martínez &amp; Pujade-Villar, 2009 (Kenya)</p><p><italic><tp:taxon-name><tp:taxon-name-part taxon-name-part-type="genus">Dilyta</tp:taxon-name-part> <tp:taxon-name-part taxon-name-part-type="species">paretasmartinezi</tp:taxon-name-part></tp:taxon-name></italic> Pujade-Villar &amp; Ferrer-Suay, 2012 (Madagascar)</p><p><italic><tp:taxon-name><tp:taxon-name-part taxon-name-part-type="genus">Dilyta</tp:taxon-name-part> <tp:taxon-name-part taxon-name-part-type="species">somaliana</tp:taxon-name-part></tp:taxon-name></italic> Paretas-Martínez, Pujade-Villar &amp; Evenhuis, 2009 (Botswana, Somalia, South Africa)</p><p><italic><tp:taxon-name><tp:taxon-name-part taxon-name-part-type="genus">Dilyta</tp:taxon-name-part> <tp:taxon-name-part taxon-name-part-type="species">subclavata</tp:taxon-name-part></tp:taxon-name></italic> Förster, 1869 (Madagascar; a European species)</p><!--PageBreak--></tp:treatment-sec><ref-list><ref id="B195"><mixed-citation xmlns:xlink="http://www.w3.org/1999/xlink" xlink:type="simple"><person-group><name name-style="western"><surname>Paretas-Martínez</surname><given-names>J</given-names></name><name name-style="western"><surname>Melika</surname><given-names>G</given-names></name><name name-style="western"><surname>Pujade-Villar</surname><given-names>J</given-names></name></person-group> (<year>2009</year>) <article-title>Description of four new species of <italic><tp:taxon-name><tp:taxon-name-part taxon-name-part-type="genus">Dilyta</tp:taxon-name-part></tp:taxon-name></italic> from the Afrotropical region.</article-title><source>African Entomology</source><volume>17</volume>: <fpage>207</fpage>–<lpage>214</lpage>. doi: <ext-link ext-link-type="doi" xlink:href="10.4001/003.017.0211" xlink:type="simple">10.4001/003.017.0211</ext-link></mixed-citation></ref><ref id="B140"><mixed-citation xmlns:xlink="http://www.w3.org/1999/xlink" xlink:type="simple"><person-group><name name-style="western"><surname>Lebel</surname><given-names>TJ</given-names></name><name name-style="western"><surname>Modeste</surname><given-names>TB</given-names></name></person-group> (<year>2007</year>) <article-title>Parasitism of <italic><tp:taxon-name><tp:taxon-name-part taxon-name-part-type="genus">Mesohomotoma</tp:taxon-name-part> <tp:taxon-name-part taxon-name-part-type="species">tessmanni</tp:taxon-name-part></tp:taxon-name></italic> Aulmann (<tp:taxon-name><tp:taxon-name-part taxon-name-part-type="superfamily">Psylloidea</tp:taxon-name-part></tp:taxon-name>, <tp:taxon-name><tp:taxon-name-part taxon-name-part-type="family">Carsidaridae</tp:taxon-name-part></tp:taxon-name>) Psyllid Pest of <italic><tp:taxon-name><tp:taxon-name-part taxon-name-part-type="genus">Theobroma</tp:taxon-name-part> <tp:taxon-name-part taxon-name-part-type="species">cacao</tp:taxon-name-part></tp:taxon-name></italic> and <italic><tp:taxon-name><tp:taxon-name-part taxon-name-part-type="genus">Octolobus</tp:taxon-name-part> <tp:taxon-name-part taxon-name-part-type="species">spectabilis</tp:taxon-name-part></tp:taxon-name></italic> (<tp:taxon-name><tp:taxon-name-part taxon-name-part-type="family">Sterculiaceae</tp:taxon-name-part></tp:taxon-name>) in Cameroon and Taxonomy of Parasitoids.</article-title><source>Journal of Agronomy</source><volume>6</volume>(<issue>1</issue>): <fpage>37</fpage>–<lpage>44</lpage>. doi: <ext-link ext-link-type="doi" xlink:href="10.3923/ja.2007.37.44" xlink:type="simple">10.3923/ja.2007.37.44</ext-link></mixed-citation></ref><ref id="B26"><mixed-citation xmlns:xlink="http://www.w3.org/1999/xlink" xlink:type="simple"><person-group><name name-style="western"><surname>Benoit</surname><given-names>PLG</given-names></name></person-group> (<year>1956e</year>) <article-title>Deux <tp:taxon-name><tp:taxon-name-part taxon-name-part-type="family">Cynipidae</tp:taxon-name-part></tp:taxon-name>–<tp:taxon-name><tp:taxon-name-part taxon-name-part-type="subfamily">Charipinae</tp:taxon-name-part></tp:taxon-name> inédits du Congo Belge.</article-title><source>Revue de Zoologie et de Botanique Africaines</source><volume>53</volume>: <fpage>437</fpage>–<lpage>440</lpage>.</mixed-citation></ref><ref id="B205"><mixed-citation xmlns:xlink="http://www.w3.org/1999/xlink" xlink:type="simple"><person-group><name name-style="western"><surname>Pujade-Villar</surname><given-names>J</given-names></name><name name-style="western"><surname>Ferrer-Suay</surname><given-names>M</given-names></name></person-group> (<year>2012</year>) <article-title>First records of genus <italic><tp:taxon-name><tp:taxon-name-part taxon-name-part-type="genus">Dilyta</tp:taxon-name-part></tp:taxon-name></italic> from Madagascar with description of <italic><tp:taxon-name><tp:taxon-name-part taxon-name-part-type="genus">Dilyta</tp:taxon-name-part> <tp:taxon-name-part taxon-name-part-type="species">paretasmartinezi</tp:taxon-name-part></tp:taxon-name></italic> n. sp. (<tp:taxon-name><tp:taxon-name-part taxon-name-part-type="order">Hymenoptera</tp:taxon-name-part></tp:taxon-name>: <tp:taxon-name><tp:taxon-name-part taxon-name-part-type="superfamily">Cynipoidea</tp:taxon-name-part></tp:taxon-name>: <tp:taxon-name><tp:taxon-name-part taxon-name-part-type="family">Figitidae</tp:taxon-name-part></tp:taxon-name>: <tp:taxon-name><tp:taxon-name-part taxon-name-part-type="subfamily">Charipinae</tp:taxon-name-part></tp:taxon-name>).</article-title><source>Orsis</source><volume>26</volume>: <fpage>135</fpage>–<lpage>140</lpage>. doi: <ext-link ext-link-type="doi" xlink:href="10.3897/zookeys.168.2030" xlink:type="simple">10.3897/zookeys.168.2030</ext-link></mixed-citation></ref><ref id="B76"><mixed-citation xmlns:xlink="http://www.w3.org/1999/xlink" xlink:type="simple"><person-group><name name-style="western"><surname>Ferrer-Suay</surname><given-names>M</given-names></name><name name-style="western"><surname>Selfa</surname><given-names>J</given-names></name><name name-style="western"><surname>Pujade-Villar</surname><given-names>J</given-names></name></person-group> (<year>2013</year>) <article-title>A review of <italic><tp:taxon-name><tp:taxon-name-part taxon-name-part-type="genus">Alloxysta</tp:taxon-name-part></tp:taxon-name></italic> species (<tp:taxon-name><tp:taxon-name-part taxon-name-part-type="order">Hymenoptera</tp:taxon-name-part></tp:taxon-name>: <tp:taxon-name><tp:taxon-name-part taxon-name-part-type="superfamily">Cynipoidea</tp:taxon-name-part></tp:taxon-name>: <tp:taxon-name><tp:taxon-name-part taxon-name-part-type="family">Figitidae</tp:taxon-name-part></tp:taxon-name>: <tp:taxon-name><tp:taxon-name-part taxon-name-part-type="subfamily">Charipinae</tp:taxon-name-part></tp:taxon-name>) from Africa.</article-title><source>African Entomology</source><volume>21</volume>: <fpage>255</fpage>–<lpage>266</lpage>. doi: <ext-link ext-link-type="doi" xlink:href="10.4001/003.021.0222" xlink:type="simple">10.4001/003.021.0222</ext-link></mixed-citation></ref><ref id="B167"><mixed-citation xmlns:xlink="http://www.w3.org/1999/xlink" xlink:type="simple"><person-group><name name-style="western"><surname>Menke</surname><given-names>AS</given-names></name><name name-style="western"><surname>Evenhuis</surname><given-names>HH</given-names></name></person-group> (<year>1991</year>) <article-title>North American <tp:taxon-name><tp:taxon-name-part taxon-name-part-type="family">Charipidae</tp:taxon-name-part></tp:taxon-name>, key to genera, nomenclature, species checklist and a new species of <italic><tp:taxon-name><tp:taxon-name-part taxon-name-part-type="genus">Dilyta</tp:taxon-name-part></tp:taxon-name></italic> Förster (<tp:taxon-name><tp:taxon-name-part taxon-name-part-type="order">Hymenoptera</tp:taxon-name-part></tp:taxon-name>, <tp:taxon-name><tp:taxon-name-part taxon-name-part-type="superfamily">Cynipoidea</tp:taxon-name-part></tp:taxon-name>).</article-title><source>Proceedings of the Entomological Society of Washington</source><volume>93</volume>: <fpage>136</fpage>–<lpage>158</lpage>.</mixed-citation></ref></ref-list></tp:taxon-treatment>
