# Supplementary material for: Afrotropical Cynipoidea (Hymenoptera)
Source: Zookeys. 2015 Apr 1;(493):1–176. doi: 10.3897/zookeys.493.6353 (PMC4389221; doi:10.3897/zookeys.493.6353)
Supplement: XML Treatment for Phaenoglyphis [file zookeys.493.6353-treatment15.xml]

<!DOCTYPE tp:taxon-treatment
  PUBLIC "-//TaxonX//DTD Taxonomic Treatment Publishing DTD v0 20100105//EN" "tax-treatment-NSO.dtd">
<tp:taxon-treatment xmlns:tp="http://www.plazi.org/taxpub"><tp:treatment-meta><kwd-group><label>Taxon classification</label><kwd><named-content content-type="kingdom">Animalia</named-content></kwd><kwd><named-content content-type="order">Hymenoptera</named-content></kwd><kwd><named-content content-type="family">Figitidae</named-content></kwd></kwd-group><mixed-citation publication-type="journal"><person-group><name><surname>van Noort</surname><given-names>Simon</given-names></name><name><surname>Buffington</surname><given-names>Matthew L.</given-names></name><name><surname>Forshage</surname><given-names>Mattias</given-names></name></person-group><article-title>Afrotropical <tp:taxon-name><tp:taxon-name-part taxon-name-part-type="superfamily">Cynipoidea</tp:taxon-name-part></tp:taxon-name> (<tp:taxon-name><tp:taxon-name-part taxon-name-part-type="order">Hymenoptera</tp:taxon-name-part></tp:taxon-name>)</article-title><source>Zookeys</source><day>1</day><month>4</month><year>2015</year><volume>2015</volume><issue>493</issue><fpage>1</fpage><lpage>176</lpage><pub-id pub-id-type="doi">10.3897/zookeys.493.6353</pub-id></mixed-citation></tp:treatment-meta><tp:nomenclature><tp:taxon-name>
                            <tp:taxon-name-part taxon-name-part-type="genus">Phaenoglyphis</tp:taxon-name-part>
                        </tp:taxon-name><tp:taxon-authority>Förster, 1869</tp:taxon-authority></tp:nomenclature><tp:treatment-sec sec-type="Remarks"><title>Remarks.</title><p>Not uncommon in South Africa.</p></tp:treatment-sec><tp:treatment-sec sec-type="Diagnosis"><title>Diagnosis.</title><p>Similar to <italic><tp:taxon-name><tp:taxon-name-part taxon-name-part-type="genus">Alloxysta</tp:taxon-name-part></tp:taxon-name></italic>, but usually with a habitus more resembling other figitids. Easily recognised among charipines through the possession of a mesopleural carina.</p><fig id="F16" position="float" orientation="portrait"><label>Figure 16.</label><caption><p><italic><tp:taxon-name><tp:taxon-name-part taxon-name-part-type="genus">Phaenoglyphis</tp:taxon-name-part></tp:taxon-name></italic> species (South Africa). <bold>A</bold> habitus lateral view <bold>B</bold> head and mesosoma dorso-lateral view <bold>C</bold> pronotum, dorso-anterior view.</p></caption><graphic xmlns:xlink="http://www.w3.org/1999/xlink" xlink:href="zookeys-493-001-g016.jpg" position="float" orientation="portrait" xlink:type="simple" id="oo_41170.jpg"/></fig></tp:treatment-sec><tp:treatment-sec sec-type="Distribution"><title>Distribution.</title><p>Worldwide, but most abundant in Holarctic. Afrotropical records: South Africa (<xref ref-type="bibr" rid="B83">Gaston et al. 2003</xref>). Seemingly introduced.</p><!--PageBreak--></tp:treatment-sec><tp:treatment-sec sec-type="Biology"><title>Biology.</title><p>Hyperparasitoids attacking aphelinid and aphidiine wasps on aphids (<xref ref-type="bibr" rid="B137">Kierych 1979</xref>; <xref ref-type="bibr" rid="B214">Quinlan and Evenhuis 1980</xref>; <xref ref-type="bibr" rid="B74">Fergusson 1986</xref>).</p></tp:treatment-sec><tp:treatment-sec sec-type="Species richness"><title>Species richness.</title><p><italic><tp:taxon-name><tp:taxon-name-part taxon-name-part-type="genus">Phaenoglyphis</tp:taxon-name-part> <tp:taxon-name-part taxon-name-part-type="species">villosa</tp:taxon-name-part></tp:taxon-name></italic> (Hartig, 1841) (<italic><tp:taxon-name><tp:taxon-name-part taxon-name-part-type="genus">Xystus</tp:taxon-name-part></tp:taxon-name></italic>) (South Africa; this species is widespread throughout the world (Pujade-Villar et al. 2007)</p></tp:treatment-sec><ref-list><ref id="B83"><mixed-citation xmlns:xlink="http://www.w3.org/1999/xlink" xlink:type="simple"><person-group><name name-style="western"><surname>Gaston</surname><given-names>KJ</given-names></name><name name-style="western"><surname>Jones</surname><given-names>AG</given-names></name><name name-style="western"><surname>Hänel</surname><given-names>C</given-names></name><name name-style="western"><surname>Chown</surname><given-names>SL</given-names></name></person-group> (<year>2003</year>) <article-title>Rates of species introduction to a remote oceanic island.</article-title><source>Proceedings of the Royal Society B, Biological Sciences</source><volume>270</volume>: <fpage>1091</fpage>–<lpage>1098</lpage>.</mixed-citation></ref><ref id="B137"><mixed-citation xmlns:xlink="http://www.w3.org/1999/xlink" xlink:type="simple"><person-group><name name-style="western"><surname>Kierych</surname><given-names>E</given-names></name></person-group> (<year>1979</year>) <article-title>Notes on the genera <italic><tp:taxon-name><tp:taxon-name-part taxon-name-part-type="genus">Dilyta</tp:taxon-name-part></tp:taxon-name></italic> Förster, 1869, and <italic><tp:taxon-name><tp:taxon-name-part taxon-name-part-type="genus">Glyptoxysta</tp:taxon-name-part></tp:taxon-name></italic> Thomson, 1877 (<tp:taxon-name><tp:taxon-name-part taxon-name-part-type="order">Hymenoptera</tp:taxon-name-part></tp:taxon-name>, <tp:taxon-name><tp:taxon-name-part taxon-name-part-type="superfamily">Cynipoidea</tp:taxon-name-part></tp:taxon-name>, <tp:taxon-name><tp:taxon-name-part taxon-name-part-type="family">Alloxystidae</tp:taxon-name-part></tp:taxon-name>) part 1.</article-title><source>Annales Zoologici</source><volume>34</volume>: <fpage>453</fpage>–<lpage>460</lpage>.</mixed-citation></ref><ref id="B214"><mixed-citation xmlns:xlink="http://www.w3.org/1999/xlink" xlink:type="simple"><person-group><name name-style="western"><surname>Quinlan</surname><given-names>J</given-names></name><name name-style="western"><surname>Evenhuis</surname><given-names>HH</given-names></name></person-group> (<year>1980</year>) <article-title>Status of the subfamily names <tp:taxon-name><tp:taxon-name-part taxon-name-part-type="subfamily">Charipinae</tp:taxon-name-part></tp:taxon-name> and <tp:taxon-name><tp:taxon-name-part taxon-name-part-type="subfamily">Alloxystinae</tp:taxon-name-part></tp:taxon-name> (<tp:taxon-name><tp:taxon-name-part taxon-name-part-type="order">Hymenoptera</tp:taxon-name-part></tp:taxon-name>: <tp:taxon-name><tp:taxon-name-part taxon-name-part-type="family">Cynipidae</tp:taxon-name-part></tp:taxon-name>).</article-title><source>Systematic Entomology</source><volume>5</volume>: <fpage>427</fpage>–<lpage>430</lpage>. doi: <ext-link ext-link-type="doi" xlink:href="10.1111/j.1365-3113.1980.tb00426.x" xlink:type="simple">10.1111/j.1365-3113.1980.tb00426.x</ext-link></mixed-citation></ref><ref id="B74"><mixed-citation xmlns:xlink="http://www.w3.org/1999/xlink" xlink:type="simple"><person-group><name name-style="western"><surname>Fergusson</surname><given-names>NDM</given-names></name></person-group> (<year>1986</year>) <chapter-title><tp:taxon-name><tp:taxon-name-part taxon-name-part-type="family">Charipidae</tp:taxon-name-part></tp:taxon-name>, <tp:taxon-name><tp:taxon-name-part taxon-name-part-type="family">Ibaliidae</tp:taxon-name-part></tp:taxon-name> &amp; <tp:taxon-name><tp:taxon-name-part taxon-name-part-type="family">Figitidae</tp:taxon-name-part></tp:taxon-name>: <tp:taxon-name><tp:taxon-name-part taxon-name-part-type="order">Hymenoptera</tp:taxon-name-part></tp:taxon-name>: <tp:taxon-name><tp:taxon-name-part taxon-name-part-type="superfamily">Cynipoidea</tp:taxon-name-part></tp:taxon-name>.</chapter-title><source>Handbooks for the Identification of British Insects</source>, <volume>vol 8</volume>, <issue>pt 1c</issue>. <publisher-loc>London</publisher-loc>, <fpage>1</fpage>–<lpage>55</lpage>.</mixed-citation></ref></ref-list></tp:taxon-treatment>
