# Supplementary material for: Afrotropical Cynipoidea (Hymenoptera)
Source: Zookeys. 2015 Apr 1;(493):1–176. doi: 10.3897/zookeys.493.6353 (PMC4389221; doi:10.3897/zookeys.493.6353)
Supplement: XML Treatment for Thoreauella [file zookeys.493.6353-treatment16.xml]

<!DOCTYPE tp:taxon-treatment
  PUBLIC "-//TaxonX//DTD Taxonomic Treatment Publishing DTD v0 20100105//EN" "tax-treatment-NSO.dtd">
<tp:taxon-treatment xmlns:tp="http://www.plazi.org/taxpub"><tp:treatment-meta><kwd-group><label>Taxon classification</label><kwd><named-content content-type="kingdom">Animalia</named-content></kwd><kwd><named-content content-type="order">Hymenoptera</named-content></kwd><kwd><named-content content-type="family">Figitidae</named-content></kwd></kwd-group><mixed-citation publication-type="journal"><person-group><name><surname>van Noort</surname><given-names>Simon</given-names></name><name><surname>Buffington</surname><given-names>Matthew L.</given-names></name><name><surname>Forshage</surname><given-names>Mattias</given-names></name></person-group><article-title>Afrotropical <tp:taxon-name><tp:taxon-name-part taxon-name-part-type="superfamily">Cynipoidea</tp:taxon-name-part></tp:taxon-name> (<tp:taxon-name><tp:taxon-name-part taxon-name-part-type="order">Hymenoptera</tp:taxon-name-part></tp:taxon-name>)</article-title><source>Zookeys</source><day>1</day><month>4</month><year>2015</year><volume>2015</volume><issue>493</issue><fpage>1</fpage><lpage>176</lpage><pub-id pub-id-type="doi">10.3897/zookeys.493.6353</pub-id></mixed-citation></tp:treatment-meta><tp:nomenclature><tp:taxon-name>
                            <tp:taxon-name-part taxon-name-part-type="genus">Thoreauella</tp:taxon-name-part>
                        </tp:taxon-name><tp:taxon-authority>Girault, 1930</tp:taxon-authority><tp:nomenclature-citation-list><tp:nomenclature-citation><tp:taxon-name>
                            <tp:taxon-name-part taxon-name-part-type="genus">Thoreauella</tp:taxon-name-part>
                        </tp:taxon-name><comment>(synonyms: <italic><tp:taxon-name><tp:taxon-name-part taxon-name-part-type="genus">Bothrocynips</tp:taxon-name-part></tp:taxon-name></italic> Díaz, 1978, <bold>syn. n.</bold>, <italic><tp:taxon-name><tp:taxon-name-part taxon-name-part-type="genus">Emargo</tp:taxon-name-part></tp:taxon-name></italic> Weld, 1960, <bold>syn. n.</bold>, <italic><tp:taxon-name><tp:taxon-name-part taxon-name-part-type="genus">Weldiola</tp:taxon-name-part></tp:taxon-name></italic> Kovalev, 1994, <bold>syn. n.</bold>, <italic><tp:taxon-name><tp:taxon-name-part taxon-name-part-type="genus">Quinlania</tp:taxon-name-part></tp:taxon-name></italic> Kovalev, 1994, <bold>syn. n.</bold>)</comment></tp:nomenclature-citation></tp:nomenclature-citation-list></tp:nomenclature><tp:treatment-sec sec-type="Remarks"><title>Remarks.</title><p><italic><tp:taxon-name><tp:taxon-name-part taxon-name-part-type="genus">Emargo</tp:taxon-name-part></tp:taxon-name></italic> and <italic><tp:taxon-name><tp:taxon-name-part taxon-name-part-type="genus">Thoreauella</tp:taxon-name-part></tp:taxon-name></italic> (and <italic><tp:taxon-name><tp:taxon-name-part taxon-name-part-type="genus">Bothriocynips</tp:taxon-name-part></tp:taxon-name></italic>) were described at different times in different groups that are now considered different figitid subfamilies, obviously with the authors being unaware of the other generic names (<xref ref-type="bibr" rid="B65">Díaz 1978</xref>, <xref ref-type="bibr" rid="B84">Girault 1930</xref>, Quinlan 1960). The Neotropical <italic><tp:taxon-name><tp:taxon-name-part taxon-name-part-type="genus">Bothriocynips</tp:taxon-name-part></tp:taxon-name></italic> was made a junior synonym of the Neotropical and Afrotropical <italic><tp:taxon-name><tp:taxon-name-part taxon-name-part-type="genus">Emargo</tp:taxon-name-part></tp:taxon-name></italic> by <xref ref-type="bibr" rid="B204">Pujade-Villar et al (2002)</xref>. However nothing has been suggested to distinguish <italic><tp:taxon-name><tp:taxon-name-part taxon-name-part-type="genus">Emargo</tp:taxon-name-part></tp:taxon-name></italic> from <italic><tp:taxon-name><tp:taxon-name-part taxon-name-part-type="genus">Thoreauella</tp:taxon-name-part></tp:taxon-name></italic> except distribution (<italic><tp:taxon-name><tp:taxon-name-part taxon-name-part-type="genus">Emargo</tp:taxon-name-part></tp:taxon-name></italic> Neotropical and Afrotropical, <italic><tp:taxon-name><tp:taxon-name-part taxon-name-part-type="genus">Thoreauella</tp:taxon-name-part></tp:taxon-name></italic> Australian), and there is no morphological evidence to support keeping them separate. <xref ref-type="bibr" rid="B139">Kovalev (1994)</xref>, within a consideration of broad evolutionary trends in the <tp:taxon-name><tp:taxon-name-part taxon-name-part-type="superfamily">Cynipoidea</tp:taxon-name-part></tp:taxon-name>, found that some of the characters separating some of the Afrotropical <italic><tp:taxon-name><tp:taxon-name-part taxon-name-part-type="genus">Emargo</tp:taxon-name-part></tp:taxon-name></italic> species in Quinlan’s key (<xref ref-type="bibr" rid="B213">Quinlan 1988</xref>) were important enough to merit separation on a higher taxonomic level and erected not just new genera but new tribes for two of Quinlan’s species from Madagascar (and a new family for the whole group). Ronquist (1995) changed the status of Kovalev’s <tp:taxon-name><tp:taxon-name-part taxon-name-part-type="family">Emarginidae</tp:taxon-name-part></tp:taxon-name> into a subfamily, and made Kovalev’s <tp:taxon-name><tp:taxon-name-part taxon-name-part-type="tribe">Weldiolini</tp:taxon-name-part></tp:taxon-name> and <tp:taxon-name><tp:taxon-name-part taxon-name-part-type="tribe">Quinlaniini</tp:taxon-name-part></tp:taxon-name> synonyms of it, but Kovalev’s genera have remained to this date, in spite of being raised in the absence of an actual morphological study as well as of consideration of the global variation. Here we consider that at the current level of knowledge they constitute mere recognisable species or species groups among others within a single genus.</p><p>Thus, here we synonymise all genera of <tp:taxon-name><tp:taxon-name-part taxon-name-part-type="subfamily">Emargininae</tp:taxon-name-part></tp:taxon-name>, and the senior name is <!--PageBreak--><italic><tp:taxon-name><tp:taxon-name-part taxon-name-part-type="genus">Thoreauella</tp:taxon-name-part></tp:taxon-name></italic> Girault. Most of the resulting new combinations are species hitherto classified as <italic><tp:taxon-name><tp:taxon-name-part taxon-name-part-type="genus">Emargo</tp:taxon-name-part></tp:taxon-name></italic> Weld, including the Neotropical type species <italic><tp:taxon-name><tp:taxon-name-part taxon-name-part-type="genus">Thoreauella</tp:taxon-name-part> <tp:taxon-name-part taxon-name-part-type="species">eciton</tp:taxon-name-part></tp:taxon-name></italic> (Weld, 1960), <bold>comb. n.</bold> <italic><tp:taxon-name><tp:taxon-name-part taxon-name-part-type="genus">Bothriocynips</tp:taxon-name-part></tp:taxon-name></italic> was already made a synonym of <italic><tp:taxon-name><tp:taxon-name-part taxon-name-part-type="genus">Emargo</tp:taxon-name-part></tp:taxon-name></italic> but is a new synonym of <italic><tp:taxon-name><tp:taxon-name-part taxon-name-part-type="genus">Thoreauella</tp:taxon-name-part></tp:taxon-name></italic>, and its Neotropical type species is now <italic><tp:taxon-name><tp:taxon-name-part taxon-name-part-type="genus">Thoreauella</tp:taxon-name-part> <tp:taxon-name-part taxon-name-part-type="species">recisa</tp:taxon-name-part></tp:taxon-name></italic> (Díaz, 1978), <bold>comb. n.</bold> <italic><tp:taxon-name><tp:taxon-name-part taxon-name-part-type="genus">Quinlaniana</tp:taxon-name-part></tp:taxon-name></italic> and <italic><tp:taxon-name><tp:taxon-name-part taxon-name-part-type="genus">Weldiola</tp:taxon-name-part></tp:taxon-name></italic> were both monotypical for taxa from Madagascar and cited in the new combinations <italic><tp:taxon-name><tp:taxon-name-part taxon-name-part-type="genus">Thoreauella</tp:taxon-name-part> <tp:taxon-name-part taxon-name-part-type="species">pexa</tp:taxon-name-part></tp:taxon-name></italic> and <italic><tp:taxon-name><tp:taxon-name-part taxon-name-part-type="genus">Thoreauella</tp:taxon-name-part> <tp:taxon-name-part taxon-name-part-type="species">capito</tp:taxon-name-part></tp:taxon-name></italic> respectively below.</p></tp:treatment-sec><tp:treatment-sec sec-type="Diagnosis"><title>Diagnosis.</title><p>Members of the subfamily <tp:taxon-name><tp:taxon-name-part taxon-name-part-type="subfamily">Emargininae</tp:taxon-name-part></tp:taxon-name>, now coinciding with the genus <!--PageBreak--><italic><tp:taxon-name><tp:taxon-name-part taxon-name-part-type="genus">Thoreauella</tp:taxon-name-part></tp:taxon-name></italic>, uniformly possess an emarginate apical margin of the forewing. The only other cynipoids to have such a character are species of <italic><tp:taxon-name><tp:taxon-name-part taxon-name-part-type="genus">Kleidotoma</tp:taxon-name-part></tp:taxon-name></italic>, but being eucoilines, the latter have a distinct scutellar plate with posterior midpit. Some emarginines have what appears to be a raised scutellar plate on the scutellum, but in these species, there is clearly an entire lack of a glandular pit. Emarginines also typically have: a very abrupt, compact marginal cell in the forewing; distinct notauli; dense ‘foamy’ setae on the propodeum and base of the metasoma; and large, setiferous pits on the flagellomeres of the male antenna.</p><p>Much species level work remains to be conducted on the Afrotropical emarginines. However, we have noted the following characteristics of currently unnamed species groups:</p><p>Species group A, which appears to be common in Madagascar, comprises species that possess notauli, and have a thin, complete, lamella along the posterior margin of the scutellum. The lamellae enclose a rather deep ‘trough’; further, the lamella is so thin that without significant magnification, it will not be visible. The presence of this resulting ‘trough’ may have led <xref ref-type="bibr" rid="B213">Quinlan (1988)</xref> to erroneously conclude <tp:taxon-name><tp:taxon-name-part taxon-name-part-type="subfamily">Emargininae</tp:taxon-name-part></tp:taxon-name> are actually <tp:taxon-name><tp:taxon-name-part taxon-name-part-type="subfamily">Eucoilinae</tp:taxon-name-part></tp:taxon-name>.</p><p>Species group B also possesses notauli, as well as having rather spectacular projections off the posterior margin of the scutellum. Two sub-groups can be recognized; one with a simply bifurcate scutellar margin; and a second group possessing a single projection off the posterior margin of the scutellum. Both subgroups contain the largest physical specimens of <italic><tp:taxon-name><tp:taxon-name-part taxon-name-part-type="genus">Thoreauella</tp:taxon-name-part></tp:taxon-name></italic>, with some reaching nearly 1.5 mm; further, nearly all members of this group have dark, dusky wings. Quinlan’s <italic><tp:taxon-name><tp:taxon-name-part taxon-name-part-type="genus">Thoreauella</tp:taxon-name-part> <tp:taxon-name-part taxon-name-part-type="species">pexa</tp:taxon-name-part></tp:taxon-name></italic>, considered by Kovalev to constitute the tribe <tp:taxon-name><tp:taxon-name-part taxon-name-part-type="tribe">Quinlanianini</tp:taxon-name-part></tp:taxon-name>, belongs in this species group. Species group B appears to be endemic to Madagascar.</p><p>Species group C possesses notauli, and is similar in overall appearance to species group A, however, species in group C lack the posterior lamella on the scutellum. Nevertheless, group C species do have a deep, marked depression on the posterior margin of the scutellum. Quinlan's <italic><tp:taxon-name><tp:taxon-name-part taxon-name-part-type="genus">Thoreauella</tp:taxon-name-part> <tp:taxon-name-part taxon-name-part-type="species">capito</tp:taxon-name-part></tp:taxon-name></italic>, considered by Kovalev to constitute the tribe <tp:taxon-name><tp:taxon-name-part taxon-name-part-type="tribe">Weldiolini</tp:taxon-name-part></tp:taxon-name>, belongs in this species group. Species group C is common in continental Africa (throughout the tropical belt), as well as Madagascar.</p><p>Species group D is the most widespread of the four genus groups, found equally common in Madagascar and continental Africa. The distinguishing feature of this group is the general lack of clear notauli. In some species, it is clear that the mesoscutum is perfectly smooth; in others, there are faint traces of notauli, but never as clearly indicated as in species groups A–C. The posterior margin of the scutellum in these species is rounded, lacking any remarkable morphology. <italic><tp:taxon-name><tp:taxon-name-part taxon-name-part-type="genus">Thoreauella</tp:taxon-name-part> <tp:taxon-name-part taxon-name-part-type="species">laverna</tp:taxon-name-part></tp:taxon-name></italic>, <italic><tp:taxon-name><tp:taxon-name-part taxon-name-part-type="genus">Thoreauella</tp:taxon-name-part> <tp:taxon-name-part taxon-name-part-type="species">micipsa</tp:taxon-name-part></tp:taxon-name></italic>, <italic><tp:taxon-name><tp:taxon-name-part taxon-name-part-type="genus">Thoreauella</tp:taxon-name-part> <tp:taxon-name-part taxon-name-part-type="species">palloris</tp:taxon-name-part></tp:taxon-name></italic>, and <italic><tp:taxon-name><tp:taxon-name-part taxon-name-part-type="genus">Thoreauella</tp:taxon-name-part> <tp:taxon-name-part taxon-name-part-type="species">vacuna</tp:taxon-name-part></tp:taxon-name></italic> would be included in this group.</p><fig id="F17" position="float" orientation="portrait"><label>Figure 17.</label><caption><p><italic><tp:taxon-name><tp:taxon-name-part taxon-name-part-type="genus">Thoreauella</tp:taxon-name-part></tp:taxon-name></italic> species (Madagascar). <bold>A</bold> habitus lateral view <bold>B</bold> head and mesosoma dorsal view <bold>C</bold> head, anterior view.</p></caption><graphic xmlns:xlink="http://www.w3.org/1999/xlink" xlink:href="zookeys-493-001-g017.jpg" position="float" orientation="portrait" xlink:type="simple" id="oo_41171.jpg"/></fig></tp:treatment-sec><tp:treatment-sec sec-type="Distribution"><title>Distribution.</title><p>Pantropical, apparently especially diverse in Madagascar. Presence in the Oriental region has not been published hitherto but is confirmed here. Afrotropical records: Cameroon, Democratic Republic of Congo, Madagascar, South Africa, Zambia, Zimbabwe (<xref ref-type="bibr" rid="B213">Quinlan 1988</xref>), Central African Republic, Ghana, Nigeria, Rwanda, Tanzania, Uganda (here).</p></tp:treatment-sec><tp:treatment-sec sec-type="Biology"><title>Biology.</title><p>Hosts unknown. Appear to be associated with ants (<xref ref-type="bibr" rid="B258">Weld 1960</xref>, <xref ref-type="bibr" rid="B65">Díaz 1978</xref>).</p><!--PageBreak--></tp:treatment-sec><tp:treatment-sec sec-type="Species richness"><title>Species richness.</title><p>Species group A</p><p><italic><tp:taxon-name><tp:taxon-name-part taxon-name-part-type="genus">Thoreauella</tp:taxon-name-part> <tp:taxon-name-part taxon-name-part-type="species">numa</tp:taxon-name-part></tp:taxon-name></italic> (Quinlan, 1988), <bold>comb. n.</bold> (<italic><tp:taxon-name><tp:taxon-name-part taxon-name-part-type="genus">Emargo</tp:taxon-name-part></tp:taxon-name></italic>) (Zimbabwe)</p><p>Species group B</p><p><italic><tp:taxon-name><tp:taxon-name-part taxon-name-part-type="genus">Thoreauella</tp:taxon-name-part> <tp:taxon-name-part taxon-name-part-type="species">pexa</tp:taxon-name-part></tp:taxon-name></italic> (Quinlan, 1988), <bold>comb. n.</bold> (<italic><tp:taxon-name><tp:taxon-name-part taxon-name-part-type="genus">Emargo</tp:taxon-name-part></tp:taxon-name></italic>) (Madagascar)</p><p>Species group C</p><p><italic><tp:taxon-name><tp:taxon-name-part taxon-name-part-type="genus">Thoreauella</tp:taxon-name-part> <tp:taxon-name-part taxon-name-part-type="species">ascia</tp:taxon-name-part></tp:taxon-name></italic> (Quinlan, 1988), <bold>comb. n.</bold> (<italic><tp:taxon-name><tp:taxon-name-part taxon-name-part-type="genus">Emargo</tp:taxon-name-part></tp:taxon-name></italic>) (Madagascar, Zambia)</p><p><italic><tp:taxon-name><tp:taxon-name-part taxon-name-part-type="genus">Thoreauella</tp:taxon-name-part> <tp:taxon-name-part taxon-name-part-type="species">cantus</tp:taxon-name-part></tp:taxon-name></italic> (Quinlan, 1988), <bold>comb. n.</bold> (<italic><tp:taxon-name><tp:taxon-name-part taxon-name-part-type="genus">Emargo</tp:taxon-name-part></tp:taxon-name></italic>) (Democratic Republic of Congo, Zimbabwe)</p><p><italic><tp:taxon-name><tp:taxon-name-part taxon-name-part-type="genus">Thoreauella</tp:taxon-name-part> <tp:taxon-name-part taxon-name-part-type="species">capito</tp:taxon-name-part></tp:taxon-name></italic> (Quinlan, 1988), <bold>comb. n.</bold> (<italic><tp:taxon-name><tp:taxon-name-part taxon-name-part-type="genus">Emargo</tp:taxon-name-part></tp:taxon-name></italic>) (Madagascar)</p><p><italic><tp:taxon-name><tp:taxon-name-part taxon-name-part-type="genus">Thoreauella</tp:taxon-name-part> <tp:taxon-name-part taxon-name-part-type="species">matius</tp:taxon-name-part></tp:taxon-name></italic> (Quinlan, 1988), <bold>comb. n.</bold> (<italic><tp:taxon-name><tp:taxon-name-part taxon-name-part-type="genus">Emargo</tp:taxon-name-part></tp:taxon-name></italic>) (Cameroon, Democratic Republic of Congo, Kenya, Zimbabwe)</p><p><italic><tp:taxon-name><tp:taxon-name-part taxon-name-part-type="genus">Thoreauella</tp:taxon-name-part> <tp:taxon-name-part taxon-name-part-type="species">peleus</tp:taxon-name-part></tp:taxon-name></italic> (Quinlan, 1988), <bold>comb. n.</bold> (<italic><tp:taxon-name><tp:taxon-name-part taxon-name-part-type="genus">Emargo</tp:taxon-name-part></tp:taxon-name></italic>) (Cameroon, Madagascar)</p><p><italic><tp:taxon-name><tp:taxon-name-part taxon-name-part-type="genus">Thoreauella</tp:taxon-name-part> <tp:taxon-name-part taxon-name-part-type="species">themis</tp:taxon-name-part></tp:taxon-name></italic> (Quinlan, 1988), <bold>comb. n.</bold> (<italic><tp:taxon-name><tp:taxon-name-part taxon-name-part-type="genus">Emargo</tp:taxon-name-part></tp:taxon-name></italic>) (Cameroon, Madagascar)</p><p>Species group D</p><p><italic><tp:taxon-name><tp:taxon-name-part taxon-name-part-type="genus">Thoreauella</tp:taxon-name-part> <tp:taxon-name-part taxon-name-part-type="species">laverna</tp:taxon-name-part></tp:taxon-name></italic> (Quinlan, 1988), <bold>comb. n.</bold> (<italic><tp:taxon-name><tp:taxon-name-part taxon-name-part-type="genus">Emargo</tp:taxon-name-part></tp:taxon-name></italic>) (Kenya, Zimbabwe)</p><p><italic><tp:taxon-name><tp:taxon-name-part taxon-name-part-type="genus">Thoreauella</tp:taxon-name-part> <tp:taxon-name-part taxon-name-part-type="species">micipsa</tp:taxon-name-part></tp:taxon-name></italic> (Quinlan, 1988), <bold>comb. n.</bold> (<italic><tp:taxon-name><tp:taxon-name-part taxon-name-part-type="genus">Emargo</tp:taxon-name-part></tp:taxon-name></italic>) (Cameroon, Democratic Republic of Congo, Madagascar)</p><p><italic><tp:taxon-name><tp:taxon-name-part taxon-name-part-type="genus">Thoreauella</tp:taxon-name-part> <tp:taxon-name-part taxon-name-part-type="species">palloris</tp:taxon-name-part></tp:taxon-name></italic> (Quinlan, 1988), <bold>comb. n.</bold> (<italic><tp:taxon-name><tp:taxon-name-part taxon-name-part-type="genus">Emargo</tp:taxon-name-part></tp:taxon-name></italic>) (Democratic Republic of Congo)</p><p><italic><tp:taxon-name><tp:taxon-name-part taxon-name-part-type="genus">Thoreauella</tp:taxon-name-part> <tp:taxon-name-part taxon-name-part-type="species">vacuna</tp:taxon-name-part></tp:taxon-name></italic> (Quinlan, 1988), <bold>comb. n.</bold> (<italic><tp:taxon-name><tp:taxon-name-part taxon-name-part-type="genus">Emargo</tp:taxon-name-part></tp:taxon-name></italic>) (South Africa)</p></tp:treatment-sec><ref-list><ref id="B65"><mixed-citation xmlns:xlink="http://www.w3.org/1999/xlink" xlink:type="simple"><person-group><name name-style="western"><surname>Díaz</surname><given-names>NB</given-names></name></person-group> (<year>1978</year>) <article-title>Estudio ecológico y sistemático de cinipoideos neotropicales IV (<tp:taxon-name><tp:taxon-name-part taxon-name-part-type="order">Hymenoptera</tp:taxon-name-part></tp:taxon-name>: <tp:taxon-name><tp:taxon-name-part taxon-name-part-type="family">Cynipidae</tp:taxon-name-part></tp:taxon-name>).</article-title><source>Neotropica</source><volume>24</volume>: <fpage>123</fpage>–<lpage>125</lpage>.</mixed-citation></ref><ref id="B84"><mixed-citation xmlns:xlink="http://www.w3.org/1999/xlink" xlink:type="simple"><person-group><name name-style="western"><surname>Girault</surname><given-names>AA</given-names></name></person-group> (<year>1930</year>) <source>New pests from Australia, IX.</source><publisher-name>Brisbane</publisher-name>, <publisher-loc>December 29th, 1930</publisher-loc>, <size units="page">2 pp</size>.</mixed-citation></ref><ref id="B204"><mixed-citation xmlns:xlink="http://www.w3.org/1999/xlink" xlink:type="simple"><person-group><name name-style="western"><surname>Pujade-Villar</surname><given-names>J</given-names></name><name name-style="western"><surname>Díaz</surname><given-names>N</given-names></name><name name-style="western"><surname>Evenhuis</surname><given-names>HH</given-names></name><name name-style="western"><surname>Ros-Farré</surname><given-names>P</given-names></name></person-group> (<year>2002</year>) <article-title>South American <tp:taxon-name><tp:taxon-name-part taxon-name-part-type="subfamily">Charipinae</tp:taxon-name-part></tp:taxon-name>: review and description of two new species (<tp:taxon-name><tp:taxon-name-part taxon-name-part-type="order">Hymenoptera</tp:taxon-name-part></tp:taxon-name>: <tp:taxon-name><tp:taxon-name-part taxon-name-part-type="superfamily">Cynipoidea</tp:taxon-name-part></tp:taxon-name>: <tp:taxon-name><tp:taxon-name-part taxon-name-part-type="family">Figitidae</tp:taxon-name-part></tp:taxon-name>).</article-title><source>Annals of the Entomological Society of America</source><volume>95</volume>: <fpage>541</fpage>–<lpage>546</lpage>. doi: <ext-link ext-link-type="doi" xlink:href="10.1603/0013-8746(2002)095[0541:SACRAD]2.0.CO;2" xlink:type="simple">10.1603/0013-8746(2002)095[0541:SACRAD]2.0.CO;2</ext-link></mixed-citation></ref><ref id="B139"><mixed-citation xmlns:xlink="http://www.w3.org/1999/xlink" xlink:type="simple"><person-group><name name-style="western"><surname>Kovalev</surname><given-names>OV</given-names></name></person-group> (<year>1994</year>) [<trans-title xml:lang="en">Paleontological history, phylogeny, and systematics of <tp:taxon-name><tp:taxon-name-part taxon-name-part-type="infraorder">Brachycleistogastromorpha</tp:taxon-name-part></tp:taxon-name>, Infraorder N., and <tp:taxon-name><tp:taxon-name-part taxon-name-part-type="infraorder">Cynipomorpha</tp:taxon-name-part></tp:taxon-name> infraorder N. (<tp:taxon-name><tp:taxon-name-part taxon-name-part-type="order">Hymenoptera</tp:taxon-name-part></tp:taxon-name>) with descriptions of new fossil and recent families, subfamilies and genera</trans-title>]. <source>Entomologicheskoe obozienie</source><volume>73</volume>: <fpage>385</fpage>–<lpage>426</lpage>. [In Russian]</mixed-citation></ref><ref id="B213"><mixed-citation xmlns:xlink="http://www.w3.org/1999/xlink" xlink:type="simple"><person-group><name name-style="western"><surname>Quinlan</surname><given-names>J</given-names></name></person-group> (<year>1988</year>) <article-title>A revision of some Afrotropical genera of <tp:taxon-name><tp:taxon-name-part taxon-name-part-type="family">Eucoilidae</tp:taxon-name-part></tp:taxon-name> (<tp:taxon-name><tp:taxon-name-part taxon-name-part-type="order">Hymenoptera</tp:taxon-name-part></tp:taxon-name>).</article-title><source>Bulletin of the British Museum (Natural History), Entomology</source><volume>56</volume>: <fpage>171</fpage>–<lpage>229</lpage>.</mixed-citation></ref><ref id="B258"><mixed-citation xmlns:xlink="http://www.w3.org/1999/xlink" xlink:type="simple"><person-group><name name-style="western"><surname>Weld</surname><given-names>LH</given-names></name></person-group> (<year>1960</year>) <article-title>A new genus in <tp:taxon-name><tp:taxon-name-part taxon-name-part-type="superfamily">Cynipoidea</tp:taxon-name-part></tp:taxon-name> (<tp:taxon-name><tp:taxon-name-part taxon-name-part-type="order">Hymenoptera</tp:taxon-name-part></tp:taxon-name>).</article-title><source>Proceedings of the Entomological Society of Washington</source><volume>62</volume>: <fpage>195</fpage>–<lpage>196</lpage>.</mixed-citation></ref></ref-list></tp:taxon-treatment>
