# Supplementary material for: Afrotropical Cynipoidea (Hymenoptera)
Source: Zookeys. 2015 Apr 1;(493):1–176. doi: 10.3897/zookeys.493.6353 (PMC4389221; doi:10.3897/zookeys.493.6353)
Supplement: XML Treatment for Afrostilba [file zookeys.493.6353-treatment17.xml]

<!DOCTYPE tp:taxon-treatment
  PUBLIC "-//TaxonX//DTD Taxonomic Treatment Publishing DTD v0 20100105//EN" "tax-treatment-NSO.dtd">
<tp:taxon-treatment xmlns:tp="http://www.plazi.org/taxpub"><tp:treatment-meta><kwd-group><label>Taxon classification</label><kwd><named-content content-type="kingdom">Animalia</named-content></kwd><kwd><named-content content-type="order">Hymenoptera</named-content></kwd><kwd><named-content content-type="family">Figitidae</named-content></kwd></kwd-group><mixed-citation publication-type="journal"><person-group><name><surname>van Noort</surname><given-names>Simon</given-names></name><name><surname>Buffington</surname><given-names>Matthew L.</given-names></name><name><surname>Forshage</surname><given-names>Mattias</given-names></name></person-group><article-title>Afrotropical <tp:taxon-name><tp:taxon-name-part taxon-name-part-type="superfamily">Cynipoidea</tp:taxon-name-part></tp:taxon-name> (<tp:taxon-name><tp:taxon-name-part taxon-name-part-type="order">Hymenoptera</tp:taxon-name-part></tp:taxon-name>)</article-title><source>Zookeys</source><day>1</day><month>4</month><year>2015</year><volume>2015</volume><issue>493</issue><fpage>1</fpage><lpage>176</lpage><pub-id pub-id-type="doi">10.3897/zookeys.493.6353</pub-id></mixed-citation></tp:treatment-meta><tp:nomenclature><tp:taxon-name>
                                <tp:taxon-name-part taxon-name-part-type="genus">Afrostilba</tp:taxon-name-part>
                            </tp:taxon-name><tp:taxon-authority>Benoit, 1956a</tp:taxon-authority><tp:taxon-status xmlns:xlink="http://www.w3.org/1999/xlink" xlink:type="simple">stat. n.</tp:taxon-status><tp:nomenclature-citation-list><tp:nomenclature-citation><tp:taxon-name>
                                <tp:taxon-name-part taxon-name-part-type="genus">Afrostilba</tp:taxon-name-part>
                            </tp:taxon-name><comment>(synonym <italic><tp:taxon-name><tp:taxon-name-part taxon-name-part-type="genus">Amphiglyphosema</tp:taxon-name-part></tp:taxon-name></italic> Benoit, 1956a, <bold>syn. n.</bold>)</comment></tp:nomenclature-citation></tp:nomenclature-citation-list></tp:nomenclature><tp:treatment-sec sec-type="Remarks"><title>Remarks.</title><p>Commonly collected genus of eucoilines throughout Africa, but particularly plentiful in equatorial Africa. The genus is common throughout the Old World Tropics as well as Mediterranean Africa. <xref ref-type="bibr" rid="B212">Quinlan (1986)</xref> made it a junior synonym of <italic><tp:taxon-name><tp:taxon-name-part taxon-name-part-type="genus">Gronotoma</tp:taxon-name-part></tp:taxon-name></italic> Förster, and <xref ref-type="bibr" rid="B32">Buffington (2002</xref>, <xref ref-type="bibr" rid="B35">2011</xref>) followed this synonymy. The phylogenetic support for the inclusion of <italic><tp:taxon-name><tp:taxon-name-part taxon-name-part-type="genus">Gronotoma</tp:taxon-name-part> <tp:taxon-name-part taxon-name-part-type="species">nitida</tp:taxon-name-part></tp:taxon-name></italic> Benoit (the only representative of <italic><tp:taxon-name><tp:taxon-name-part taxon-name-part-type="genus">Afrostilba</tp:taxon-name-part></tp:taxon-name></italic> in <xref ref-type="bibr" rid="B35">Buffington 2011</xref>) in <italic><tp:taxon-name><tp:taxon-name-part taxon-name-part-type="genus">Gronotoma</tp:taxon-name-part></tp:taxon-name></italic> s.str. was very weak; in that same work, it was noted that there is a distinct lineage of African species. After examination of much more recently collected material, it is clear that the African species reliably cluster with <xref ref-type="bibr" rid="B22">Benoit’s (1956a)</xref> generic concept of <italic><tp:taxon-name><tp:taxon-name-part taxon-name-part-type="genus">Afrostilba</tp:taxon-name-part></tp:taxon-name></italic>. Examination of the type specimens of <xref ref-type="bibr" rid="B212">Quinlan’s (1986)</xref> <italic><tp:taxon-name><tp:taxon-name-part taxon-name-part-type="genus">Eucoilidea</tp:taxon-name-part></tp:taxon-name></italic> species, as well as <italic><tp:taxon-name><tp:taxon-name-part taxon-name-part-type="genus">Diglyphosema</tp:taxon-name-part> <tp:taxon-name-part taxon-name-part-type="species">sensu</tp:taxon-name-part></tp:taxon-name></italic> Quinlan, has allowed us to make the new combinations below. Furthermore, examination of the type specimen of <italic><tp:taxon-name><tp:taxon-name-part taxon-name-part-type="genus">Amphiglyphosema</tp:taxon-name-part></tp:taxon-name></italic>, <italic><tp:taxon-name><tp:taxon-name-part taxon-name-part-type="genus">Afrostilba</tp:taxon-name-part> <tp:taxon-name-part taxon-name-part-type="species">latesulcatum</tp:taxon-name-part></tp:taxon-name></italic> Benoit, allows us to synonymize <italic><tp:taxon-name><tp:taxon-name-part taxon-name-part-type="genus">Amphiglyphosema</tp:taxon-name-part></tp:taxon-name></italic> with <italic><tp:taxon-name><tp:taxon-name-part taxon-name-part-type="genus">Afrostilba</tp:taxon-name-part></tp:taxon-name></italic>. However, there are still species of Afrotropical <italic><tp:taxon-name><tp:taxon-name-part taxon-name-part-type="genus">Gronotoma</tp:taxon-name-part></tp:taxon-name></italic> of which we have not yet been able to examine the types, which may be <italic><tp:taxon-name><tp:taxon-name-part taxon-name-part-type="genus">Afrostilba</tp:taxon-name-part></tp:taxon-name></italic> or true <italic><tp:taxon-name><tp:taxon-name-part taxon-name-part-type="genus">Gronotoma</tp:taxon-name-part></tp:taxon-name></italic>, and these species are still listed under <italic><tp:taxon-name><tp:taxon-name-part taxon-name-part-type="genus">Gronotoma</tp:taxon-name-part></tp:taxon-name></italic> below.</p></tp:treatment-sec><tp:treatment-sec sec-type="Diagnosis"><title>Diagnosis.</title><p>Mesopleural triangle distinctly impressed, with both dorsal and ventral margins cleft, delimited by a sharp edge. Lateral pronotal carina present. Notauli present, well developed in nearly all species. Scutellar plate large, glandular pit in center. Hairy ring at base of syntergum absent; metasoma downturned towards ventral position. Most easily confused with <italic><tp:taxon-name><tp:taxon-name-part taxon-name-part-type="genus">Diglyphosema</tp:taxon-name-part></tp:taxon-name></italic> and <italic><tp:taxon-name><tp:taxon-name-part taxon-name-part-type="genus">Gronotoma</tp:taxon-name-part></tp:taxon-name></italic>; distinguished from these genera by the presence of a distinctly impressed mesopleural triangle, and downturned metasoma. In both <italic><tp:taxon-name><tp:taxon-name-part taxon-name-part-type="genus">Diglyphosema</tp:taxon-name-part></tp:taxon-name></italic> and <italic><tp:taxon-name><tp:taxon-name-part taxon-name-part-type="genus">Gronotoma</tp:taxon-name-part></tp:taxon-name></italic>, the mesopleural triangle is present, but the dorsal and ventral margins are gently rounded, and the metasoma is directed more posteriorly. Distinguished from <italic><tp:taxon-name><tp:taxon-name-part taxon-name-part-type="genus">Paradiglyphosema</tp:taxon-name-part></tp:taxon-name></italic> by the possession in the latter of a genal carina and postero-lateral projections on the scutellum.</p><p>Five species groups are recognized within the genus, all based on the morphology of the scutellum. This character system provides a wealth of taxonomic information, and from the hundreds of specimens examined for this paper, the characters appear to be stable through space and time. The most commonly encountered species group is the <!--PageBreak--><!--PageBreak--><italic><tp:taxon-name><tp:taxon-name-part taxon-name-part-type="genus">Afrostilba</tp:taxon-name-part> <tp:taxon-name-part taxon-name-part-type="species">nitida</tp:taxon-name-part></tp:taxon-name></italic> group, characterized by having a distinctly concave dorsal surface of the scutellar plate. This is best seen in lateral view, and can be characterized as reminiscent of a gentle ‘wave’ or ‘ski jump’. From our examination of the type series of all of <xref ref-type="bibr" rid="B212">Quinlan’s (1986)</xref> species, several species in this group will be synonymized in a more thorough treatment of the genus. The <italic><tp:taxon-name><tp:taxon-name-part taxon-name-part-type="genus">Afrostilba</tp:taxon-name-part> <tp:taxon-name-part taxon-name-part-type="species">dubia</tp:taxon-name-part></tp:taxon-name></italic> species group is characterized by having an extremely short, narrow scutellar plate, revealing much of the dorsal surface of the scutellum. Some specimens in this group approach an <italic><tp:taxon-name><tp:taxon-name-part taxon-name-part-type="genus">Ealata</tp:taxon-name-part></tp:taxon-name></italic> in appearance, but lack other characters of that genus. The <italic><tp:taxon-name><tp:taxon-name-part taxon-name-part-type="genus">Afrostilba</tp:taxon-name-part> <tp:taxon-name-part taxon-name-part-type="species">bucca</tp:taxon-name-part></tp:taxon-name></italic> species group is second in diversity to the <italic><tp:taxon-name><tp:taxon-name-part taxon-name-part-type="genus">Afrostilba</tp:taxon-name-part> <tp:taxon-name-part taxon-name-part-type="species">nitida</tp:taxon-name-part></tp:taxon-name></italic> species group, and superficially looks similar. However, in the <italic><tp:taxon-name><tp:taxon-name-part taxon-name-part-type="genus">Afrostilba</tp:taxon-name-part> <tp:taxon-name-part taxon-name-part-type="species">bucca</tp:taxon-name-part></tp:taxon-name></italic> species group, the scutellar plate, in profile, is perfectly flat (wave or ski-jump shaped in the <italic><tp:taxon-name><tp:taxon-name-part taxon-name-part-type="genus">Afrostilba</tp:taxon-name-part> <tp:taxon-name-part taxon-name-part-type="species">nitida</tp:taxon-name-part></tp:taxon-name></italic> species group), with a large, deep glandular release pit. The last species group to be recognized here is the <italic><tp:taxon-name><tp:taxon-name-part taxon-name-part-type="genus">Afrostilba</tp:taxon-name-part> <tp:taxon-name-part taxon-name-part-type="species">fercula</tp:taxon-name-part></tp:taxon-name></italic> species group. On first glance, these species look similar to the <italic><tp:taxon-name><tp:taxon-name-part taxon-name-part-type="genus">Afrostilba</tp:taxon-name-part> <tp:taxon-name-part taxon-name-part-type="species">bucca</tp:taxon-name-part></tp:taxon-name></italic> species group, however, species in the <italic><tp:taxon-name><tp:taxon-name-part taxon-name-part-type="genus">Afrostilba</tp:taxon-name-part> <tp:taxon-name-part taxon-name-part-type="species">fercula</tp:taxon-name-part></tp:taxon-name></italic> group possess a very small, shallow, glandular release pit. The appearance of the scutellar plate is remarkable in that the rim of the plate appears enormous, when in fact, the rim is of normal width; it is the small glandular release pit contributing to this illusion.</p><fig id="F18" position="float" orientation="portrait"><label>Figure 18.</label><caption><p><italic><tp:taxon-name><tp:taxon-name-part taxon-name-part-type="genus">Afrostilba</tp:taxon-name-part></tp:taxon-name></italic> species (Tanzania). <bold>A</bold> habitus lateral view <bold>B</bold> head and mesosoma dorsal view <bold>C</bold> head, anterior view.</p></caption><graphic xmlns:xlink="http://www.w3.org/1999/xlink" xlink:href="zookeys-493-001-g018.jpg" position="float" orientation="portrait" xlink:type="simple" id="oo_41172.jpg"/></fig></tp:treatment-sec><tp:treatment-sec sec-type="Distribution"><title>Distribution.</title><p>Endemic to Old World Tropics. Afrotropical records: Burundi, Democratic Republic of Congo, Rwanda, (Benoit 1956), Cameroon, Ethiopia, Ghana, Kenya, Madagascar, Mauritius, Nigeria, Senegal, South Africa, Tanzania, Uganda, Yemen, Zambia, Zimbabwe (<xref ref-type="bibr" rid="B212">Quinlan 1986</xref>, <xref ref-type="bibr" rid="B213">1988</xref>), Botswana, Cape Verde, Central African Republic, Gabon, Ivory Coast, Niger, Republic of Congo, Somalia, Tanzania (here).</p></tp:treatment-sec><tp:treatment-sec sec-type="Biology"><title>Biology.</title><p>Parasitoids of leaf-mining <tp:taxon-name><tp:taxon-name-part taxon-name-part-type="family">Agromyzidae</tp:taxon-name-part></tp:taxon-name> (<xref ref-type="bibr" rid="B32">Buffington 2002</xref>, <xref ref-type="bibr" rid="B35">2011</xref>, <xref ref-type="bibr" rid="B85">Greathead 1969</xref>).</p></tp:treatment-sec><ref-list><ref id="B212"><mixed-citation xmlns:xlink="http://www.w3.org/1999/xlink" xlink:type="simple"><person-group><name name-style="western"><surname>Quinlan</surname><given-names>J</given-names></name></person-group> (<year>1986</year>) <article-title>A key to the Afrotropical genera of <tp:taxon-name><tp:taxon-name-part taxon-name-part-type="family">Eucoilidae</tp:taxon-name-part></tp:taxon-name> (<tp:taxon-name><tp:taxon-name-part taxon-name-part-type="order">Hymenoptera</tp:taxon-name-part></tp:taxon-name>), with a revision of certain genera.</article-title><source>Bulletin of the British Museum (Natural History), Historical series</source><volume>52</volume>: <fpage>243</fpage>–<lpage>366</lpage>.</mixed-citation></ref><ref id="B32"><mixed-citation xmlns:xlink="http://www.w3.org/1999/xlink" xlink:type="simple"><person-group><name name-style="western"><surname>Buffington</surname><given-names>ML</given-names></name></person-group> (<year>2002</year>) <article-title>A description of <italic><tp:taxon-name><tp:taxon-name-part taxon-name-part-type="genus">Aegeseucoela</tp:taxon-name-part></tp:taxon-name></italic> Buffington, new name, with taxonomic notes on the status of <italic><tp:taxon-name><tp:taxon-name-part taxon-name-part-type="genus">Gronotoma</tp:taxon-name-part></tp:taxon-name></italic> Förster.</article-title><source>Proceedings of the Entomological Society of Washington</source><volume>104</volume>: <fpage>589</fpage>–<lpage>601</lpage>.</mixed-citation></ref><ref id="B35"><mixed-citation xmlns:xlink="http://www.w3.org/1999/xlink" xlink:type="simple"><person-group><name name-style="western"><surname>Buffington</surname><given-names>ML</given-names></name></person-group> (<year>2011</year>) <article-title>Description, circumscription and phylogenetics of the <tp:taxon-name><tp:taxon-name-part taxon-name-part-type="tribe">Diglyphosematini</tp:taxon-name-part></tp:taxon-name> Belizin, 1961, and the description of a new genus (<tp:taxon-name><tp:taxon-name-part taxon-name-part-type="order">Hymenoptera</tp:taxon-name-part></tp:taxon-name>: <tp:taxon-name><tp:taxon-name-part taxon-name-part-type="family">Figitidae</tp:taxon-name-part></tp:taxon-name>: <tp:taxon-name><tp:taxon-name-part taxon-name-part-type="subfamily">Eucoilinae</tp:taxon-name-part></tp:taxon-name>).</article-title><source>Proceedings of the Entomological Society of Washington</source><volume>113</volume>: <fpage>239</fpage>–<lpage>290</lpage>. doi: <ext-link ext-link-type="doi" xlink:href="10.4289/0013-8797.113.3.239" xlink:type="simple">10.4289/0013-8797.113.3.239</ext-link></mixed-citation></ref><ref id="B22"><mixed-citation xmlns:xlink="http://www.w3.org/1999/xlink" xlink:type="simple"><person-group><name name-style="western"><surname>Benoit</surname><given-names>PLG</given-names></name></person-group> (<year>1956a</year>) <article-title>Contributions à l’étude de la faune entomologique du Ruanda-Urundi (Mission P. Basilewsky 1953). CIX. <tp:taxon-name><tp:taxon-name-part taxon-name-part-type="order">Hymenoptera</tp:taxon-name-part></tp:taxon-name> <tp:taxon-name><tp:taxon-name-part taxon-name-part-type="family">Cynipidae</tp:taxon-name-part></tp:taxon-name>.</article-title><source>Annales Musée Royal du Congo Belge, Tervuren</source>, <series>série 8</series>, <volume>51</volume>: <fpage>532</fpage>–<lpage>550</lpage>.</mixed-citation></ref><ref id="B213"><mixed-citation xmlns:xlink="http://www.w3.org/1999/xlink" xlink:type="simple"><person-group><name name-style="western"><surname>Quinlan</surname><given-names>J</given-names></name></person-group> (<year>1988</year>) <article-title>A revision of some Afrotropical genera of <tp:taxon-name><tp:taxon-name-part taxon-name-part-type="family">Eucoilidae</tp:taxon-name-part></tp:taxon-name> (<tp:taxon-name><tp:taxon-name-part taxon-name-part-type="order">Hymenoptera</tp:taxon-name-part></tp:taxon-name>).</article-title><source>Bulletin of the British Museum (Natural History), Entomology</source><volume>56</volume>: <fpage>171</fpage>–<lpage>229</lpage>.</mixed-citation></ref><ref id="B85"><mixed-citation xmlns:xlink="http://www.w3.org/1999/xlink" xlink:type="simple"><person-group><name name-style="western"><surname>Greathead</surname><given-names>D</given-names></name></person-group> (<year>1969</year>) <article-title>A study in East Africa of the bean flies (Dipt., <tp:taxon-name><tp:taxon-name-part taxon-name-part-type="family">Agromyzidae</tp:taxon-name-part></tp:taxon-name>) affecting <italic><tp:taxon-name><tp:taxon-name-part taxon-name-part-type="genus">Phaseolus</tp:taxon-name-part> <tp:taxon-name-part taxon-name-part-type="species">vulgaris</tp:taxon-name-part></tp:taxon-name></italic> and of their natural enemies, with the description of a new species of <italic><tp:taxon-name><tp:taxon-name-part taxon-name-part-type="genus">Melanagromyza</tp:taxon-name-part></tp:taxon-name></italic> Hend.</article-title><source>Bulletin of Entomological Research</source><volume>59</volume>: <fpage>541</fpage>–<lpage>561</lpage>. doi: <ext-link ext-link-type="doi" xlink:href="10.1017/S0007485300003539" xlink:type="simple">10.1017/S0007485300003539</ext-link></mixed-citation></ref></ref-list></tp:taxon-treatment>
