# Supplementary material for: Afrotropical Cynipoidea (Hymenoptera)
Source: Zookeys. 2015 Apr 1;(493):1–176. doi: 10.3897/zookeys.493.6353 (PMC4389221; doi:10.3897/zookeys.493.6353)
Supplement: XML Treatment for Ganaspidium [file zookeys.493.6353-treatment19.xml]

<!DOCTYPE tp:taxon-treatment
  PUBLIC "-//TaxonX//DTD Taxonomic Treatment Publishing DTD v0 20100105//EN" "tax-treatment-NSO.dtd">
<tp:taxon-treatment xmlns:tp="http://www.plazi.org/taxpub"><tp:treatment-meta><kwd-group><label>Taxon classification</label><kwd><named-content content-type="kingdom">Animalia</named-content></kwd><kwd><named-content content-type="order">Hymenoptera</named-content></kwd><kwd><named-content content-type="family">Figitidae</named-content></kwd></kwd-group><mixed-citation publication-type="journal"><person-group><name><surname>van Noort</surname><given-names>Simon</given-names></name><name><surname>Buffington</surname><given-names>Matthew L.</given-names></name><name><surname>Forshage</surname><given-names>Mattias</given-names></name></person-group><article-title>Afrotropical <tp:taxon-name><tp:taxon-name-part taxon-name-part-type="superfamily">Cynipoidea</tp:taxon-name-part></tp:taxon-name> (<tp:taxon-name><tp:taxon-name-part taxon-name-part-type="order">Hymenoptera</tp:taxon-name-part></tp:taxon-name>)</article-title><source>Zookeys</source><day>1</day><month>4</month><year>2015</year><volume>2015</volume><issue>493</issue><fpage>1</fpage><lpage>176</lpage><pub-id pub-id-type="doi">10.3897/zookeys.493.6353</pub-id></mixed-citation></tp:treatment-meta><tp:nomenclature><tp:taxon-name>
                                    <tp:taxon-name-part taxon-name-part-type="genus">Ganaspidium</tp:taxon-name-part>
                                </tp:taxon-name><tp:taxon-authority>Weld, 1955</tp:taxon-authority></tp:nomenclature><tp:treatment-sec sec-type="Remarks"><title>Remarks.</title><p>A New World genus that is rare in South Africa. Included here based on two individuals taken in the Western Cape.</p></tp:treatment-sec><tp:treatment-sec sec-type="Diagnosis"><title>Diagnosis.</title><p>Malar space and ventral clypeal margin with distinct conical protuberances. Notauli absent. Parascutal impression incomplete. Setal band at base of <!--PageBreak-->syntergum of metasoma complete. Superficially similar to <italic><tp:taxon-name><tp:taxon-name-part taxon-name-part-type="genus">Nordlanderia</tp:taxon-name-part></tp:taxon-name></italic>, but readily distinguished based on notauli being absent and the hairy ring of syntergum present; most similar to the New World genus <italic><tp:taxon-name><tp:taxon-name-part taxon-name-part-type="genus">Banacuniculus</tp:taxon-name-part></tp:taxon-name></italic> Buffington, but separated by the presence of two distinct tubercles anterior of the scutellar glandular pit (surrounded by a series of tubercles in <italic><tp:taxon-name><tp:taxon-name-part taxon-name-part-type="genus">Banacuniculus</tp:taxon-name-part></tp:taxon-name></italic>).</p><fig id="F20" position="float" orientation="portrait"><label>Figure 20.</label><caption><p><italic><tp:taxon-name><tp:taxon-name-part taxon-name-part-type="genus">Ganaspidium</tp:taxon-name-part></tp:taxon-name></italic> (South Africa). <bold>A</bold> habitus lateral view <bold>B</bold> head and mesosoma lateral view <bold>C</bold> head, anterior-lateral view.</p></caption><graphic xmlns:xlink="http://www.w3.org/1999/xlink" xlink:href="zookeys-493-001-g020.jpg" position="float" orientation="portrait" xlink:type="simple" id="oo_41174.jpg"/></fig></tp:treatment-sec><tp:treatment-sec sec-type="Distribution"><title>Distribution.</title><p>A New World genus: Western United States, southwestern Canada, and Northern Mexico (<xref ref-type="bibr" rid="B35">Buffington 2011</xref>). Here reported from the Old World for the first time based on two specimens from South Africa. Species of this genus are restricted to arid to semi-arid environments (<xref ref-type="bibr" rid="B35">Buffington 2011</xref>).</p></tp:treatment-sec><tp:treatment-sec sec-type="Biology"><title>Biology.</title><p>Attacks leaf-mining <tp:taxon-name><tp:taxon-name-part taxon-name-part-type="family">Agromyzidae</tp:taxon-name-part></tp:taxon-name> in arid habitats (<xref ref-type="bibr" rid="B35">Buffington 2011</xref>).</p></tp:treatment-sec><tp:treatment-sec sec-type="Species richness"><title>Species richness.</title><p>One undescribed species found in South Africa.</p></tp:treatment-sec><ref-list><ref id="B35"><mixed-citation xmlns:xlink="http://www.w3.org/1999/xlink" xlink:type="simple"><person-group><name name-style="western"><surname>Buffington</surname><given-names>ML</given-names></name></person-group> (<year>2011</year>) <article-title>Description, circumscription and phylogenetics of the <tp:taxon-name><tp:taxon-name-part taxon-name-part-type="tribe">Diglyphosematini</tp:taxon-name-part></tp:taxon-name> Belizin, 1961, and the description of a new genus (<tp:taxon-name><tp:taxon-name-part taxon-name-part-type="order">Hymenoptera</tp:taxon-name-part></tp:taxon-name>: <tp:taxon-name><tp:taxon-name-part taxon-name-part-type="family">Figitidae</tp:taxon-name-part></tp:taxon-name>: <tp:taxon-name><tp:taxon-name-part taxon-name-part-type="subfamily">Eucoilinae</tp:taxon-name-part></tp:taxon-name>).</article-title><source>Proceedings of the Entomological Society of Washington</source><volume>113</volume>: <fpage>239</fpage>–<lpage>290</lpage>. doi: <ext-link ext-link-type="doi" xlink:href="10.4289/0013-8797.113.3.239" xlink:type="simple">10.4289/0013-8797.113.3.239</ext-link></mixed-citation></ref></ref-list></tp:taxon-treatment>
