# Supplementary material for: Afrotropical Cynipoidea (Hymenoptera)
Source: Zookeys. 2015 Apr 1;(493):1–176. doi: 10.3897/zookeys.493.6353 (PMC4389221; doi:10.3897/zookeys.493.6353)
Supplement: XML Treatment for Gronotoma [file zookeys.493.6353-treatment20.xml]

<!DOCTYPE tp:taxon-treatment
  PUBLIC "-//TaxonX//DTD Taxonomic Treatment Publishing DTD v0 20100105//EN" "tax-treatment-NSO.dtd">
<tp:taxon-treatment xmlns:tp="http://www.plazi.org/taxpub"><tp:treatment-meta><kwd-group><label>Taxon classification</label><kwd><named-content content-type="kingdom">Animalia</named-content></kwd><kwd><named-content content-type="order">Hymenoptera</named-content></kwd><kwd><named-content content-type="family">Figitidae</named-content></kwd></kwd-group><mixed-citation publication-type="journal"><person-group><name><surname>van Noort</surname><given-names>Simon</given-names></name><name><surname>Buffington</surname><given-names>Matthew L.</given-names></name><name><surname>Forshage</surname><given-names>Mattias</given-names></name></person-group><article-title>Afrotropical <tp:taxon-name><tp:taxon-name-part taxon-name-part-type="superfamily">Cynipoidea</tp:taxon-name-part></tp:taxon-name> (<tp:taxon-name><tp:taxon-name-part taxon-name-part-type="order">Hymenoptera</tp:taxon-name-part></tp:taxon-name>)</article-title><source>Zookeys</source><day>1</day><month>4</month><year>2015</year><volume>2015</volume><issue>493</issue><fpage>1</fpage><lpage>176</lpage><pub-id pub-id-type="doi">10.3897/zookeys.493.6353</pub-id></mixed-citation></tp:treatment-meta><tp:nomenclature><tp:taxon-name>
                                    <tp:taxon-name-part taxon-name-part-type="genus">Gronotoma</tp:taxon-name-part>
                                </tp:taxon-name><tp:taxon-authority>Förster, 1869</tp:taxon-authority><tp:nomenclature-citation-list><tp:nomenclature-citation><tp:taxon-name>
                                    <tp:taxon-name-part taxon-name-part-type="genus">Gronotoma</tp:taxon-name-part>
                                </tp:taxon-name><comment>(synonym <italic><tp:taxon-name><tp:taxon-name-part taxon-name-part-type="genus">Eucoilidea</tp:taxon-name-part></tp:taxon-name></italic> Ashmead, 1887)</comment></tp:nomenclature-citation></tp:nomenclature-citation-list></tp:nomenclature><tp:treatment-sec sec-type="Remarks"><title>Remarks.</title><p>Rarely collected in Africa. Many African species previously listed in <xref ref-type="bibr" rid="B35">Buffington (2011)</xref> are currently moved to <italic><tp:taxon-name><tp:taxon-name-part taxon-name-part-type="genus">Afrostilba</tp:taxon-name-part></tp:taxon-name></italic> Benoit. Holotypes for species listed below have not yet been examined, hence we prefer to leave them in <italic><tp:taxon-name><tp:taxon-name-part taxon-name-part-type="genus">Gronotoma</tp:taxon-name-part></tp:taxon-name></italic> for the time being.</p></tp:treatment-sec><tp:treatment-sec sec-type="Diagnosis"><title>Diagnosis.</title><p>Mesopleural triangle gently impressed, dorsal and ventral margins rounded. Lateral pronotal carina present. Notauli present, well developed in most species. Scutellar plate large, glandular pit in center. Hairy ring at base of syntergum absent; metasoma downturned towards ventral position. Most easily confused with <italic><tp:taxon-name><tp:taxon-name-part taxon-name-part-type="genus">Afrostilba</tp:taxon-name-part></tp:taxon-name></italic> and <italic><tp:taxon-name><tp:taxon-name-part taxon-name-part-type="genus">Paradiglyphosema</tp:taxon-name-part></tp:taxon-name></italic>; distinguished from these genera by the absence of a distinctly impressed mesopleural triangle, and downturned metasoma. Further distinguished from <italic><tp:taxon-name><tp:taxon-name-part taxon-name-part-type="genus">Paradiglyphosema</tp:taxon-name-part></tp:taxon-name></italic> by the possession in the latter of a genal carina and postero-lateral projections on the scutellum.</p><fig id="F21" position="float" orientation="portrait"><label>Figure 21.</label><caption><p><italic><tp:taxon-name><tp:taxon-name-part taxon-name-part-type="genus">Gronotoma</tp:taxon-name-part></tp:taxon-name></italic> species (Kenya). <bold>A</bold> habitus lateral view <bold>B</bold> head and mesosoma dorsal view <bold>C</bold> head, anterior view.</p></caption><graphic xmlns:xlink="http://www.w3.org/1999/xlink" xlink:href="zookeys-493-001-g021.jpg" position="float" orientation="portrait" xlink:type="simple" id="oo_41175.jpg"/></fig></tp:treatment-sec><tp:treatment-sec sec-type="Distribution"><title>Distribution.</title><p>Worldwide but mainly Holarctic. Afrotropical records: Cameroon, Madagascar, Seychelles, South Africa (<xref ref-type="bibr" rid="B212">Quinlan 1986</xref>), Kenya (here).</p></tp:treatment-sec><tp:treatment-sec sec-type="Biology"><title>Biology.</title><p>Parasitoids of leaf-mining and stem-mining <tp:taxon-name><tp:taxon-name-part taxon-name-part-type="family">Agromyzidae</tp:taxon-name-part></tp:taxon-name> (<xref ref-type="bibr" rid="B35">Buffington 2011</xref>).</p></tp:treatment-sec><tp:treatment-sec sec-type="Species richness"><title>Species richness.</title><p>(for all the proper species below, types have not been scrutinised, and it is uncertain whether they are true <italic><tp:taxon-name><tp:taxon-name-part taxon-name-part-type="genus">Gronotoma</tp:taxon-name-part></tp:taxon-name></italic> or <italic><tp:taxon-name><tp:taxon-name-part taxon-name-part-type="genus">Afrostilba</tp:taxon-name-part></tp:taxon-name></italic>.)</p><p><italic><tp:taxon-name><tp:taxon-name-part taxon-name-part-type="genus">Gronotoma</tp:taxon-name-part> <tp:taxon-name-part taxon-name-part-type="species">extraria</tp:taxon-name-part></tp:taxon-name></italic> (Quinlan, 1986) (<italic><tp:taxon-name><tp:taxon-name-part taxon-name-part-type="genus">Eucoilidea</tp:taxon-name-part></tp:taxon-name></italic>) (Madagascar)</p><p><italic><tp:taxon-name><tp:taxon-name-part taxon-name-part-type="genus">Gronotoma</tp:taxon-name-part> <tp:taxon-name-part taxon-name-part-type="species">leptis</tp:taxon-name-part></tp:taxon-name></italic> (Quinlan, 1986) (<italic><tp:taxon-name><tp:taxon-name-part taxon-name-part-type="genus">Eucoilidea</tp:taxon-name-part></tp:taxon-name></italic>) (Cameroon)</p><p><italic><tp:taxon-name><tp:taxon-name-part taxon-name-part-type="genus">Gronotoma</tp:taxon-name-part> <tp:taxon-name-part taxon-name-part-type="species">mauri</tp:taxon-name-part></tp:taxon-name></italic> (Quinlan, 1986) (<italic><tp:taxon-name><tp:taxon-name-part taxon-name-part-type="genus">Eucoilidea</tp:taxon-name-part></tp:taxon-name></italic>) (South Africa)</p><p><italic><tp:taxon-name><tp:taxon-name-part taxon-name-part-type="genus">Gronotoma</tp:taxon-name-part> <tp:taxon-name-part taxon-name-part-type="species">parvula</tp:taxon-name-part></tp:taxon-name></italic> Kieffer, 1910c (Madagascar)</p><p><italic><tp:taxon-name><tp:taxon-name-part taxon-name-part-type="genus">Gronotoma</tp:taxon-name-part> <tp:taxon-name-part taxon-name-part-type="species">seychellensis</tp:taxon-name-part></tp:taxon-name></italic> Kieffer, 1911a (Seychelles)</p><p><italic><tp:taxon-name><tp:taxon-name-part taxon-name-part-type="genus">Gronotoma</tp:taxon-name-part></tp:taxon-name></italic> sp. (Madagascar, Kenya)</p><!--PageBreak--></tp:treatment-sec><ref-list><ref id="B35"><mixed-citation xmlns:xlink="http://www.w3.org/1999/xlink" xlink:type="simple"><person-group><name name-style="western"><surname>Buffington</surname><given-names>ML</given-names></name></person-group> (<year>2011</year>) <article-title>Description, circumscription and phylogenetics of the <tp:taxon-name><tp:taxon-name-part taxon-name-part-type="tribe">Diglyphosematini</tp:taxon-name-part></tp:taxon-name> Belizin, 1961, and the description of a new genus (<tp:taxon-name><tp:taxon-name-part taxon-name-part-type="order">Hymenoptera</tp:taxon-name-part></tp:taxon-name>: <tp:taxon-name><tp:taxon-name-part taxon-name-part-type="family">Figitidae</tp:taxon-name-part></tp:taxon-name>: <tp:taxon-name><tp:taxon-name-part taxon-name-part-type="subfamily">Eucoilinae</tp:taxon-name-part></tp:taxon-name>).</article-title><source>Proceedings of the Entomological Society of Washington</source><volume>113</volume>: <fpage>239</fpage>–<lpage>290</lpage>. doi: <ext-link ext-link-type="doi" xlink:href="10.4289/0013-8797.113.3.239" xlink:type="simple">10.4289/0013-8797.113.3.239</ext-link></mixed-citation></ref><ref id="B212"><mixed-citation xmlns:xlink="http://www.w3.org/1999/xlink" xlink:type="simple"><person-group><name name-style="western"><surname>Quinlan</surname><given-names>J</given-names></name></person-group> (<year>1986</year>) <article-title>A key to the Afrotropical genera of <tp:taxon-name><tp:taxon-name-part taxon-name-part-type="family">Eucoilidae</tp:taxon-name-part></tp:taxon-name> (<tp:taxon-name><tp:taxon-name-part taxon-name-part-type="order">Hymenoptera</tp:taxon-name-part></tp:taxon-name>), with a revision of certain genera.</article-title><source>Bulletin of the British Museum (Natural History), Historical series</source><volume>52</volume>: <fpage>243</fpage>–<lpage>366</lpage>.</mixed-citation></ref></ref-list></tp:taxon-treatment>
