# Supplementary material for: Afrotropical Cynipoidea (Hymenoptera)
Source: Zookeys. 2015 Apr 1;(493):1–176. doi: 10.3897/zookeys.493.6353 (PMC4389221; doi:10.3897/zookeys.493.6353)
Supplement: XML Treatment for Nordlanderia [file zookeys.493.6353-treatment21.xml]

<!DOCTYPE tp:taxon-treatment
  PUBLIC "-//TaxonX//DTD Taxonomic Treatment Publishing DTD v0 20100105//EN" "tax-treatment-NSO.dtd">
<tp:taxon-treatment xmlns:tp="http://www.plazi.org/taxpub"><tp:treatment-meta><kwd-group><label>Taxon classification</label><kwd><named-content content-type="kingdom">Animalia</named-content></kwd><kwd><named-content content-type="order">Hymenoptera</named-content></kwd><kwd><named-content content-type="family">Figitidae</named-content></kwd></kwd-group><mixed-citation publication-type="journal"><person-group><name><surname>van Noort</surname><given-names>Simon</given-names></name><name><surname>Buffington</surname><given-names>Matthew L.</given-names></name><name><surname>Forshage</surname><given-names>Mattias</given-names></name></person-group><article-title>Afrotropical <tp:taxon-name><tp:taxon-name-part taxon-name-part-type="superfamily">Cynipoidea</tp:taxon-name-part></tp:taxon-name> (<tp:taxon-name><tp:taxon-name-part taxon-name-part-type="order">Hymenoptera</tp:taxon-name-part></tp:taxon-name>)</article-title><source>Zookeys</source><day>1</day><month>4</month><year>2015</year><volume>2015</volume><issue>493</issue><fpage>1</fpage><lpage>176</lpage><pub-id pub-id-type="doi">10.3897/zookeys.493.6353</pub-id></mixed-citation></tp:treatment-meta><tp:nomenclature><tp:taxon-name>
                                    <tp:taxon-name-part taxon-name-part-type="genus">Nordlanderia</tp:taxon-name-part>
                                </tp:taxon-name><tp:taxon-authority>Quinlan, 1986</tp:taxon-authority></tp:nomenclature><tp:treatment-sec sec-type="Remarks"><title>Remarks.</title><p>Locally common in the Afrotropical region, particularly in arid regions.</p></tp:treatment-sec><tp:treatment-sec sec-type="Diagnosis"><title>Diagnosis.</title><p>Ventral margin of malar space and clypeus with distinct protuberances. Lateral pronotal carina present. Notauli faint, often only present anteriorly and posteriorly on mesoscutum. Ventral border of mesopleural triangle distinct, not rounded (at least posteriorly). Base of syntergum of metasoma glabrous. Most easily confused with <!--PageBreak--><italic><tp:taxon-name><tp:taxon-name-part taxon-name-part-type="genus">Tobiasiana</tp:taxon-name-part></tp:taxon-name></italic> Kovalev (not an Afrotropical taxon), but differing by the conical protuberance on the ventral clypeal margin (spatulate in <italic><tp:taxon-name><tp:taxon-name-part taxon-name-part-type="genus">Tobiasiana</tp:taxon-name-part></tp:taxon-name></italic>). Within the Afrotropical region, <italic><tp:taxon-name><tp:taxon-name-part taxon-name-part-type="genus">Nordlanderia</tp:taxon-name-part></tp:taxon-name></italic> most closely resembles <italic><tp:taxon-name><tp:taxon-name-part taxon-name-part-type="genus">Ealata</tp:taxon-name-part></tp:taxon-name></italic> by having reduced notauli and a smaller scutellar plate; can be distinguished from <italic><tp:taxon-name><tp:taxon-name-part taxon-name-part-type="genus">Ealata</tp:taxon-name-part></tp:taxon-name></italic> by the presence of numerous tubercles along the rim of the scutellar plate (single central tooth in <italic><tp:taxon-name><tp:taxon-name-part taxon-name-part-type="genus">Ealata</tp:taxon-name-part></tp:taxon-name></italic>), and typically more complete notauli.</p><fig id="F22" position="float" orientation="portrait"><label>Figure 22.</label><caption><p><italic><tp:taxon-name><tp:taxon-name-part taxon-name-part-type="genus">Nordlanderia</tp:taxon-name-part></tp:taxon-name></italic> species (South Africa). <bold>A</bold> habitus lateral view <bold>B</bold> head and mesosoma dorso-lateral view <bold>C</bold> head, anterior-lateral view.</p></caption><graphic xmlns:xlink="http://www.w3.org/1999/xlink" xlink:href="zookeys-493-001-g022.jpg" position="float" orientation="portrait" xlink:type="simple" id="oo_41176.jpg"/></fig></tp:treatment-sec><tp:treatment-sec sec-type="Distribution"><title>Distribution.</title><p>Mainly Afrotropical, but extending to the Oriental region and the southern Palearctic. Afrotropical records: Comoros, Democratic Republic of Congo, Ghana, Namibia, Nigeria, South Africa, Zambia, Zimbabwe (<xref ref-type="bibr" rid="B212">Quinlan 1986</xref>), Botswana, Burkina Faso, Cameroon, Central African Republic, Gabon, Ivory Coast, Kenya, Madagascar, Mauritius, Mozambique, Niger, Senegal, Sierra Leone, Somalia, Tanzania, Uganda, Yemen (here). Particularly species-rich in South Africa.</p><!--PageBreak--></tp:treatment-sec><tp:treatment-sec sec-type="Biology"><title>Biology.</title><p>Parasitoids of leaf-mining <tp:taxon-name><tp:taxon-name-part taxon-name-part-type="family">Agromyzidae</tp:taxon-name-part></tp:taxon-name> (<xref ref-type="bibr" rid="B35">Buffington 2011</xref>).</p></tp:treatment-sec><tp:treatment-sec sec-type="Species richness"><title>Species richness.</title><p><italic><tp:taxon-name><tp:taxon-name-part taxon-name-part-type="genus">Nordlanderia</tp:taxon-name-part> <tp:taxon-name-part taxon-name-part-type="species">acis</tp:taxon-name-part></tp:taxon-name></italic> Quinlan, 1986 (Namibia, South Africa)</p><p><italic><tp:taxon-name><tp:taxon-name-part taxon-name-part-type="genus">Nordlanderia</tp:taxon-name-part> <tp:taxon-name-part taxon-name-part-type="species">pallida</tp:taxon-name-part></tp:taxon-name></italic> Quinlan, 1986 (Ghana, South Africa)</p><p><italic><tp:taxon-name><tp:taxon-name-part taxon-name-part-type="genus">Nordlanderia</tp:taxon-name-part> <tp:taxon-name-part taxon-name-part-type="species">phaedrae</tp:taxon-name-part></tp:taxon-name></italic> Buffington, 2010 (Yemen)</p><p><italic><tp:taxon-name><tp:taxon-name-part taxon-name-part-type="genus">Nordlanderia</tp:taxon-name-part> <tp:taxon-name-part taxon-name-part-type="species">plowa</tp:taxon-name-part></tp:taxon-name></italic> Quinlan, 1986 (Comoros, Democratic Republic of Congo, Nigeria, Zambia, Zimbabwe)</p><p>Several undescribed species from South Africa.</p></tp:treatment-sec><ref-list><ref id="B212"><mixed-citation xmlns:xlink="http://www.w3.org/1999/xlink" xlink:type="simple"><person-group><name name-style="western"><surname>Quinlan</surname><given-names>J</given-names></name></person-group> (<year>1986</year>) <article-title>A key to the Afrotropical genera of <tp:taxon-name><tp:taxon-name-part taxon-name-part-type="family">Eucoilidae</tp:taxon-name-part></tp:taxon-name> (<tp:taxon-name><tp:taxon-name-part taxon-name-part-type="order">Hymenoptera</tp:taxon-name-part></tp:taxon-name>), with a revision of certain genera.</article-title><source>Bulletin of the British Museum (Natural History), Historical series</source><volume>52</volume>: <fpage>243</fpage>–<lpage>366</lpage>.</mixed-citation></ref><ref id="B35"><mixed-citation xmlns:xlink="http://www.w3.org/1999/xlink" xlink:type="simple"><person-group><name name-style="western"><surname>Buffington</surname><given-names>ML</given-names></name></person-group> (<year>2011</year>) <article-title>Description, circumscription and phylogenetics of the <tp:taxon-name><tp:taxon-name-part taxon-name-part-type="tribe">Diglyphosematini</tp:taxon-name-part></tp:taxon-name> Belizin, 1961, and the description of a new genus (<tp:taxon-name><tp:taxon-name-part taxon-name-part-type="order">Hymenoptera</tp:taxon-name-part></tp:taxon-name>: <tp:taxon-name><tp:taxon-name-part taxon-name-part-type="family">Figitidae</tp:taxon-name-part></tp:taxon-name>: <tp:taxon-name><tp:taxon-name-part taxon-name-part-type="subfamily">Eucoilinae</tp:taxon-name-part></tp:taxon-name>).</article-title><source>Proceedings of the Entomological Society of Washington</source><volume>113</volume>: <fpage>239</fpage>–<lpage>290</lpage>. doi: <ext-link ext-link-type="doi" xlink:href="10.4289/0013-8797.113.3.239" xlink:type="simple">10.4289/0013-8797.113.3.239</ext-link></mixed-citation></ref></ref-list></tp:taxon-treatment>
