# Supplementary material for: Afrotropical Cynipoidea (Hymenoptera)
Source: Zookeys. 2015 Apr 1;(493):1–176. doi: 10.3897/zookeys.493.6353 (PMC4389221; doi:10.3897/zookeys.493.6353)
Supplement: XML Treatment for Afrodontaspis [file zookeys.493.6353-treatment23.xml]

<!DOCTYPE tp:taxon-treatment
  PUBLIC "-//TaxonX//DTD Taxonomic Treatment Publishing DTD v0 20100105//EN" "tax-treatment-NSO.dtd">
<tp:taxon-treatment xmlns:tp="http://www.plazi.org/taxpub"><tp:treatment-meta><kwd-group><label>Taxon classification</label><kwd><named-content content-type="kingdom">Animalia</named-content></kwd><kwd><named-content content-type="order">Hymenoptera</named-content></kwd><kwd><named-content content-type="family">Figitidae</named-content></kwd></kwd-group><mixed-citation publication-type="journal"><person-group><name><surname>van Noort</surname><given-names>Simon</given-names></name><name><surname>Buffington</surname><given-names>Matthew L.</given-names></name><name><surname>Forshage</surname><given-names>Mattias</given-names></name></person-group><article-title>Afrotropical <tp:taxon-name><tp:taxon-name-part taxon-name-part-type="superfamily">Cynipoidea</tp:taxon-name-part></tp:taxon-name> (<tp:taxon-name><tp:taxon-name-part taxon-name-part-type="order">Hymenoptera</tp:taxon-name-part></tp:taxon-name>)</article-title><source>Zookeys</source><day>1</day><month>4</month><year>2015</year><volume>2015</volume><issue>493</issue><fpage>1</fpage><lpage>176</lpage><pub-id pub-id-type="doi">10.3897/zookeys.493.6353</pub-id></mixed-citation></tp:treatment-meta><tp:nomenclature><tp:taxon-name>
                                <tp:taxon-name-part taxon-name-part-type="genus">Afrodontaspis</tp:taxon-name-part>
                            </tp:taxon-name><tp:taxon-authority>Weld, 1961</tp:taxon-authority></tp:nomenclature><tp:treatment-sec sec-type="Remarks"><title>Remarks.</title><p>Rare. <!--PageBreak--><italic><tp:taxon-name><tp:taxon-name-part taxon-name-part-type="genus">Afrodontaspis</tp:taxon-name-part></tp:taxon-name></italic> was first characterised as superficially similar to the Neotropical <italic><tp:taxon-name><tp:taxon-name-part taxon-name-part-type="genus">Trissodontaspis</tp:taxon-name-part></tp:taxon-name></italic> Ashmead, 1903 (<xref ref-type="bibr" rid="B259">Weld 1962</xref>) and then <xref ref-type="bibr" rid="B212">Quinlan (1986)</xref> noted it had affinities with <italic><tp:taxon-name><tp:taxon-name-part taxon-name-part-type="genus">Bothrochacis</tp:taxon-name-part></tp:taxon-name></italic>. In fact <italic><tp:taxon-name><tp:taxon-name-part taxon-name-part-type="genus">Afrodontaspis</tp:taxon-name-part></tp:taxon-name></italic> shares most of the systematically important character states with <italic><tp:taxon-name><tp:taxon-name-part taxon-name-part-type="genus">Bothrochacis</tp:taxon-name-part></tp:taxon-name></italic>, and may possibly turn out to be an ingroup there (and accordingly a junior synonym); however, preliminary phylogenetic analyses (Baião and Forshage, unpublished) have not confirmed this, and we maintain it as a separate genus.</p></tp:treatment-sec><tp:treatment-sec sec-type="Diagnosis"><title>Diagnosis.</title><p>Large, black or reddish wasps with very little pubescence on body and wings; unmistakable in their heavy striation and scutellar spine, yet sharing most of the systematically informative characters with <!--PageBreak--><italic><tp:taxon-name><tp:taxon-name-part taxon-name-part-type="genus">Bothrochacis</tp:taxon-name-part></tp:taxon-name></italic>. Like <italic><tp:taxon-name><tp:taxon-name-part taxon-name-part-type="genus">Bothrochacis</tp:taxon-name-part></tp:taxon-name></italic> with striate vertex, and like some <italic><tp:taxon-name><tp:taxon-name-part taxon-name-part-type="genus">Bothrochacis</tp:taxon-name-part></tp:taxon-name></italic> with vermiculate coxae and notched scutellum, but <italic><tp:taxon-name><tp:taxon-name-part taxon-name-part-type="genus">Bothrochacis</tp:taxon-name-part></tp:taxon-name></italic> always has many setae and no striation on the mesosoma. <italic><tp:taxon-name><tp:taxon-name-part taxon-name-part-type="genus">Linoeucoila</tp:taxon-name-part></tp:taxon-name></italic> are similar but smaller, without a scutellar spine, and with many setae on the mesosoma. The scutellar spine is thinner and more pointed than in <italic><tp:taxon-name><tp:taxon-name-part taxon-name-part-type="genus">Trichoplasta</tp:taxon-name-part></tp:taxon-name></italic>. General appearance may also approach members of <tp:taxon-name><tp:taxon-name-part taxon-name-part-type="subfamily">Aspicerinae</tp:taxon-name-part></tp:taxon-name> and <tp:taxon-name><tp:taxon-name-part taxon-name-part-type="subfamily">Figitinae</tp:taxon-name-part></tp:taxon-name> with striate sides and reduced wing pubescence, but these lack the characteristic eucoiline scutellum.</p><fig id="F24" position="float" orientation="portrait"><label>Figure 24.</label><caption><p><italic><tp:taxon-name><tp:taxon-name-part taxon-name-part-type="genus">Afrodontaspis</tp:taxon-name-part> <tp:taxon-name-part taxon-name-part-type="species">striatissima</tp:taxon-name-part></tp:taxon-name></italic> (Uganda). <bold>A</bold> habitus lateral view <bold>B</bold> head and mesosoma dorsal view <bold>C</bold> head, anterior view.</p></caption><graphic xmlns:xlink="http://www.w3.org/1999/xlink" xlink:href="zookeys-493-001-g024.jpg" position="float" orientation="portrait" xlink:type="simple" id="oo_41178.jpg"/></fig><!--PageBreak--></tp:treatment-sec><tp:treatment-sec sec-type="Distribution"><title>Distribution.</title><p>Endemic to the Afrotopical region: Burundi, Democratic Republic of Congo (<xref ref-type="bibr" rid="B22">Benoit 1956a</xref>), Kenya, Uganda (<xref ref-type="bibr" rid="B212">Quinlan 1986</xref>), Burkina Faso, Cameroon, Central African Republic, Gambia, Rwanda, South Africa, Tanzania, Zambia (here).</p></tp:treatment-sec><tp:treatment-sec sec-type="Biology"><title>Biology.</title><p>Unknown, but like its close relatives, and like other species with glabrous wing membranes and striated body, it can be expected to attack dung-dwelling flies.</p></tp:treatment-sec><tp:treatment-sec sec-type="Species richness"><title>Species richness.</title><p><italic><tp:taxon-name><tp:taxon-name-part taxon-name-part-type="genus">Afrodontaspis</tp:taxon-name-part> <tp:taxon-name-part taxon-name-part-type="species">lanata</tp:taxon-name-part></tp:taxon-name></italic> Quinlan, 1986 (Democratic Republic of Congo, Kenya)</p><p><italic><tp:taxon-name><tp:taxon-name-part taxon-name-part-type="genus">Afrodontaspis</tp:taxon-name-part> <tp:taxon-name-part taxon-name-part-type="species">striatissima</tp:taxon-name-part></tp:taxon-name></italic> (Benoit, 1956a) (<italic><tp:taxon-name><tp:taxon-name-part taxon-name-part-type="genus">Coneucoila</tp:taxon-name-part></tp:taxon-name></italic>) (Burkina Faso, Burundi, Democratic Republic of Congo, Gambia, Kenya, Rwanda, Tanzania, Uganda)</p></tp:treatment-sec><ref-list><ref id="B259"><mixed-citation xmlns:xlink="http://www.w3.org/1999/xlink" xlink:type="simple"><person-group><name name-style="western"><surname>Weld</surname><given-names>LH</given-names></name></person-group> (<year>1962</year>) [<year>1961</year>] <article-title>New synonymy in <tp:taxon-name><tp:taxon-name-part taxon-name-part-type="superfamily">Cynipoidea</tp:taxon-name-part></tp:taxon-name> (<tp:taxon-name><tp:taxon-name-part taxon-name-part-type="order">Hymenoptera</tp:taxon-name-part></tp:taxon-name>).</article-title><source>Proceedings of the Entomological Society of Washington</source><volume>63</volume>: <fpage>279</fpage>–<lpage>280</lpage>.</mixed-citation></ref><ref id="B212"><mixed-citation xmlns:xlink="http://www.w3.org/1999/xlink" xlink:type="simple"><person-group><name name-style="western"><surname>Quinlan</surname><given-names>J</given-names></name></person-group> (<year>1986</year>) <article-title>A key to the Afrotropical genera of <tp:taxon-name><tp:taxon-name-part taxon-name-part-type="family">Eucoilidae</tp:taxon-name-part></tp:taxon-name> (<tp:taxon-name><tp:taxon-name-part taxon-name-part-type="order">Hymenoptera</tp:taxon-name-part></tp:taxon-name>), with a revision of certain genera.</article-title><source>Bulletin of the British Museum (Natural History), Historical series</source><volume>52</volume>: <fpage>243</fpage>–<lpage>366</lpage>.</mixed-citation></ref><ref id="B22"><mixed-citation xmlns:xlink="http://www.w3.org/1999/xlink" xlink:type="simple"><person-group><name name-style="western"><surname>Benoit</surname><given-names>PLG</given-names></name></person-group> (<year>1956a</year>) <article-title>Contributions à l’étude de la faune entomologique du Ruanda-Urundi (Mission P. Basilewsky 1953). CIX. <tp:taxon-name><tp:taxon-name-part taxon-name-part-type="order">Hymenoptera</tp:taxon-name-part></tp:taxon-name> <tp:taxon-name><tp:taxon-name-part taxon-name-part-type="family">Cynipidae</tp:taxon-name-part></tp:taxon-name>.</article-title><source>Annales Musée Royal du Congo Belge, Tervuren</source>, <series>série 8</series>, <volume>51</volume>: <fpage>532</fpage>–<lpage>550</lpage>.</mixed-citation></ref></ref-list></tp:taxon-treatment>
