# Supplementary material for: Afrotropical Cynipoidea (Hymenoptera)
Source: Zookeys. 2015 Apr 1;(493):1–176. doi: 10.3897/zookeys.493.6353 (PMC4389221; doi:10.3897/zookeys.493.6353)
Supplement: XML Treatment for Bothrochacis [file zookeys.493.6353-treatment24.xml]

<!DOCTYPE tp:taxon-treatment
  PUBLIC "-//TaxonX//DTD Taxonomic Treatment Publishing DTD v0 20100105//EN" "tax-treatment-NSO.dtd">
<tp:taxon-treatment xmlns:tp="http://www.plazi.org/taxpub"><tp:treatment-meta><kwd-group><label>Taxon classification</label><kwd><named-content content-type="kingdom">Animalia</named-content></kwd><kwd><named-content content-type="order">Hymenoptera</named-content></kwd><kwd><named-content content-type="family">Figitidae</named-content></kwd></kwd-group><mixed-citation publication-type="journal"><person-group><name><surname>van Noort</surname><given-names>Simon</given-names></name><name><surname>Buffington</surname><given-names>Matthew L.</given-names></name><name><surname>Forshage</surname><given-names>Mattias</given-names></name></person-group><article-title>Afrotropical <tp:taxon-name><tp:taxon-name-part taxon-name-part-type="superfamily">Cynipoidea</tp:taxon-name-part></tp:taxon-name> (<tp:taxon-name><tp:taxon-name-part taxon-name-part-type="order">Hymenoptera</tp:taxon-name-part></tp:taxon-name>)</article-title><source>Zookeys</source><day>1</day><month>4</month><year>2015</year><volume>2015</volume><issue>493</issue><fpage>1</fpage><lpage>176</lpage><pub-id pub-id-type="doi">10.3897/zookeys.493.6353</pub-id></mixed-citation></tp:treatment-meta><tp:nomenclature><tp:taxon-name>
                                <tp:taxon-name-part taxon-name-part-type="genus">Bothrochacis</tp:taxon-name-part>
                            </tp:taxon-name><tp:taxon-authority>Cameron, 1904</tp:taxon-authority><tp:nomenclature-citation-list><tp:nomenclature-citation><tp:taxon-name>
                                <tp:taxon-name-part taxon-name-part-type="genus">Bothrochacis</tp:taxon-name-part>
                            </tp:taxon-name><comment>(synonyms <italic><tp:taxon-name><tp:taxon-name-part taxon-name-part-type="genus">Ditrupaspis</tp:taxon-name-part></tp:taxon-name></italic> Kieffer, 1910d, <italic><tp:taxon-name><tp:taxon-name-part taxon-name-part-type="genus">Salpictes</tp:taxon-name-part></tp:taxon-name></italic> Kieffer, 1913b, <italic><tp:taxon-name><tp:taxon-name-part taxon-name-part-type="genus">Stirencoela</tp:taxon-name-part></tp:taxon-name></italic> Cameron, 1910)</comment></tp:nomenclature-citation></tp:nomenclature-citation-list></tp:nomenclature><tp:treatment-sec sec-type="Remarks"><title>Remarks.</title><p>Not uncommon. <italic><tp:taxon-name><tp:taxon-name-part taxon-name-part-type="genus">Bothrochacis</tp:taxon-name-part></tp:taxon-name></italic> has been a small and easily recognisable genus since its original description. Quinlan’s Afrotropical <italic><tp:taxon-name><tp:taxon-name-part taxon-name-part-type="genus">Eucoila</tp:taxon-name-part></tp:taxon-name></italic> species have been known for some time to not fit into <italic><tp:taxon-name><tp:taxon-name-part taxon-name-part-type="genus">Eucoila</tp:taxon-name-part></tp:taxon-name></italic>, but nothing has been published about them since their original description. Here we note that they share all the important characteristics of <italic><tp:taxon-name><tp:taxon-name-part taxon-name-part-type="genus">Bothrochacis</tp:taxon-name-part></tp:taxon-name></italic> except the very peculiar notched scutellum, and include them here. Most of the characteristics of the genus in the wider sense are also found in the genera <italic><tp:taxon-name><tp:taxon-name-part taxon-name-part-type="genus">Afrodontaspis</tp:taxon-name-part></tp:taxon-name></italic> and <italic><tp:taxon-name><tp:taxon-name-part taxon-name-part-type="genus">Linoeucoila</tp:taxon-name-part></tp:taxon-name></italic>, but preliminary phylogenetic analyses (Baião and Forshage, unpubl.) have not supported their merging into one genus.</p></tp:treatment-sec><tp:treatment-sec sec-type="Diagnosis"><title>Diagnosis.</title><p>Most of the large and dark (black or distinctly bicolored) eucoilines in the Afrotropical region belong to <italic><tp:taxon-name><tp:taxon-name-part taxon-name-part-type="genus">Bothrochacis</tp:taxon-name-part></tp:taxon-name></italic>. They can be distinguished from the few others (<italic><tp:taxon-name><tp:taxon-name-part taxon-name-part-type="genus">Afrodontaspis</tp:taxon-name-part></tp:taxon-name></italic>, <italic><tp:taxon-name><tp:taxon-name-part taxon-name-part-type="genus">Linoeucoila</tp:taxon-name-part></tp:taxon-name></italic>, <italic><tp:taxon-name><tp:taxon-name-part taxon-name-part-type="genus">Aganaspis</tp:taxon-name-part></tp:taxon-name></italic>, <italic><tp:taxon-name><tp:taxon-name-part taxon-name-part-type="genus">Trybliographa</tp:taxon-name-part></tp:taxon-name></italic> and perhaps some <italic><tp:taxon-name><tp:taxon-name-part taxon-name-part-type="genus">Trichoplasta</tp:taxon-name-part></tp:taxon-name></italic>) by having plenty of large truncate setae on pronotum and mesoscutum, and stout setae on the subcosta of the wing. Like other genera of <tp:taxon-name><tp:taxon-name-part taxon-name-part-type="tribe">Eucoilini</tp:taxon-name-part></tp:taxon-name>, they have subalar pits and glabrous oblique metapleural corners. They have a striate vertex, often have vermiculate-reticulate sculpture on the coxae and large scutellar foveae, usually strong reduction of wing pubescence, and sometimes a notched scutellum.</p><p>The core group are the “<italic><tp:taxon-name><tp:taxon-name-part taxon-name-part-type="species">erythropoda</tp:taxon-name-part></tp:taxon-name></italic> species group”, coinciding with <italic><tp:taxon-name><tp:taxon-name-part taxon-name-part-type="genus">Bothrochacis</tp:taxon-name-part></tp:taxon-name></italic> sensu Quinlan, the species possessing a notched scutellar plate. These are large, typically bicolored, have hairless wings, smooth coxae, and large scutellar foveae.</p><p>Appearing like a less modified stem group there is the “<italic><tp:taxon-name><tp:taxon-name-part taxon-name-part-type="species">veleda</tp:taxon-name-part></tp:taxon-name></italic> species group”, consisting of species described by Quinlan in <italic><tp:taxon-name><tp:taxon-name-part taxon-name-part-type="genus">Eucoila</tp:taxon-name-part></tp:taxon-name></italic>, typically of smaller size, with an evenly arched scutellar plate and smaller scutellar foveae, often with some pubescence on wings. Specimens belonging to this group are sometimes quite similar to <italic><tp:taxon-name><tp:taxon-name-part taxon-name-part-type="genus">Trybliographa</tp:taxon-name-part></tp:taxon-name></italic>, rare in the region, common elsewhere, but easily separated by the characters listed above.</p><fig id="F25" position="float" orientation="portrait"><label>Figure 25.</label><caption><p><italic><tp:taxon-name><tp:taxon-name-part taxon-name-part-type="genus">Bothrochacis</tp:taxon-name-part> <tp:taxon-name-part taxon-name-part-type="species">marina</tp:taxon-name-part></tp:taxon-name></italic> (Uganda). <bold>A</bold> habitus lateral view <bold>B</bold> head and mesosoma dorsal view <bold>C</bold> head, anterior view.</p></caption><graphic xmlns:xlink="http://www.w3.org/1999/xlink" xlink:href="zookeys-493-001-g025.jpg" position="float" orientation="portrait" xlink:type="simple" id="oo_41179.jpg"/></fig></tp:treatment-sec><tp:treatment-sec sec-type="Distribution"><title>Distribution.</title><p>Mainly Afrotropical but also occuring in the Oriental and Oceanic regions (hitherto unpublished). Afrotropical records: Kenya (<xref ref-type="bibr" rid="B133">Kieffer 1913b</xref>), Rwanda <!--PageBreak-->(<xref ref-type="bibr" rid="B22">Benoit 1956a</xref>), Ethiopia (<xref ref-type="bibr" rid="B20">Belizin 1973</xref>), Botswana, Democratic Republic of Congo, Malawi, Nigeria, South Africa, Uganda, Zimbabwe (<xref ref-type="bibr" rid="B213">Quinlan 1988</xref>), Burkina Faso, Cameroon, Central African Republic, Gabon, Gambia, Ivory Coast, Madagascar, Namibia, Somalia, Tanzania, Zambia (here).</p></tp:treatment-sec><tp:treatment-sec sec-type="Biology"><title>Biology.</title><p>One species is recorded as attacking <tp:taxon-name><tp:taxon-name-part taxon-name-part-type="family">Muscidae</tp:taxon-name-part></tp:taxon-name> in dung (<xref ref-type="bibr" rid="B29">Bridwell 1919</xref>), and due to phylogenetic inference as well as inference based on parallell occurrence of morphological particularities (elsewhere in the <tp:taxon-name><tp:taxon-name-part taxon-name-part-type="subfamily">Eucoilinae</tp:taxon-name-part></tp:taxon-name> as well as in the <tp:taxon-name><tp:taxon-name-part taxon-name-part-type="subfamily">Figitinae</tp:taxon-name-part></tp:taxon-name>) it seems reasonable to assume that most of them have similar habits.</p><!--PageBreak--></tp:treatment-sec><tp:treatment-sec sec-type="Species richness"><title>Species richness.</title><p><bold><italic><tp:taxon-name><tp:taxon-name-part taxon-name-part-type="genus">Bothrochacis</tp:taxon-name-part> <tp:taxon-name-part taxon-name-part-type="species">erythropoda</tp:taxon-name-part></tp:taxon-name></italic> species group</bold></p><p><italic><tp:taxon-name><tp:taxon-name-part taxon-name-part-type="genus">Bothrochacis</tp:taxon-name-part> <tp:taxon-name-part taxon-name-part-type="species">erythropoda</tp:taxon-name-part></tp:taxon-name></italic> Cameron, 1904 (Democratic Republic of Congo, Kenya, Malawi, South Africa, Tanzania)</p><p>syn <italic><tp:taxon-name><tp:taxon-name-part taxon-name-part-type="genus">Ditrupaspis</tp:taxon-name-part> <tp:taxon-name-part taxon-name-part-type="species">semirufa</tp:taxon-name-part></tp:taxon-name></italic> Kieffer, 1910d</p><p>syn <italic><tp:taxon-name><tp:taxon-name-part taxon-name-part-type="genus">Bothrochacis</tp:taxon-name-part> <tp:taxon-name-part taxon-name-part-type="species">stercoraria</tp:taxon-name-part></tp:taxon-name></italic> Bridwell, 1919</p><p>syn <italic><tp:taxon-name><tp:taxon-name-part taxon-name-part-type="genus">Stirencoela</tp:taxon-name-part> <tp:taxon-name-part taxon-name-part-type="species">striaticollis</tp:taxon-name-part></tp:taxon-name></italic> Cameron, 1910</p><p><italic><tp:taxon-name><tp:taxon-name-part taxon-name-part-type="genus">Bothrochacis</tp:taxon-name-part> <tp:taxon-name-part taxon-name-part-type="species">rufiventris</tp:taxon-name-part></tp:taxon-name></italic> (Kieffer, 1913b) (<italic><tp:taxon-name><tp:taxon-name-part taxon-name-part-type="genus">Salpictes</tp:taxon-name-part></tp:taxon-name></italic>) (Kenya)</p><p><italic><tp:taxon-name><tp:taxon-name-part taxon-name-part-type="genus">Bothrochacis</tp:taxon-name-part> <tp:taxon-name-part taxon-name-part-type="species">septenaria</tp:taxon-name-part></tp:taxon-name></italic> Belizin, 1973 (Ethiopia)</p><p><italic><tp:taxon-name><tp:taxon-name-part taxon-name-part-type="genus">Bothrochacis</tp:taxon-name-part> <tp:taxon-name-part taxon-name-part-type="species">serratepilosa</tp:taxon-name-part></tp:taxon-name></italic> Benoit, 1956a (Rwanda)</p><p><bold><italic><tp:taxon-name><tp:taxon-name-part taxon-name-part-type="genus">Bothrochacis</tp:taxon-name-part> <tp:taxon-name-part taxon-name-part-type="species">veleda</tp:taxon-name-part></tp:taxon-name></italic> species group</bold></p><p><italic><tp:taxon-name><tp:taxon-name-part taxon-name-part-type="genus">Bothrochacis</tp:taxon-name-part> <tp:taxon-name-part taxon-name-part-type="species">bantia</tp:taxon-name-part></tp:taxon-name></italic> (Quinlan, 1988), <bold>comb. n.</bold> (<italic><tp:taxon-name><tp:taxon-name-part taxon-name-part-type="genus">Eucoila</tp:taxon-name-part></tp:taxon-name></italic>) Type in BMNH studied by MF (Botswana, Democratic Republic of Congo, Gambia, Kenya, Madagascar, South Africa, Zimbabwe)</p><p><italic><tp:taxon-name><tp:taxon-name-part taxon-name-part-type="genus">Bothrochacis</tp:taxon-name-part> <tp:taxon-name-part taxon-name-part-type="species">erinna</tp:taxon-name-part></tp:taxon-name></italic> (Quinlan, 1988), <bold>comb. n.</bold> (<italic><tp:taxon-name><tp:taxon-name-part taxon-name-part-type="genus">Eucoila</tp:taxon-name-part></tp:taxon-name></italic>) Type in RMCA studied by MB (Democratic Republic of Congo, Kenya)</p><p><italic><tp:taxon-name><tp:taxon-name-part taxon-name-part-type="genus">Bothrochacis</tp:taxon-name-part> <tp:taxon-name-part taxon-name-part-type="species">marina</tp:taxon-name-part></tp:taxon-name></italic> (Quinlan, 1988), <bold>comb. n.</bold> (<italic><tp:taxon-name><tp:taxon-name-part taxon-name-part-type="genus">Eucoila</tp:taxon-name-part></tp:taxon-name></italic>) Type in BMNH studied by MF (Burkina Faso, Democratic Republic of Congo, Kenya, Namibia, South Africa, Zimbabwe)</p><p><italic><tp:taxon-name><tp:taxon-name-part taxon-name-part-type="genus">Bothrochacis</tp:taxon-name-part> <tp:taxon-name-part taxon-name-part-type="species">veleda</tp:taxon-name-part></tp:taxon-name></italic> (Quinlan, 1988), <bold>comb. n.</bold> (<italic><tp:taxon-name><tp:taxon-name-part taxon-name-part-type="genus">Eucoila</tp:taxon-name-part></tp:taxon-name></italic>) Type in BMNH studied by MF (Botswana, Burkina Faso, Democratic Republic of Congo, Kenya, Nigeria, South Africa, Tanzania, Zimbabwe)</p></tp:treatment-sec><ref-list><ref id="B133"><mixed-citation xmlns:xlink="http://www.w3.org/1999/xlink" xlink:type="simple"><person-group><name name-style="western"><surname>Kieffer</surname><given-names>JJ</given-names></name></person-group> (<year>1913b</year>) <article-title><tp:taxon-name><tp:taxon-name-part taxon-name-part-type="family">Proctotrupidae</tp:taxon-name-part></tp:taxon-name>, <tp:taxon-name><tp:taxon-name-part taxon-name-part-type="family">Cynipidae</tp:taxon-name-part></tp:taxon-name> et <tp:taxon-name><tp:taxon-name-part taxon-name-part-type="family">Evaniidae</tp:taxon-name-part></tp:taxon-name>.</article-title> In: <person-group><name name-style="western"><surname>Voyage</surname><given-names>de Ch</given-names></name></person-group>.  <issue-title>Alluaud et R. Jeannel en Afrique Orientale (1911–1912). Resultats scientifiques.</issue-title><source><tp:taxon-name><tp:taxon-name-part taxon-name-part-type="order">Hymenoptera</tp:taxon-name-part></tp:taxon-name></source><volume>1</volume>: <fpage>1</fpage>–<lpage>35</lpage>.</mixed-citation></ref><ref id="B22"><mixed-citation xmlns:xlink="http://www.w3.org/1999/xlink" xlink:type="simple"><person-group><name name-style="western"><surname>Benoit</surname><given-names>PLG</given-names></name></person-group> (<year>1956a</year>) <article-title>Contributions à l’étude de la faune entomologique du Ruanda-Urundi (Mission P. Basilewsky 1953). CIX. <tp:taxon-name><tp:taxon-name-part taxon-name-part-type="order">Hymenoptera</tp:taxon-name-part></tp:taxon-name> <tp:taxon-name><tp:taxon-name-part taxon-name-part-type="family">Cynipidae</tp:taxon-name-part></tp:taxon-name>.</article-title><source>Annales Musée Royal du Congo Belge, Tervuren</source>, <series>série 8</series>, <volume>51</volume>: <fpage>532</fpage>–<lpage>550</lpage>.</mixed-citation></ref><ref id="B20"><mixed-citation xmlns:xlink="http://www.w3.org/1999/xlink" xlink:type="simple"><person-group><name name-style="western"><surname>Belizin</surname><given-names>VI</given-names></name></person-group> (<year>1973</year>) [<trans-title xml:lang="en">New Cynipids (<tp:taxon-name><tp:taxon-name-part taxon-name-part-type="order">Hymenoptera</tp:taxon-name-part></tp:taxon-name>, <tp:taxon-name><tp:taxon-name-part taxon-name-part-type="superfamily">Cynipoidea</tp:taxon-name-part></tp:taxon-name>) from the USSR and neighbouring countries</trans-title>]. <source>Entomologicheskoe obozrenie</source><volume>52</volume>: <fpage>29</fpage>–<lpage>38</lpage>. <comment>[In Russian]</comment></mixed-citation></ref><ref id="B213"><mixed-citation xmlns:xlink="http://www.w3.org/1999/xlink" xlink:type="simple"><person-group><name name-style="western"><surname>Quinlan</surname><given-names>J</given-names></name></person-group> (<year>1988</year>) <article-title>A revision of some Afrotropical genera of <tp:taxon-name><tp:taxon-name-part taxon-name-part-type="family">Eucoilidae</tp:taxon-name-part></tp:taxon-name> (<tp:taxon-name><tp:taxon-name-part taxon-name-part-type="order">Hymenoptera</tp:taxon-name-part></tp:taxon-name>).</article-title><source>Bulletin of the British Museum (Natural History), Entomology</source><volume>56</volume>: <fpage>171</fpage>–<lpage>229</lpage>.</mixed-citation></ref><ref id="B29"><mixed-citation xmlns:xlink="http://www.w3.org/1999/xlink" xlink:type="simple"><person-group><name name-style="western"><surname>Bridwell</surname><given-names>JC</given-names></name></person-group> (<year>1919</year>) <article-title>Descriptions of new species of hymenopterous parasites of Muscoid <tp:taxon-name><tp:taxon-name-part taxon-name-part-type="order">Diptera</tp:taxon-name-part></tp:taxon-name> with notes on their Habits.</article-title><source>Proceedings, Hawaiian Entomological Society</source><volume>4</volume>: <fpage>166</fpage>–<lpage>179</lpage>.</mixed-citation></ref></ref-list></tp:taxon-treatment>
