# Supplementary material for: Afrotropical Cynipoidea (Hymenoptera)
Source: Zookeys. 2015 Apr 1;(493):1–176. doi: 10.3897/zookeys.493.6353 (PMC4389221; doi:10.3897/zookeys.493.6353)
Supplement: XML Treatment for Leptopilina [file zookeys.493.6353-treatment25.xml]

<!DOCTYPE tp:taxon-treatment
  PUBLIC "-//TaxonX//DTD Taxonomic Treatment Publishing DTD v0 20100105//EN" "tax-treatment-NSO.dtd">
<tp:taxon-treatment xmlns:tp="http://www.plazi.org/taxpub"><tp:treatment-meta><kwd-group><label>Taxon classification</label><kwd><named-content content-type="kingdom">Animalia</named-content></kwd><kwd><named-content content-type="order">Hymenoptera</named-content></kwd><kwd><named-content content-type="family">Figitidae</named-content></kwd></kwd-group><mixed-citation publication-type="journal"><person-group><name><surname>van Noort</surname><given-names>Simon</given-names></name><name><surname>Buffington</surname><given-names>Matthew L.</given-names></name><name><surname>Forshage</surname><given-names>Mattias</given-names></name></person-group><article-title>Afrotropical <tp:taxon-name><tp:taxon-name-part taxon-name-part-type="superfamily">Cynipoidea</tp:taxon-name-part></tp:taxon-name> (<tp:taxon-name><tp:taxon-name-part taxon-name-part-type="order">Hymenoptera</tp:taxon-name-part></tp:taxon-name>)</article-title><source>Zookeys</source><day>1</day><month>4</month><year>2015</year><volume>2015</volume><issue>493</issue><fpage>1</fpage><lpage>176</lpage><pub-id pub-id-type="doi">10.3897/zookeys.493.6353</pub-id></mixed-citation></tp:treatment-meta><tp:nomenclature><tp:taxon-name>
                                <tp:taxon-name-part taxon-name-part-type="genus">Leptopilina</tp:taxon-name-part>
                            </tp:taxon-name><tp:taxon-authority>Förster, 1869</tp:taxon-authority></tp:nomenclature><tp:treatment-sec sec-type="Remarks"><title>Remarks.</title><p>Very common throughout Africa.</p></tp:treatment-sec><tp:treatment-sec sec-type="Diagnosis"><title>Diagnosis.</title><p>Usually medium-sized and rather stout eucoilines, with a more or less reduced hairy ring. Often superficially similar to <italic><tp:taxon-name><tp:taxon-name-part taxon-name-part-type="genus">Ganaspis</tp:taxon-name-part></tp:taxon-name></italic>. Easily separated from the former in males, since <italic><tp:taxon-name><tp:taxon-name-part taxon-name-part-type="genus">Leptopilina</tp:taxon-name-part></tp:taxon-name></italic> males have antennal F1 hardly modified and F2 moderately modified, while <italic><tp:taxon-name><tp:taxon-name-part taxon-name-part-type="genus">Ganaspis</tp:taxon-name-part></tp:taxon-name></italic> have F1 distinctly modified and F2 not at all; but for females (or males with antennae not visible) it is important to examine the metapleural corner: in <italic><tp:taxon-name><tp:taxon-name-part taxon-name-part-type="genus">Leptopilina</tp:taxon-name-part></tp:taxon-name></italic> it is oblique and hairless, in <italic><tp:taxon-name><tp:taxon-name-part taxon-name-part-type="genus">Ganaspis</tp:taxon-name-part></tp:taxon-name></italic> rectangular and hairy. Many <italic><tp:taxon-name><tp:taxon-name-part taxon-name-part-type="genus">Leptopilina</tp:taxon-name-part></tp:taxon-name></italic> which have a narrow marginal cell may be confused with <italic><tp:taxon-name><tp:taxon-name-part taxon-name-part-type="genus">Rhoptromeris</tp:taxon-name-part></tp:taxon-name></italic>, which have the male F2 more strongly modified and only rarely have a reduced hairy ring, and which are easy to separate by having lateral bridges on the pronotum (open in <italic><tp:taxon-name><tp:taxon-name-part taxon-name-part-type="genus">Leptopilina</tp:taxon-name-part></tp:taxon-name></italic>, closed in <italic><tp:taxon-name><tp:taxon-name-part taxon-name-part-type="genus">Rhoptromeris</tp:taxon-name-part></tp:taxon-name></italic>).</p><p>Species groups have been suggested by <xref ref-type="bibr" rid="B185">Nordlander (1980)</xref> and <xref ref-type="bibr" rid="B2">Allemand et al. (2002)</xref>, but these have little consequence for the identification of the genus as such.</p><fig id="F26" position="float" orientation="portrait"><label>Figure 26.</label><caption><p><italic><tp:taxon-name><tp:taxon-name-part taxon-name-part-type="genus">Leptopilina</tp:taxon-name-part></tp:taxon-name></italic> species (Kenya). <bold>A</bold> habitus lateral view <bold>B</bold> head and mesosoma dorso-lateral view <bold>C</bold> pronotal plate.</p></caption><graphic xmlns:xlink="http://www.w3.org/1999/xlink" xlink:href="zookeys-493-001-g026.jpg" position="float" orientation="portrait" xlink:type="simple" id="oo_41180.jpg"/></fig></tp:treatment-sec><tp:treatment-sec sec-type="Distribution"><title>Distribution.</title><p>Worldwide. Afrotropical records: Cameroon, Democratic Republic of Congo, Madagascar, Nigeria, Seychelles, South Africa, Uganda, Zambia, Zimbabwe (<xref ref-type="bibr" rid="B212">Quinlan 1986</xref>), St Helena (<xref ref-type="bibr" rid="B191">Notton 2008</xref>), Benin, Comoros, Gambia, Ivory Coast, Kenya, Mauritius, Republic of Congo, Reunion, Sao Tomé (<xref ref-type="bibr" rid="B2">Allemand et al. <!--PageBreak-->2002</xref>), Botswana, Burkina Faso, Burundi, Central African Republic, Ethiopia, Gabon, Ghana, Malawi, Rwanda, Tanzania, Yemen (here).</p></tp:treatment-sec><tp:treatment-sec sec-type="Biology"><title>Biology.</title><p>Well-known for attacking <tp:taxon-name><tp:taxon-name-part taxon-name-part-type="family">Drosophilidae</tp:taxon-name-part></tp:taxon-name> in various habitats (<xref ref-type="bibr" rid="B243">van Alphen et al. 1991</xref>, <xref ref-type="bibr" rid="B33">Buffington 2007</xref>; <xref ref-type="bibr" rid="B37">Buffington et al. 2012</xref>, <xref ref-type="bibr" rid="B141">Lee et al. 2009</xref>, <xref ref-type="bibr" rid="B192">Novkovic et al. 2011</xref>), including in Africa (<xref ref-type="bibr" rid="B2">Allemand et al. 2002</xref>, <xref ref-type="bibr" rid="B185">Nordlander 1980</xref>).</p></tp:treatment-sec><tp:treatment-sec sec-type="Species richness"><title>Species richness.</title><p><italic><tp:taxon-name><tp:taxon-name-part taxon-name-part-type="genus">Leptopilina</tp:taxon-name-part> <tp:taxon-name-part taxon-name-part-type="species">africana</tp:taxon-name-part></tp:taxon-name></italic> (Kieffer, 1911b), <bold>comb. n.</bold> (<italic><tp:taxon-name><tp:taxon-name-part taxon-name-part-type="genus">Eucoila</tp:taxon-name-part></tp:taxon-name></italic>) (replacement name for <italic><tp:taxon-name><tp:taxon-name-part taxon-name-part-type="genus">Eucoila</tp:taxon-name-part> <tp:taxon-name-part taxon-name-part-type="species">afra</tp:taxon-name-part></tp:taxon-name></italic> Kieffer, 1910d nec Kieffer, 1904) Type ZMBH seen by MF (Rwanda)</p><p><italic><tp:taxon-name><tp:taxon-name-part taxon-name-part-type="genus">Leptopilina</tp:taxon-name-part> <tp:taxon-name-part taxon-name-part-type="species">apella</tp:taxon-name-part></tp:taxon-name></italic> Quinlan, 1988 (Democratic Republic of Congo, Madagascar)</p><p><italic><tp:taxon-name><tp:taxon-name-part taxon-name-part-type="genus">Leptopilina</tp:taxon-name-part> <tp:taxon-name-part taxon-name-part-type="species">atraticeps</tp:taxon-name-part></tp:taxon-name></italic> (Kieffer, 1911b) (<italic><tp:taxon-name><tp:taxon-name-part taxon-name-part-type="genus">Ectolyta</tp:taxon-name-part></tp:taxon-name></italic>) (Nigeria, Seychelles)</p><!--PageBreak--><p><italic><tp:taxon-name><tp:taxon-name-part taxon-name-part-type="genus">Leptopilina</tp:taxon-name-part> <tp:taxon-name-part taxon-name-part-type="species">boulardi</tp:taxon-name-part></tp:taxon-name></italic> (Barbotin, Carton &amp; Kelner-Pillault, 1979) (<italic><tp:taxon-name><tp:taxon-name-part taxon-name-part-type="genus">Cothonaspis</tp:taxon-name-part></tp:taxon-name></italic>) (Democratic Republic of Congo, Ivory Coast, Kenya, Madagascar, Republic of Congo, Seychelles, South Africa, Zambia, Zimbabwe; worldwide distributed species)</p><p>syn <italic><tp:taxon-name><tp:taxon-name-part taxon-name-part-type="genus">Charips</tp:taxon-name-part> <tp:taxon-name-part taxon-name-part-type="species">mahensis</tp:taxon-name-part></tp:taxon-name></italic> Kieffer, 1911c, a secondary homonym in <italic><tp:taxon-name><tp:taxon-name-part taxon-name-part-type="genus">Leptopilina</tp:taxon-name-part></tp:taxon-name></italic></p><p><italic><tp:taxon-name><tp:taxon-name-part taxon-name-part-type="genus">Leptopilina</tp:taxon-name-part> <tp:taxon-name-part taxon-name-part-type="species">cavernicola</tp:taxon-name-part></tp:taxon-name></italic> (Kieffer, 1913b), <bold>comb. n.</bold> (<italic><tp:taxon-name><tp:taxon-name-part taxon-name-part-type="genus">Eucoila</tp:taxon-name-part></tp:taxon-name></italic>) Type not found, apparently missing in MNHN, placement tentative based on original description (Tanzania)</p><p><italic><tp:taxon-name><tp:taxon-name-part taxon-name-part-type="genus">Leptopilina</tp:taxon-name-part> <tp:taxon-name-part taxon-name-part-type="species">drosophilae</tp:taxon-name-part></tp:taxon-name></italic> (Kieffer, 1913c), <bold>comb. n.</bold> (<italic><tp:taxon-name><tp:taxon-name-part taxon-name-part-type="genus">Eucoila</tp:taxon-name-part></tp:taxon-name></italic>) Type not located (possibly in coll Silvestri), placement based on original description (Guinea)</p><p><italic><tp:taxon-name><tp:taxon-name-part taxon-name-part-type="genus">Leptopilina</tp:taxon-name-part> <tp:taxon-name-part taxon-name-part-type="species">dulcis</tp:taxon-name-part></tp:taxon-name></italic> (Quinlan, 1988), <bold>comb. n.</bold> (<italic><tp:taxon-name><tp:taxon-name-part taxon-name-part-type="genus">Cothonaspis</tp:taxon-name-part></tp:taxon-name></italic>) (Democratic Republic of Congo, Madagascar)</p><p><italic><tp:taxon-name><tp:taxon-name-part taxon-name-part-type="genus">Leptopilina</tp:taxon-name-part> <tp:taxon-name-part taxon-name-part-type="species">fannius</tp:taxon-name-part></tp:taxon-name></italic> Quinlan, 1988 (Democratic Republic of Congo)</p><p><italic><tp:taxon-name><tp:taxon-name-part taxon-name-part-type="genus">Leptopilina</tp:taxon-name-part> <tp:taxon-name-part taxon-name-part-type="species">faunus</tp:taxon-name-part></tp:taxon-name></italic> Quinlan, 1988 (Democratic Republic of Congo)</p><p><italic><tp:taxon-name><tp:taxon-name-part taxon-name-part-type="genus">Leptopilina</tp:taxon-name-part> <tp:taxon-name-part taxon-name-part-type="species">fenerivae</tp:taxon-name-part></tp:taxon-name></italic> (Kieffer, 1910c), <bold>comb. n.</bold> (<italic><tp:taxon-name><tp:taxon-name-part taxon-name-part-type="genus">Psilosema</tp:taxon-name-part></tp:taxon-name></italic>) Type in ZMUH seen in 1980s by Göran Nordlander and generic placement assessed by him (pers. comm.), but not found upon more recent enquiry (Ralph Peters pers. comm.) (Madagascar)</p><p><italic><tp:taxon-name><tp:taxon-name-part taxon-name-part-type="genus">Leptopilina</tp:taxon-name-part> <tp:taxon-name-part taxon-name-part-type="species">fimbriata</tp:taxon-name-part></tp:taxon-name></italic> (Kieffer, 1901a) (<italic><tp:taxon-name><tp:taxon-name-part taxon-name-part-type="genus">Eucoela</tp:taxon-name-part></tp:taxon-name></italic>) (Palearctic species, also recorded from Afrotropical region)</p><p><italic><tp:taxon-name><tp:taxon-name-part taxon-name-part-type="genus">Leptopilina</tp:taxon-name-part> <tp:taxon-name-part taxon-name-part-type="species">freyae</tp:taxon-name-part></tp:taxon-name></italic> Allemand &amp; Nordlander, 2002 (Benin, Gambia, Kenya)</p><p><italic><tp:taxon-name><tp:taxon-name-part taxon-name-part-type="genus">Leptopilina</tp:taxon-name-part> <tp:taxon-name-part taxon-name-part-type="species">guineaensis</tp:taxon-name-part></tp:taxon-name></italic> Allemand &amp; Nordlander, 2002 (Benin, Cameroon, Republic of Congo, Reunion, South Africa, Sao Tomé)</p><p><italic><tp:taxon-name><tp:taxon-name-part taxon-name-part-type="genus">Leptopilina</tp:taxon-name-part> <tp:taxon-name-part taxon-name-part-type="species">heterotoma</tp:taxon-name-part></tp:taxon-name></italic> (Thomson, 1862) (<italic><tp:taxon-name><tp:taxon-name-part taxon-name-part-type="genus">Eucoila</tp:taxon-name-part></tp:taxon-name></italic>) (Democratic Republic of Congo, Madagascar, St Helena; worldwide distributed species)</p><p>syn <italic><tp:taxon-name><tp:taxon-name-part taxon-name-part-type="genus">Pseudeucoila</tp:taxon-name-part> <tp:taxon-name-part taxon-name-part-type="species">bochei</tp:taxon-name-part></tp:taxon-name></italic> Weld, 1944</p><p><italic><tp:taxon-name><tp:taxon-name-part taxon-name-part-type="genus">Leptopilina</tp:taxon-name-part> <tp:taxon-name-part taxon-name-part-type="species">itys</tp:taxon-name-part></tp:taxon-name></italic> Quinlan, 1988 (Democratic Republic of Congo, Zimbabwe)</p><p><italic><tp:taxon-name><tp:taxon-name-part taxon-name-part-type="genus">Leptopilina</tp:taxon-name-part> <tp:taxon-name-part taxon-name-part-type="species">mahensis</tp:taxon-name-part></tp:taxon-name></italic> (Kieffer, 1911c) (<italic><tp:taxon-name><tp:taxon-name-part taxon-name-part-type="genus">Erisphagia</tp:taxon-name-part></tp:taxon-name></italic>) (Seychelles)</p><p><italic><tp:taxon-name><tp:taxon-name-part taxon-name-part-type="genus">Leptopilina</tp:taxon-name-part> <tp:taxon-name-part taxon-name-part-type="species">misensus</tp:taxon-name-part></tp:taxon-name></italic> Quinlan, 1988 (Democratic Republic of Congo, Uganda)</p><p><italic><tp:taxon-name><tp:taxon-name-part taxon-name-part-type="genus">Leptopilina</tp:taxon-name-part> <tp:taxon-name-part taxon-name-part-type="species">orientalis</tp:taxon-name-part></tp:taxon-name></italic> Allemand &amp; Nordlander, 2002 (Comoros, Madagascar, Reunion)</p><p><italic><tp:taxon-name><tp:taxon-name-part taxon-name-part-type="genus">Leptopilina</tp:taxon-name-part> <tp:taxon-name-part taxon-name-part-type="species">pisonis</tp:taxon-name-part></tp:taxon-name></italic> Quinlan, 1988 (Democratic Republic of Congo)</p><p><italic><tp:taxon-name><tp:taxon-name-part taxon-name-part-type="genus">Leptopilina</tp:taxon-name-part> <tp:taxon-name-part taxon-name-part-type="species">syphax</tp:taxon-name-part></tp:taxon-name></italic> Quinlan, 1988 (Democratic Republic of Congo)</p><p><italic><tp:taxon-name><tp:taxon-name-part taxon-name-part-type="genus">Leptopilina</tp:taxon-name-part> <tp:taxon-name-part taxon-name-part-type="species">thetus</tp:taxon-name-part></tp:taxon-name></italic> Quinlan, 1988 (Democratic Republic of Congo, South Africa)</p><p><italic><tp:taxon-name><tp:taxon-name-part taxon-name-part-type="genus">Leptopilina</tp:taxon-name-part> <tp:taxon-name-part taxon-name-part-type="species">vesta</tp:taxon-name-part></tp:taxon-name></italic> Quinlan, 1988 (Cameroon, Democratic Republic of Congo)</p><p><italic><tp:taxon-name><tp:taxon-name-part taxon-name-part-type="genus">Leptopilina</tp:taxon-name-part> <tp:taxon-name-part taxon-name-part-type="species">victoriae</tp:taxon-name-part></tp:taxon-name></italic> Nordlander, 1980 (Democratic Republic of Congo, Ivory Coast, Madagascar, Mauritius, Seychelles, South Africa, Uganda)</p></tp:treatment-sec><ref-list><ref id="B185"><mixed-citation xmlns:xlink="http://www.w3.org/1999/xlink" xlink:type="simple"><person-group><name name-style="western"><surname>Nordlander</surname><given-names>G</given-names></name></person-group> (<year>1980</year>) <article-title>Revision of the genus <italic><tp:taxon-name><tp:taxon-name-part taxon-name-part-type="genus">Leptopilina</tp:taxon-name-part></tp:taxon-name></italic> Förster, 1869, with notes on the status of some other genera (<tp:taxon-name><tp:taxon-name-part taxon-name-part-type="order">Hymenoptera</tp:taxon-name-part></tp:taxon-name>, <tp:taxon-name><tp:taxon-name-part taxon-name-part-type="superfamily">Cynipoidea</tp:taxon-name-part></tp:taxon-name>, <tp:taxon-name><tp:taxon-name-part taxon-name-part-type="family">Eucoilidae</tp:taxon-name-part></tp:taxon-name>).</article-title><source>Entomologica Scandinavica</source><volume>11</volume>: <fpage>428</fpage>–<lpage>453</lpage>. doi: <ext-link ext-link-type="doi" xlink:href="10.1163/187631280794710024" xlink:type="simple">10.1163/187631280794710024</ext-link></mixed-citation></ref><ref id="B2"><mixed-citation xmlns:xlink="http://www.w3.org/1999/xlink" xlink:type="simple"><person-group><name name-style="western"><surname>Allemand</surname><given-names>R</given-names></name><name name-style="western"><surname>Lemaitre</surname><given-names>C</given-names></name><name name-style="western"><surname>Frey</surname><given-names>F</given-names></name><name name-style="western"><surname>Boulétreau</surname><given-names>M</given-names></name><name name-style="western"><surname>Vavres</surname><given-names>F</given-names></name><name name-style="western"><surname>Nordlander</surname><given-names>G</given-names></name><name name-style="western"><surname>van Alphen</surname><given-names>J</given-names></name><name name-style="western"><surname>Carton</surname><given-names>Y</given-names></name></person-group> (<year>2002</year>) <article-title>Phylogeny of six African <italic><tp:taxon-name><tp:taxon-name-part taxon-name-part-type="genus">Leptopilina</tp:taxon-name-part></tp:taxon-name></italic> species (<tp:taxon-name><tp:taxon-name-part taxon-name-part-type="order">Hymenoptera</tp:taxon-name-part></tp:taxon-name>: <tp:taxon-name><tp:taxon-name-part taxon-name-part-type="superfamily">Cynipoidea</tp:taxon-name-part></tp:taxon-name>, <tp:taxon-name><tp:taxon-name-part taxon-name-part-type="family">Figitidae</tp:taxon-name-part></tp:taxon-name>), parasitoids of <italic><tp:taxon-name><tp:taxon-name-part taxon-name-part-type="genus">Drosophila</tp:taxon-name-part></tp:taxon-name></italic>, with descriptions of three new species.</article-title><source>Annales de la Société Entomologique Française</source><volume>38</volume>: <fpage>319</fpage>–<lpage>332</lpage>. doi: <ext-link ext-link-type="doi" xlink:href="10.1080/00379271.2002.10697346" xlink:type="simple">10.1080/00379271.2002.10697346</ext-link></mixed-citation></ref><ref id="B212"><mixed-citation xmlns:xlink="http://www.w3.org/1999/xlink" xlink:type="simple"><person-group><name name-style="western"><surname>Quinlan</surname><given-names>J</given-names></name></person-group> (<year>1986</year>) <article-title>A key to the Afrotropical genera of <tp:taxon-name><tp:taxon-name-part taxon-name-part-type="family">Eucoilidae</tp:taxon-name-part></tp:taxon-name> (<tp:taxon-name><tp:taxon-name-part taxon-name-part-type="order">Hymenoptera</tp:taxon-name-part></tp:taxon-name>), with a revision of certain genera.</article-title><source>Bulletin of the British Museum (Natural History), Historical series</source><volume>52</volume>: <fpage>243</fpage>–<lpage>366</lpage>.</mixed-citation></ref><ref id="B191"><mixed-citation xmlns:xlink="http://www.w3.org/1999/xlink" xlink:type="simple"><person-group><name name-style="western"><surname>Notton</surname><given-names>D</given-names></name></person-group> (<year>2008</year>) <article-title><tp:taxon-name><tp:taxon-name-part taxon-name-part-type="class">Insecta</tp:taxon-name-part></tp:taxon-name>: <tp:taxon-name><tp:taxon-name-part taxon-name-part-type="order">Hymenoptera</tp:taxon-name-part></tp:taxon-name> (bees, wasps and parasitic wasps).</article-title> In: <person-group><name name-style="western"><surname>Mendel</surname><given-names>H</given-names></name><name name-style="western"><surname>Ashmole</surname><given-names>P</given-names></name><name name-style="western"><surname>Ashmole</surname><given-names>M</given-names></name></person-group>. <source>Invertebrates of the Central Peaks and Peak Dale, St Helena, Final report, April 2008 (updated September 2013)</source>. <publisher-name>St Helena National Trust</publisher-name>.</mixed-citation></ref><ref id="B243"><mixed-citation xmlns:xlink="http://www.w3.org/1999/xlink" xlink:type="simple"><person-group><name name-style="western"><surname>van Alphen</surname><given-names>J</given-names></name><name name-style="western"><surname>Nordlander</surname><given-names>G</given-names></name><name name-style="western"><surname>Eijs</surname><given-names>I</given-names></name></person-group> (<year>1991</year>) <article-title>Host habitat finding and host selection of the <italic><tp:taxon-name><tp:taxon-name-part taxon-name-part-type="genus">Drosophila</tp:taxon-name-part></tp:taxon-name></italic> parasitoid <italic><tp:taxon-name><tp:taxon-name-part taxon-name-part-type="genus">Leptopilina</tp:taxon-name-part> <tp:taxon-name-part taxon-name-part-type="species">australis</tp:taxon-name-part></tp:taxon-name></italic> (<tp:taxon-name><tp:taxon-name-part taxon-name-part-type="order">Hymenoptera</tp:taxon-name-part></tp:taxon-name>, <tp:taxon-name><tp:taxon-name-part taxon-name-part-type="family">Eucoilidae</tp:taxon-name-part></tp:taxon-name>), with a comparison of the niches of European <italic><tp:taxon-name><tp:taxon-name-part taxon-name-part-type="genus">Leptopilina</tp:taxon-name-part></tp:taxon-name></italic> species.</article-title><source>Oecologia</source><volume>87</volume>: <fpage>324</fpage>–<lpage>329</lpage>. doi: <ext-link ext-link-type="doi" xlink:href="10.1007/BF00634586" xlink:type="simple">10.1007/BF00634586</ext-link></mixed-citation></ref><ref id="B33"><mixed-citation xmlns:xlink="http://www.w3.org/1999/xlink" xlink:type="simple"><person-group><name name-style="western"><surname>Buffington</surname><given-names>ML</given-names></name></person-group> (<year>2007</year>) <article-title>The occurrence and phylogenetic implications of the ovipositor clip within the <tp:taxon-name><tp:taxon-name-part taxon-name-part-type="family">Figitidae</tp:taxon-name-part></tp:taxon-name> (<tp:taxon-name><tp:taxon-name-part taxon-name-part-type="class">Insecta</tp:taxon-name-part></tp:taxon-name>: <tp:taxon-name><tp:taxon-name-part taxon-name-part-type="order">Hymenoptera</tp:taxon-name-part></tp:taxon-name>: <tp:taxon-name><tp:taxon-name-part taxon-name-part-type="superfamily">Cynipoidea</tp:taxon-name-part></tp:taxon-name>).</article-title><source>Journal of Natural History</source><volume>41</volume>: <fpage>2267</fpage>–<lpage>2282</lpage>. doi: <ext-link ext-link-type="doi" xlink:href="10.1080/00222930701579732" xlink:type="simple">10.1080/00222930701579732</ext-link></mixed-citation></ref><ref id="B37"><mixed-citation xmlns:xlink="http://www.w3.org/1999/xlink" xlink:type="simple"><person-group><name name-style="western"><surname>Buffington</surname><given-names>ML</given-names></name><name name-style="western"><surname>Brady</surname><given-names>S</given-names></name><name name-style="western"><surname>Morita</surname><given-names>S</given-names></name><name name-style="western"><surname>van Noort</surname><given-names>S</given-names></name></person-group> (<year>2012</year>) <article-title>Divergence estimates and early evolutionary history of <tp:taxon-name><tp:taxon-name-part taxon-name-part-type="family">Figitidae</tp:taxon-name-part></tp:taxon-name> (<tp:taxon-name><tp:taxon-name-part taxon-name-part-type="order">Hymenoptera</tp:taxon-name-part></tp:taxon-name>: <tp:taxon-name><tp:taxon-name-part taxon-name-part-type="superfamily">Cynipoidea</tp:taxon-name-part></tp:taxon-name>).</article-title><source>Systematic Entomology</source><volume>37</volume>: <fpage>287</fpage>–<lpage>304</lpage>. doi: <ext-link ext-link-type="doi" xlink:href="10.1111/j.1365-3113.2012.00617.x" xlink:type="simple">10.1111/j.1365-3113.2012.00617.x</ext-link></mixed-citation></ref><ref id="B141"><mixed-citation xmlns:xlink="http://www.w3.org/1999/xlink" xlink:type="simple"><person-group><name name-style="western"><surname>Lee</surname><given-names>M</given-names></name><name name-style="western"><surname>Kalamarz</surname><given-names>M</given-names></name><name name-style="western"><surname>Paddibhatla</surname><given-names>I</given-names></name><name name-style="western"><surname>Small</surname><given-names>C</given-names></name><name name-style="western"><surname>Rajwani</surname><given-names>R</given-names></name><name name-style="western"><surname>Govind</surname><given-names>S</given-names></name></person-group> (<year>2009</year>) <article-title>Virulance factors and strategies in <italic><tp:taxon-name><tp:taxon-name-part taxon-name-part-type="genus">Leptopilina</tp:taxon-name-part></tp:taxon-name></italic> spp.: selective responses in <italic><tp:taxon-name><tp:taxon-name-part taxon-name-part-type="genus">Drosophila</tp:taxon-name-part></tp:taxon-name></italic> hosts.</article-title> In: <person-group><name name-style="western"><surname>Prevost</surname><given-names>G</given-names></name></person-group> (<role>Ed.</role>) <source>Advances in Parasitology, Vol. 70, Parasitoids of <italic><tp:taxon-name><tp:taxon-name-part taxon-name-part-type="genus">Drosophila</tp:taxon-name-part></tp:taxon-name></italic></source>, <edition>Edition 1</edition>. <publisher-name>Academic Press, Elsevier</publisher-name>, <publisher-loc>Burlington</publisher-loc>, <fpage>123</fpage>–<lpage>143</lpage>.</mixed-citation></ref><ref id="B192"><mixed-citation xmlns:xlink="http://www.w3.org/1999/xlink" xlink:type="simple"><person-group><name name-style="western"><surname>Novkovic</surname><given-names>B</given-names></name><name name-style="western"><surname>Mitsui</surname><given-names>H</given-names></name><name name-style="western"><surname>Suwito</surname><given-names>A</given-names></name><name name-style="western"><surname>Kimura</surname><given-names>MT</given-names></name></person-group> (<year>2011</year>) <article-title>Taxonomy and phylogeny of <italic><tp:taxon-name><tp:taxon-name-part taxon-name-part-type="genus">Leptopilina</tp:taxon-name-part></tp:taxon-name></italic> species (<tp:taxon-name><tp:taxon-name-part taxon-name-part-type="order">Hymenoptera</tp:taxon-name-part></tp:taxon-name>: <tp:taxon-name><tp:taxon-name-part taxon-name-part-type="superfamily">Cynipoidea</tp:taxon-name-part></tp:taxon-name>: <tp:taxon-name><tp:taxon-name-part taxon-name-part-type="family">Figitidae</tp:taxon-name-part></tp:taxon-name>) attacking frugivorous drosophilid flies in Japan, with descripton of three new species.</article-title><source>Entomological Science</source><volume>14</volume>: <fpage>333</fpage>–<lpage>346</lpage>. doi: <ext-link ext-link-type="doi" xlink:href="10.1111/j.1479-8298.2011.00459.x" xlink:type="simple">10.1111/j.1479-8298.2011.00459.x</ext-link></mixed-citation></ref></ref-list></tp:taxon-treatment>
