# Supplementary material for: Afrotropical Cynipoidea (Hymenoptera)
Source: Zookeys. 2015 Apr 1;(493):1–176. doi: 10.3897/zookeys.493.6353 (PMC4389221; doi:10.3897/zookeys.493.6353)
Supplement: XML Treatment for Linoeucoila [file zookeys.493.6353-treatment26.xml]

<!DOCTYPE tp:taxon-treatment
  PUBLIC "-//TaxonX//DTD Taxonomic Treatment Publishing DTD v0 20100105//EN" "tax-treatment-NSO.dtd">
<tp:taxon-treatment xmlns:tp="http://www.plazi.org/taxpub"><tp:treatment-meta><kwd-group><label>Taxon classification</label><kwd><named-content content-type="kingdom">Animalia</named-content></kwd><kwd><named-content content-type="order">Hymenoptera</named-content></kwd><kwd><named-content content-type="family">Figitidae</named-content></kwd></kwd-group><mixed-citation publication-type="journal"><person-group><name><surname>van Noort</surname><given-names>Simon</given-names></name><name><surname>Buffington</surname><given-names>Matthew L.</given-names></name><name><surname>Forshage</surname><given-names>Mattias</given-names></name></person-group><article-title>Afrotropical <tp:taxon-name><tp:taxon-name-part taxon-name-part-type="superfamily">Cynipoidea</tp:taxon-name-part></tp:taxon-name> (<tp:taxon-name><tp:taxon-name-part taxon-name-part-type="order">Hymenoptera</tp:taxon-name-part></tp:taxon-name>)</article-title><source>Zookeys</source><day>1</day><month>4</month><year>2015</year><volume>2015</volume><issue>493</issue><fpage>1</fpage><lpage>176</lpage><pub-id pub-id-type="doi">10.3897/zookeys.493.6353</pub-id></mixed-citation></tp:treatment-meta><tp:nomenclature><tp:taxon-name>
                                <tp:taxon-name-part taxon-name-part-type="genus">Linoeucoila</tp:taxon-name-part>
                            </tp:taxon-name><tp:taxon-authority>Lin, 1988</tp:taxon-authority></tp:nomenclature><tp:treatment-sec sec-type="Remarks"><title>Remarks.</title><p>Rare in the Afrotropical region. <!--PageBreak--><italic><tp:taxon-name><tp:taxon-name-part taxon-name-part-type="genus">Linoeucoila</tp:taxon-name-part></tp:taxon-name></italic> was first described with a number of species from Taiwan (<xref ref-type="bibr" rid="B146">Lin 1988</xref>), and considered close to <italic><tp:taxon-name><tp:taxon-name-part taxon-name-part-type="genus">Trybliographa</tp:taxon-name-part></tp:taxon-name></italic>, mainly differing by their aciculate, vermiculate or striate body sculpture. The name has only been used later when the genus was included in the tribe <tp:taxon-name><tp:taxon-name-part taxon-name-part-type="tribe">Eucoilini</tp:taxon-name-part></tp:taxon-name> (Forshage et al. 2007). Type specimens have not been available for loan, but specimens from Taiwan corresponding to the original description of the genus (mostly undescribed species) have been studied, and it has been considered that this is a taxon present throughout the Oriental region and also present in Africa. However, it has been difficult to decide how to circumscribe the genus or to separate it from <italic><tp:taxon-name><tp:taxon-name-part taxon-name-part-type="genus">Trybliographa</tp:taxon-name-part></tp:taxon-name></italic> except by the body sculpture, and it may well turn out to be one or several lineages within <italic><tp:taxon-name><tp:taxon-name-part taxon-name-part-type="genus">Trybliographa</tp:taxon-name-part></tp:taxon-name></italic>. Despite conforming to the hitherto known diagnostic characters of <italic><tp:taxon-name><tp:taxon-name-part taxon-name-part-type="genus">Linoeucoila</tp:taxon-name-part></tp:taxon-name></italic>, African specimens have some differences from the Oriental species, and may eventually have to form a genus of their own.</p><!--PageBreak--></tp:treatment-sec><tp:treatment-sec sec-type="Diagnosis"><title>Diagnosis.</title><p>Large and dark (bicolored) eucoilines, most similar to <italic><tp:taxon-name><tp:taxon-name-part taxon-name-part-type="genus">Bothrochacis</tp:taxon-name-part></tp:taxon-name></italic>, but lacking the characteristic subcostal setae and pentiful truncate mesosomal setae of that genus, and having striation on sides of mesosoma. Striation of vertex is reticulate or lateral, not radiate as in <italic><tp:taxon-name><tp:taxon-name-part taxon-name-part-type="genus">Bothrochacis</tp:taxon-name-part></tp:taxon-name></italic>. Very similar to <italic><tp:taxon-name><tp:taxon-name-part taxon-name-part-type="genus">Trybliographa</tp:taxon-name-part></tp:taxon-name></italic> except for the sculpture of the integument. With subalar pits, an oblique and glabrous metapleural corner, more or less reduced wing pubescence, large scutellar foveae, and vermiculate sculpture on coxae.</p><fig id="F27" position="float" orientation="portrait"><label>Figure 27.</label><caption><p><italic><tp:taxon-name><tp:taxon-name-part taxon-name-part-type="genus">Linoeucoila</tp:taxon-name-part></tp:taxon-name></italic> species (South Africa). <bold>A</bold> habitus lateral view <bold>B</bold> head and mesosoma dorsal view <bold>C</bold> head, anterior view.</p></caption><graphic xmlns:xlink="http://www.w3.org/1999/xlink" xlink:href="zookeys-493-001-g027.jpg" position="float" orientation="portrait" xlink:type="simple" id="oo_41181.jpg"/></fig></tp:treatment-sec><tp:treatment-sec sec-type="Distribution"><title>Distribution.</title><p>Mainly Oriental, but also occuring in the Afrotropical region (hitherto unpublished). Afrotropical records: South Africa, Uganda (here).</p></tp:treatment-sec><tp:treatment-sec sec-type="Biology"><title>Biology.</title><p>Unknown, but many close relatives, and many figitids with striate sides and reduced wing pubescence are parasitoids of dung-breeding flies.</p></tp:treatment-sec><tp:treatment-sec sec-type="Species richness"><title>Species richness.</title><p>Undescribed species only.</p></tp:treatment-sec><ref-list><ref id="B146"><mixed-citation xmlns:xlink="http://www.w3.org/1999/xlink" xlink:type="simple"><person-group><name name-style="western"><surname>Lin</surname><given-names>KS</given-names></name></person-group> (<year>1988</year>) <article-title>The <tp:taxon-name><tp:taxon-name-part taxon-name-part-type="family">Eucoilidae</tp:taxon-name-part></tp:taxon-name> from Taiwan (<tp:taxon-name><tp:taxon-name-part taxon-name-part-type="order">Hymenoptera</tp:taxon-name-part></tp:taxon-name>: <tp:taxon-name><tp:taxon-name-part taxon-name-part-type="superfamily">Cynipoidea</tp:taxon-name-part></tp:taxon-name>).</article-title><source>Journal of Taiwan Museum</source><volume>41</volume>(<issue>2</issue>): <fpage>1</fpage>–<lpage>66</lpage>.</mixed-citation></ref></ref-list></tp:taxon-treatment>
