# Supplementary material for: Afrotropical Cynipoidea (Hymenoptera)
Source: Zookeys. 2015 Apr 1;(493):1–176. doi: 10.3897/zookeys.493.6353 (PMC4389221; doi:10.3897/zookeys.493.6353)
Supplement: XML Treatment for Trybliographa [file zookeys.493.6353-treatment27.xml]

<!DOCTYPE tp:taxon-treatment
  PUBLIC "-//TaxonX//DTD Taxonomic Treatment Publishing DTD v0 20100105//EN" "tax-treatment-NSO.dtd">
<tp:taxon-treatment xmlns:tp="http://www.plazi.org/taxpub"><tp:treatment-meta><kwd-group><label>Taxon classification</label><kwd><named-content content-type="kingdom">Animalia</named-content></kwd><kwd><named-content content-type="order">Hymenoptera</named-content></kwd><kwd><named-content content-type="family">Figitidae</named-content></kwd></kwd-group><mixed-citation publication-type="journal"><person-group><name><surname>van Noort</surname><given-names>Simon</given-names></name><name><surname>Buffington</surname><given-names>Matthew L.</given-names></name><name><surname>Forshage</surname><given-names>Mattias</given-names></name></person-group><article-title>Afrotropical <tp:taxon-name><tp:taxon-name-part taxon-name-part-type="superfamily">Cynipoidea</tp:taxon-name-part></tp:taxon-name> (<tp:taxon-name><tp:taxon-name-part taxon-name-part-type="order">Hymenoptera</tp:taxon-name-part></tp:taxon-name>)</article-title><source>Zookeys</source><day>1</day><month>4</month><year>2015</year><volume>2015</volume><issue>493</issue><fpage>1</fpage><lpage>176</lpage><pub-id pub-id-type="doi">10.3897/zookeys.493.6353</pub-id></mixed-citation></tp:treatment-meta><tp:nomenclature><tp:taxon-name>
                                <tp:taxon-name-part taxon-name-part-type="genus">Trybliographa</tp:taxon-name-part>
                            </tp:taxon-name><tp:taxon-authority>Förster, 1869</tp:taxon-authority></tp:nomenclature><tp:treatment-sec sec-type="Remarks"><title>Remarks.</title><p>Rare in the Afrotropical region. Only one species encountered so far, but more are to be expected.</p></tp:treatment-sec><tp:treatment-sec sec-type="Diagnosis"><title>Diagnosis.</title><p>Characteristically large eucoilines, dark and mostly strongly built, separated from several other genera with which confusion is otherwise possible by the possession of distinct subalar pit, as well as a metapleural corner which is hairless, oblique, and more or less upturned (forming a small, more or less triangular glabrous posterolateral surface called the metapleural triangle). <italic><tp:taxon-name><tp:taxon-name-part taxon-name-part-type="genus">Aganaspis</tp:taxon-name-part></tp:taxon-name></italic> which is often superficially similar always has a distinct tuft of hairs on the metapleural corner. Furthermore, in males, <italic><tp:taxon-name><tp:taxon-name-part taxon-name-part-type="genus">Aganaspis</tp:taxon-name-part></tp:taxon-name></italic> just like other <tp:taxon-name><tp:taxon-name-part taxon-name-part-type="tribe">Ganaspini</tp:taxon-name-part></tp:taxon-name> have the antennal F1 modified, while <italic><tp:taxon-name><tp:taxon-name-part taxon-name-part-type="genus">Trybliographa</tp:taxon-name-part></tp:taxon-name></italic> have F2 modified. In Africa, the major confusion risk is in fact those specimens of the closely related <italic><tp:taxon-name><tp:taxon-name-part taxon-name-part-type="genus">Bothrochacis</tp:taxon-name-part></tp:taxon-name></italic> that have less reduced wing pubescence. Unlike <italic><tp:taxon-name><tp:taxon-name-part taxon-name-part-type="genus">Trybliographa</tp:taxon-name-part></tp:taxon-name></italic>, they typically have stout setae on the subcosta, truncate setae on the pronotum and mesoscutum, large scutellar foveae, and vermiculate sculpture on the coxae. The single <italic><tp:taxon-name><tp:taxon-name-part taxon-name-part-type="genus">Trybliographa</tp:taxon-name-part></tp:taxon-name></italic> species encountered so far in the Afrotropical region though, is very easy to recognise by the fuscate marginal cell.</p><fig id="F28" position="float" orientation="portrait"><label>Figure 28.</label><caption><p><italic><tp:taxon-name><tp:taxon-name-part taxon-name-part-type="genus">Trybliographa</tp:taxon-name-part> <tp:taxon-name-part taxon-name-part-type="species">australiensis</tp:taxon-name-part></tp:taxon-name></italic> (Madagascar). <bold>A</bold> habitus lateral view <bold>B</bold> head and mesosoma dorsal view <bold>C</bold> head, anterior view.</p></caption><graphic xmlns:xlink="http://www.w3.org/1999/xlink" xlink:href="zookeys-493-001-g028.jpg" position="float" orientation="portrait" xlink:type="simple" id="oo_41182.jpg"/></fig></tp:treatment-sec><tp:treatment-sec sec-type="Distribution"><title>Distribution.</title><p>Worldwide, but by far most diverse in the Holarctic. Afrotropical region: Madagascar (here).</p></tp:treatment-sec><tp:treatment-sec sec-type="Biology"><title>Biology.</title><p>Attack <tp:taxon-name><tp:taxon-name-part taxon-name-part-type="family">Anthomyiidae</tp:taxon-name-part></tp:taxon-name> and occasionally other calyptrate flies in dung, fungi, debris, etc (<xref ref-type="bibr" rid="B19">Belizin 1963</xref>, <xref ref-type="bibr" rid="B28">Block et al. 1987</xref>, <xref ref-type="bibr" rid="B86">Griffiths 1993</xref>, <xref ref-type="bibr" rid="B93">Harukawa and Kikamashiro 1939</xref>, <xref ref-type="bibr" rid="B96">Hemachandra et al. 2007</xref>, <xref ref-type="bibr" rid="B97">Hennig 1976</xref>, <xref ref-type="bibr" rid="B99">Hummel et al. 2010</xref>, <xref ref-type="bibr" rid="B114">Jones and Hassell 2008</xref>, <xref ref-type="bibr" rid="B117">Kerrich and Quinlan 1960</xref>, <xref ref-type="bibr" rid="B132">Kieffer 1913a</xref>, <xref ref-type="bibr" rid="B150">Makarenko 1968</xref>, <xref ref-type="bibr" rid="B172">Neveu et al. 1996</xref>, <xref ref-type="bibr" rid="B173">2000</xref>, <xref ref-type="bibr" rid="B181">Nilsson et al. 2011</xref>, <xref ref-type="bibr" rid="B182">2012</xref>, <xref ref-type="bibr" rid="B186">Nordlander 1981</xref>, <xref ref-type="bibr" rid="B209">Quinlan 1978</xref>, <xref ref-type="bibr" rid="B236">Tamer 1994</xref>, <xref ref-type="bibr" rid="B262">Wilkes and Wishart 1953</xref>, <xref ref-type="bibr" rid="B263">Wishart and Monteith 1954</xref>, and plenty of others, plus lots of additional label data). The host of the African species is not known.</p></tp:treatment-sec><tp:treatment-sec sec-type="Species richness"><title>Species richness.</title><p><italic><tp:taxon-name><tp:taxon-name-part taxon-name-part-type="genus">Trybliographa</tp:taxon-name-part> <tp:taxon-name-part taxon-name-part-type="species">australiensis</tp:taxon-name-part></tp:taxon-name></italic> Ashmead, 1900 (Madagascar)</p><!--PageBreak--></tp:treatment-sec><ref-list><ref id="B19"><mixed-citation xmlns:xlink="http://www.w3.org/1999/xlink" xlink:type="simple"><person-group><name name-style="western"><surname>Belizin</surname><given-names>VI</given-names></name></person-group> (<year>1963</year>) [<trans-title xml:lang="en">Cynipids parasitizing on synanthropic flies in Uzbekistan (<tp:taxon-name><tp:taxon-name-part taxon-name-part-type="order">Hymenoptera</tp:taxon-name-part></tp:taxon-name>: <tp:taxon-name><tp:taxon-name-part taxon-name-part-type="superfamily">Cynipoidea</tp:taxon-name-part></tp:taxon-name>)</trans-title>]. <source>Zoolicheskii Zhurnal</source><volume>42</volume>: <fpage>1652</fpage>–<lpage>1658</lpage>. [In Russian]</mixed-citation></ref><ref id="B28"><mixed-citation xmlns:xlink="http://www.w3.org/1999/xlink" xlink:type="simple"><person-group><name name-style="western"><surname>Block</surname><given-names>W</given-names></name><name name-style="western"><surname>Turnock</surname><given-names>WJ</given-names></name><name name-style="western"><surname>Jones</surname><given-names>TH</given-names></name></person-group> (<year>1987</year>) <article-title>Cold resistance and overwintering survival of the cabbage root fly, <italic><tp:taxon-name><tp:taxon-name-part taxon-name-part-type="genus">Delia</tp:taxon-name-part> <tp:taxon-name-part taxon-name-part-type="species">radicum</tp:taxon-name-part></tp:taxon-name></italic> (<tp:taxon-name><tp:taxon-name-part taxon-name-part-type="family">Anthomyiidae</tp:taxon-name-part></tp:taxon-name>) and its parasitoid, <italic><tp:taxon-name><tp:taxon-name-part taxon-name-part-type="genus">Trybliographa</tp:taxon-name-part> <tp:taxon-name-part taxon-name-part-type="species">rapae</tp:taxon-name-part></tp:taxon-name></italic> (<tp:taxon-name><tp:taxon-name-part taxon-name-part-type="family">Cynipidae</tp:taxon-name-part></tp:taxon-name>) in England.</article-title><source>Ecologia</source><volume>71</volume>: <fpage>332</fpage>–<lpage>338</lpage>.</mixed-citation></ref><ref id="B86"><mixed-citation xmlns:xlink="http://www.w3.org/1999/xlink" xlink:type="simple"><person-group><name name-style="western"><surname>Griffiths</surname><given-names>GCD</given-names></name></person-group> (<year>1993</year>) <source>Flies of the Nearctic region. <tp:taxon-name><tp:taxon-name-part taxon-name-part-type="suborder">Cyclorrhapha</tp:taxon-name-part></tp:taxon-name> II (<tp:taxon-name><tp:taxon-name-part taxon-name-part-type="infraorder">Schizophora</tp:taxon-name-part></tp:taxon-name>: <tp:taxon-name><tp:taxon-name-part taxon-name-part-type="parvorder">Calyptratae</tp:taxon-name-part></tp:taxon-name>) <tp:taxon-name><tp:taxon-name-part taxon-name-part-type="family">Anthomyiidae</tp:taxon-name-part></tp:taxon-name></source>, <volume>vol III</volume>, <issue>pt 2</issue>, no 11. <publisher-name>Schweizerbartsche Verlagsbuchhandlung</publisher-name>, <publisher-loc>Stuttgart</publisher-loc>.</mixed-citation></ref><ref id="B93"><mixed-citation xmlns:xlink="http://www.w3.org/1999/xlink" xlink:type="simple"><person-group><name name-style="western"><surname>Harukawara</surname><given-names>C</given-names></name><name name-style="western"><surname>Kikamashiro</surname><given-names>S</given-names></name></person-group> (<year>1939</year>) [On a hymenopterous parasite of the seed-corn maggot, <italic><tp:taxon-name><tp:taxon-name-part taxon-name-part-type="genus">Eucoila</tp:taxon-name-part> <tp:taxon-name-part taxon-name-part-type="species">tabanae</tp:taxon-name-part></tp:taxon-name></italic> Ishii] Kontyu 13: 253–255. [In Japanese]</mixed-citation></ref><ref id="B96"><mixed-citation xmlns:xlink="http://www.w3.org/1999/xlink" xlink:type="simple"><person-group><name name-style="western"><surname>Hemachandra</surname><given-names>KS</given-names></name><name name-style="western"><surname>Kuhlmann</surname><given-names>U</given-names></name><name name-style="western"><surname>Mason</surname><given-names>PG</given-names></name><name name-style="western"><surname>Holliday</surname><given-names>NJ</given-names></name></person-group> (<year>2007</year>) <article-title>Spatial patterns of <italic><tp:taxon-name><tp:taxon-name-part taxon-name-part-type="genus">Trybliographa</tp:taxon-name-part> <tp:taxon-name-part taxon-name-part-type="species">rapae</tp:taxon-name-part></tp:taxon-name></italic> parasitism of <italic><tp:taxon-name><tp:taxon-name-part taxon-name-part-type="genus">Delia</tp:taxon-name-part> <tp:taxon-name-part taxon-name-part-type="species">radicum</tp:taxon-name-part></tp:taxon-name></italic> larvae in oilseed rape and cauliflower.</article-title><source>Journal of Applied Entomology</source><volume>131</volume>: <fpage>338</fpage>–<lpage>346</lpage>. doi: <ext-link ext-link-type="doi" xlink:href="10.1111/j.1439-0418.2007.01184.x" xlink:type="simple">10.1111/j.1439-0418.2007.01184.x</ext-link></mixed-citation></ref><ref id="B97"><mixed-citation xmlns:xlink="http://www.w3.org/1999/xlink" xlink:type="simple"><person-group><name name-style="western"><surname>Hennig</surname><given-names>W</given-names></name></person-group> (<year>1976</year>) <article-title>63a. <tp:taxon-name><tp:taxon-name-part taxon-name-part-type="family">Anthomyiidae</tp:taxon-name-part></tp:taxon-name>, T 3.</article-title> In: <person-group><name name-style="western"><surname>Lindner</surname><given-names>E</given-names></name></person-group> (<role>Ed.</role>) <source>Die Fliegen der palearktischen Region</source>. <publisher-loc>Stuttgart</publisher-loc>, <fpage>681</fpage>–<lpage>974</lpage>.</mixed-citation></ref><ref id="B99"><mixed-citation xmlns:xlink="http://www.w3.org/1999/xlink" xlink:type="simple"><person-group><name name-style="western"><surname>Hummel</surname><given-names>JD</given-names></name><name name-style="western"><surname>Dosdall</surname><given-names>LM</given-names></name><name name-style="western"><surname>Clayton</surname><given-names>GW</given-names></name><name name-style="western"><surname>Harker</surname><given-names>KN</given-names></name><name name-style="western"><surname>O’Donovan</surname><given-names>JT</given-names></name></person-group> (<year>2010</year>) <article-title>Responses of the parasitoids of <italic><tp:taxon-name><tp:taxon-name-part taxon-name-part-type="genus">Delia</tp:taxon-name-part> <tp:taxon-name-part taxon-name-part-type="species">radicum</tp:taxon-name-part></tp:taxon-name></italic> (<tp:taxon-name><tp:taxon-name-part taxon-name-part-type="order">Diptera</tp:taxon-name-part></tp:taxon-name>: <tp:taxon-name><tp:taxon-name-part taxon-name-part-type="family">Anthomyiidae</tp:taxon-name-part></tp:taxon-name>) to the vegetational diversity of the intercrops.</article-title><source>Biological Control</source><volume>55</volume>: <fpage>151</fpage>–<lpage>158</lpage>. doi: <ext-link ext-link-type="doi" xlink:href="10.1016/j.biocontrol.2010.08.004" xlink:type="simple">10.1016/j.biocontrol.2010.08.004</ext-link></mixed-citation></ref><ref id="B114"><mixed-citation xmlns:xlink="http://www.w3.org/1999/xlink" xlink:type="simple"><person-group><name name-style="western"><surname>Jones</surname><given-names>TH</given-names></name><name name-style="western"><surname>Hassell</surname><given-names>MP</given-names></name></person-group> (<year>2008</year>) <article-title>Patterns of parasitism by <italic><tp:taxon-name><tp:taxon-name-part taxon-name-part-type="genus">Trybliographa</tp:taxon-name-part> <tp:taxon-name-part taxon-name-part-type="species">rapae</tp:taxon-name-part></tp:taxon-name></italic>, a cynipid parasitoid of the cabbage root fly, under laboratory and field conditions.</article-title><source>Ecological entomology</source><volume>13</volume>: <fpage>309</fpage>–<lpage>317</lpage>. doi: <ext-link ext-link-type="doi" xlink:href="10.1111/j.1365-2311.1988.tb00361.x" xlink:type="simple">10.1111/j.1365-2311.1988.tb00361.x</ext-link></mixed-citation></ref><ref id="B117"><mixed-citation xmlns:xlink="http://www.w3.org/1999/xlink" xlink:type="simple"><person-group><name name-style="western"><surname>Kerrich</surname><given-names>GJ</given-names></name><name name-style="western"><surname>Quinlan</surname><given-names>J</given-names></name></person-group> (<year>1960</year>) <article-title>Studies on eucoiline <tp:taxon-name><tp:taxon-name-part taxon-name-part-type="superfamily">Cynipoidea</tp:taxon-name-part></tp:taxon-name> (Hym.).</article-title><source>Opuscula Entomologica</source><volume>25</volume>: <fpage>179</fpage>–<lpage>196</lpage>.</mixed-citation></ref><ref id="B132"><mixed-citation xmlns:xlink="http://www.w3.org/1999/xlink" xlink:type="simple"><person-group><name name-style="western"><surname>Kieffer</surname><given-names>JJ</given-names></name></person-group> (<year>1913a</year>) <article-title>Formes larvaires et biologie d’un Cynipide entomophage <italic><tp:taxon-name><tp:taxon-name-part taxon-name-part-type="genus">Eucoila</tp:taxon-name-part> <tp:taxon-name-part taxon-name-part-type="species">keilini</tp:taxon-name-part></tp:taxon-name></italic>.</article-title><source>Bulletin Scientifique de la France et de la Belgique</source><volume>47</volume>: <fpage>88</fpage>–<lpage>104</lpage>.</mixed-citation></ref><ref id="B150"><mixed-citation xmlns:xlink="http://www.w3.org/1999/xlink" xlink:type="simple"><person-group><name name-style="western"><surname>Makarenko</surname><given-names>GN</given-names></name></person-group> (<year>1968</year>) <article-title>Features of development of <italic><tp:taxon-name><tp:taxon-name-part taxon-name-part-type="genus">Trybliographa</tp:taxon-name-part> <tp:taxon-name-part taxon-name-part-type="species">rapae</tp:taxon-name-part></tp:taxon-name></italic> West, a parasite of the spring and summer cabbage flies.</article-title><source>Review of Applied Entomology</source><volume>56</volume>: <fpage>1672</fpage>.</mixed-citation></ref><ref id="B172"><mixed-citation xmlns:xlink="http://www.w3.org/1999/xlink" xlink:type="simple"><person-group><name name-style="western"><surname>Neveu</surname><given-names>N</given-names></name><name name-style="western"><surname>Kacem</surname><given-names>N</given-names></name><name name-style="western"><surname>Nénon</surname><given-names>JP</given-names></name></person-group> (<year>1996</year>) <article-title>A method for rearing <italic><tp:taxon-name><tp:taxon-name-part taxon-name-part-type="genus">Trybliographa</tp:taxon-name-part> <tp:taxon-name-part taxon-name-part-type="species">rapae</tp:taxon-name-part></tp:taxon-name></italic> W. on <italic><tp:taxon-name><tp:taxon-name-part taxon-name-part-type="genus">Delia</tp:taxon-name-part> <tp:taxon-name-part taxon-name-part-type="species">radicum</tp:taxon-name-part></tp:taxon-name></italic> L.</article-title><source>OILB/SROP Bulletin</source><volume>19</volume>: <fpage>173</fpage>–<lpage>178</lpage>.</mixed-citation></ref><ref id="B173"><mixed-citation xmlns:xlink="http://www.w3.org/1999/xlink" xlink:type="simple"><person-group><name name-style="western"><surname>Neveu</surname><given-names>N</given-names></name><name name-style="western"><surname>Krepsi</surname><given-names>L</given-names></name><name name-style="western"><surname>Kacem</surname><given-names>N</given-names></name><name name-style="western"><surname>Nénon</surname><given-names>JP</given-names></name></person-group> (<year>2000</year>) <article-title>Host-stage selection by <italic><tp:taxon-name><tp:taxon-name-part taxon-name-part-type="genus">Trybliographa</tp:taxon-name-part> <tp:taxon-name-part taxon-name-part-type="species">rapae</tp:taxon-name-part></tp:taxon-name></italic>, a parasitoid of the cabbage root fly <italic><tp:taxon-name><tp:taxon-name-part taxon-name-part-type="genus">Delia</tp:taxon-name-part> <tp:taxon-name-part taxon-name-part-type="species">radicum</tp:taxon-name-part></tp:taxon-name></italic>.</article-title><source>Entomologia Experimentalis et Applicata</source><volume>96</volume>: <fpage>231</fpage>–<lpage>237</lpage>. doi: <ext-link ext-link-type="doi" xlink:href="10.1046/j.1570-7458.2000.00701.x" xlink:type="simple">10.1046/j.1570-7458.2000.00701.x</ext-link></mixed-citation></ref><ref id="B181"><mixed-citation xmlns:xlink="http://www.w3.org/1999/xlink" xlink:type="simple"><person-group><name name-style="western"><surname>Nilsson</surname><given-names>U</given-names></name><name name-style="western"><surname>Rännbäck</surname><given-names>LM</given-names></name><name name-style="western"><surname>Anderson</surname><given-names>P</given-names></name><name name-style="western"><surname>Eriksson</surname><given-names>A</given-names></name><name name-style="western"><surname>Rämert</surname><given-names>B</given-names></name></person-group> (<year>2011</year>) <article-title>Comparison of nectar use and preference in the parasitoid <italic><tp:taxon-name><tp:taxon-name-part taxon-name-part-type="genus">Trybliographa</tp:taxon-name-part> <tp:taxon-name-part taxon-name-part-type="species">rapae</tp:taxon-name-part></tp:taxon-name></italic> (<tp:taxon-name><tp:taxon-name-part taxon-name-part-type="order">Hymenoptera</tp:taxon-name-part></tp:taxon-name>: <tp:taxon-name><tp:taxon-name-part taxon-name-part-type="family">Figitidae</tp:taxon-name-part></tp:taxon-name>) and its host, the cabbage root fly, <italic><tp:taxon-name><tp:taxon-name-part taxon-name-part-type="genus">Delia</tp:taxon-name-part> <tp:taxon-name-part taxon-name-part-type="species">radicum</tp:taxon-name-part></tp:taxon-name></italic> (<tp:taxon-name><tp:taxon-name-part taxon-name-part-type="order">Diptera</tp:taxon-name-part></tp:taxon-name>: <tp:taxon-name><tp:taxon-name-part taxon-name-part-type="family">Anthomyiidae</tp:taxon-name-part></tp:taxon-name>).</article-title><source>Biocontrol Science and Technology</source><volume>21</volume>: <fpage>1117</fpage>–<lpage>1132</lpage>. doi: <ext-link ext-link-type="doi" xlink:href="10.1080/09583157.2011.605518" xlink:type="simple">10.1080/09583157.2011.605518</ext-link></mixed-citation></ref><ref id="B182"><mixed-citation xmlns:xlink="http://www.w3.org/1999/xlink" xlink:type="simple"><person-group><name name-style="western"><surname>Nilsson</surname><given-names>U</given-names></name><name name-style="western"><surname>Eriksson</surname><given-names>A</given-names></name><name name-style="western"><surname>Rämert</surname><given-names>B</given-names></name><name name-style="western"><surname>Anderson</surname><given-names>P</given-names></name></person-group> (<year>2012</year>) <article-title>Male and female <italic><tp:taxon-name><tp:taxon-name-part taxon-name-part-type="genus">Trybliographa</tp:taxon-name-part> <tp:taxon-name-part taxon-name-part-type="species">rapae</tp:taxon-name-part></tp:taxon-name></italic> (<tp:taxon-name><tp:taxon-name-part taxon-name-part-type="order">Hymenoptera</tp:taxon-name-part></tp:taxon-name>: <tp:taxon-name><tp:taxon-name-part taxon-name-part-type="family">Figitidae</tp:taxon-name-part></tp:taxon-name>) behavioural responses to food plant, infested host plant and combined volatiles.</article-title><source>Arthropod-Plant interactions</source><volume>6</volume>: <fpage>251</fpage>–<lpage>258</lpage>. doi: <ext-link ext-link-type="doi" xlink:href="10.1007/s11829-011-9176-x" xlink:type="simple">10.1007/s11829-011-9176-x</ext-link></mixed-citation></ref><ref id="B186"><mixed-citation xmlns:xlink="http://www.w3.org/1999/xlink" xlink:type="simple"><person-group><name name-style="western"><surname>Nordlander</surname><given-names>G</given-names></name></person-group> (<year>1981</year>) <article-title>A review of the genus <italic><tp:taxon-name><tp:taxon-name-part taxon-name-part-type="genus">Trybliographa</tp:taxon-name-part></tp:taxon-name></italic> Förster, 1869 (<tp:taxon-name><tp:taxon-name-part taxon-name-part-type="order">Hymenoptera</tp:taxon-name-part></tp:taxon-name>, <tp:taxon-name><tp:taxon-name-part taxon-name-part-type="superfamily">Cynipoidea</tp:taxon-name-part></tp:taxon-name>: <tp:taxon-name><tp:taxon-name-part taxon-name-part-type="family">Eucoilidae</tp:taxon-name-part></tp:taxon-name>).</article-title><source>Entomologica Scandinavica</source><volume>12</volume>: <fpage>381</fpage>–<lpage>402</lpage>. doi: <ext-link ext-link-type="doi" xlink:href="10.1163/187631281X00454" xlink:type="simple">10.1163/187631281X00454</ext-link></mixed-citation></ref><ref id="B209"><mixed-citation xmlns:xlink="http://www.w3.org/1999/xlink" xlink:type="simple"><person-group><name name-style="western"><surname>Quinlan</surname><given-names>J</given-names></name></person-group> (<year>1978</year>) <article-title><tp:taxon-name><tp:taxon-name-part taxon-name-part-type="order">Hymenoptera</tp:taxon-name-part></tp:taxon-name> <tp:taxon-name><tp:taxon-name-part taxon-name-part-type="superfamily">Cynipoidea</tp:taxon-name-part></tp:taxon-name>. <tp:taxon-name><tp:taxon-name-part taxon-name-part-type="family">Eucoilidae</tp:taxon-name-part></tp:taxon-name>.</article-title><source>Handbooks for the Identification of British Insects</source><volume>8</volume>: <fpage>1</fpage>–<lpage>58</lpage>.</mixed-citation></ref><ref id="B236"><mixed-citation xmlns:xlink="http://www.w3.org/1999/xlink" xlink:type="simple"><person-group><name name-style="western"><surname>Tamer</surname><given-names>A</given-names></name></person-group> (<year>1994</year>) <article-title>A study of <tp:taxon-name><tp:taxon-name-part taxon-name-part-type="genus">Hylemyia</tp:taxon-name-part> (<tp:taxon-name-part taxon-name-part-type="subgenus">Chorthophila</tp:taxon-name-part>) <tp:taxon-name-part taxon-name-part-type="species">brassicae</tp:taxon-name-part></tp:taxon-name> Bouché, the cabbage root fly, <italic><tp:taxon-name><tp:taxon-name-part taxon-name-part-type="genus">Delia</tp:taxon-name-part> <tp:taxon-name-part taxon-name-part-type="species">radicum</tp:taxon-name-part></tp:taxon-name></italic> and its parasitoid, <italic><tp:taxon-name><tp:taxon-name-part taxon-name-part-type="genus">Trybliographa</tp:taxon-name-part> <tp:taxon-name-part taxon-name-part-type="species">rapae</tp:taxon-name-part></tp:taxon-name></italic>.</article-title><source>Bulletin OILB</source><volume>17</volume>: <fpage>148</fpage>–<lpage>152</lpage>.</mixed-citation></ref><ref id="B262"><mixed-citation xmlns:xlink="http://www.w3.org/1999/xlink" xlink:type="simple"><person-group><name name-style="western"><surname>Wilkes</surname><given-names>A</given-names></name><name name-style="western"><surname>Wishart</surname><given-names>G</given-names></name></person-group> (<year>1953</year>) <article-title>Studies on parasites of root maggots (<italic><tp:taxon-name><tp:taxon-name-part taxon-name-part-type="genus">Hylemya</tp:taxon-name-part></tp:taxon-name></italic> spp.; <tp:taxon-name><tp:taxon-name-part taxon-name-part-type="order">Diptera</tp:taxon-name-part></tp:taxon-name>: <tp:taxon-name><tp:taxon-name-part taxon-name-part-type="family">Anthomyiidae</tp:taxon-name-part></tp:taxon-name>) in the Netherlands in relation to their control in Canada.</article-title><source>Tijdschrift over Plantenziekten</source><volume>59</volume>: <fpage>185</fpage>–<lpage>188</lpage>.</mixed-citation></ref><ref id="B263"><mixed-citation xmlns:xlink="http://www.w3.org/1999/xlink" xlink:type="simple"><person-group><name name-style="western"><surname>Wishart</surname><given-names>G</given-names></name><name name-style="western"><surname>Monteith</surname><given-names>AE</given-names></name></person-group> (<year>1954</year>) <article-title><italic><tp:taxon-name><tp:taxon-name-part taxon-name-part-type="genus">Trybliographa</tp:taxon-name-part> <tp:taxon-name-part taxon-name-part-type="species">rapae</tp:taxon-name-part></tp:taxon-name></italic> (Westw.) (<tp:taxon-name><tp:taxon-name-part taxon-name-part-type="order">Hymenoptera</tp:taxon-name-part></tp:taxon-name>: <tp:taxon-name><tp:taxon-name-part taxon-name-part-type="family">Cynipidae</tp:taxon-name-part></tp:taxon-name>), a parasite of <italic><tp:taxon-name><tp:taxon-name-part taxon-name-part-type="genus">Hylemya</tp:taxon-name-part></tp:taxon-name></italic> spp (<tp:taxon-name><tp:taxon-name-part taxon-name-part-type="order">Diptera</tp:taxon-name-part></tp:taxon-name>: <tp:taxon-name><tp:taxon-name-part taxon-name-part-type="family">Anthomyiidae</tp:taxon-name-part></tp:taxon-name>).</article-title><source>Canadian Entomologist</source><volume>86</volume>: <fpage>145</fpage>–<lpage>154</lpage>. doi: <ext-link ext-link-type="doi" xlink:href="10.4039/Ent86145-4" xlink:type="simple">10.4039/Ent86145-4</ext-link></mixed-citation></ref></ref-list></tp:taxon-treatment>
