# Supplementary material for: Afrotropical Cynipoidea (Hymenoptera)
Source: Zookeys. 2015 Apr 1;(493):1–176. doi: 10.3897/zookeys.493.6353 (PMC4389221; doi:10.3897/zookeys.493.6353)
Supplement: XML Treatment for Aganaspis [file zookeys.493.6353-treatment28.xml]

<!DOCTYPE tp:taxon-treatment
  PUBLIC "-//TaxonX//DTD Taxonomic Treatment Publishing DTD v0 20100105//EN" "tax-treatment-NSO.dtd">
<tp:taxon-treatment xmlns:tp="http://www.plazi.org/taxpub"><tp:treatment-meta><kwd-group><label>Taxon classification</label><kwd><named-content content-type="kingdom">Animalia</named-content></kwd><kwd><named-content content-type="order">Hymenoptera</named-content></kwd><kwd><named-content content-type="family">Figitidae</named-content></kwd></kwd-group><mixed-citation publication-type="journal"><person-group><name><surname>van Noort</surname><given-names>Simon</given-names></name><name><surname>Buffington</surname><given-names>Matthew L.</given-names></name><name><surname>Forshage</surname><given-names>Mattias</given-names></name></person-group><article-title>Afrotropical <tp:taxon-name><tp:taxon-name-part taxon-name-part-type="superfamily">Cynipoidea</tp:taxon-name-part></tp:taxon-name> (<tp:taxon-name><tp:taxon-name-part taxon-name-part-type="order">Hymenoptera</tp:taxon-name-part></tp:taxon-name>)</article-title><source>Zookeys</source><day>1</day><month>4</month><year>2015</year><volume>2015</volume><issue>493</issue><fpage>1</fpage><lpage>176</lpage><pub-id pub-id-type="doi">10.3897/zookeys.493.6353</pub-id></mixed-citation></tp:treatment-meta><tp:nomenclature><tp:taxon-name>
                                <tp:taxon-name-part taxon-name-part-type="genus">Aganaspis</tp:taxon-name-part>
                            </tp:taxon-name><tp:taxon-authority>Lin, 1987</tp:taxon-authority></tp:nomenclature><tp:treatment-sec sec-type="Remarks"><title>Remarks.</title><p>Rare. <italic><tp:taxon-name><tp:taxon-name-part taxon-name-part-type="genus">Aganaspis</tp:taxon-name-part></tp:taxon-name></italic> has been widely confused with <italic><tp:taxon-name><tp:taxon-name-part taxon-name-part-type="genus">Trybliographa</tp:taxon-name-part></tp:taxon-name></italic>; superficially strikingly similar morphologically, but not closely related (<xref ref-type="bibr" rid="B77">Fontal-Cazalla et al. 2002</xref>, <xref ref-type="bibr" rid="B42">Buffington et al. 2007</xref>). On the other hand, it remains uncertain how to delineate <italic><tp:taxon-name><tp:taxon-name-part taxon-name-part-type="genus">Aganaspis</tp:taxon-name-part></tp:taxon-name></italic> from <italic><tp:taxon-name><tp:taxon-name-part taxon-name-part-type="genus">Ganaspis</tp:taxon-name-part></tp:taxon-name></italic>.</p></tp:treatment-sec><tp:treatment-sec sec-type="Diagnosis"><title>Diagnosis.</title><p>Large, strongly built, black or darkly brown eucoilines. The genus was originally erected (<xref ref-type="bibr" rid="B145">Lin 1987</xref>) for Oriental species with a very large scutellar plate <!--PageBreak-->reaching the posterior end of the scutellum, and a high pronotal plate with an emarginate (bilobed) dorsal rim protruding well over the pronotal-mesoscutal suture. But the exploration of apparently closely related forms, especially in South America, has made the genus far more difficult to circumscribe in terms of unambiguous diagnostic characters, and indeed, blurred the boundaries towards the heterogenous <italic><tp:taxon-name><tp:taxon-name-part taxon-name-part-type="genus">Ganaspis</tp:taxon-name-part></tp:taxon-name></italic>. Most <italic><tp:taxon-name><tp:taxon-name-part taxon-name-part-type="genus">Aganaspis</tp:taxon-name-part></tp:taxon-name></italic>, however, are large and resemble <italic><tp:taxon-name><tp:taxon-name-part taxon-name-part-type="genus">Trybliographa</tp:taxon-name-part></tp:taxon-name></italic> in general habitus, but are easy to distinguish from the latter based on the distinct hairtuft on the metapleural corner, the small and shallow subalar pit, and the modified antennal F1 in males. The posterior metapleural margin is uninterrupted (but sometimes depressed in the middle) and usually somewhat oblique in the ventral part; the metacoxae usually have semi-long hairlines (but sometimes only small tufts); the sctutellar plate is usually very large and the scutellar foveae usually large (but sometimes far more normal sized).</p><fig id="F29" position="float" orientation="portrait"><label>Figure 29.</label><caption><p><italic><tp:taxon-name><tp:taxon-name-part taxon-name-part-type="genus">Aganaspis</tp:taxon-name-part></tp:taxon-name></italic> species (Central African Republic). <bold>A</bold> habitus lateral view <bold>B</bold> head and mesosoma dorsal view <bold>C</bold> head, anterior view.</p></caption><graphic xmlns:xlink="http://www.w3.org/1999/xlink" xlink:href="zookeys-493-001-g029.jpg" position="float" orientation="portrait" xlink:type="simple" id="oo_41183.jpg"/></fig></tp:treatment-sec><tp:treatment-sec sec-type="Distribution"><title>Distribution.</title><p>Widespread, but primarily East Asian and Neotropical. Afrotropical records: Central African Republic, Democratic Republic of Congo, Kenya, Reunion, South Africa, Tanzania (here).</p></tp:treatment-sec><tp:treatment-sec sec-type="Biology"><title>Biology.</title><p>Attacks <tp:taxon-name><tp:taxon-name-part taxon-name-part-type="family">Tephritidae</tp:taxon-name-part></tp:taxon-name> and other fruit-infesting flies (<xref ref-type="bibr" rid="B261">Wharton et al. 1998</xref>, <xref ref-type="bibr" rid="B87">Guimarães et al. 2003</xref>).</p></tp:treatment-sec><tp:treatment-sec sec-type="Species richness"><title>Species richness.</title><p><italic><tp:taxon-name><tp:taxon-name-part taxon-name-part-type="genus">Aganaspis</tp:taxon-name-part> <tp:taxon-name-part taxon-name-part-type="species">daci</tp:taxon-name-part></tp:taxon-name></italic> (Weld, 1951) (<italic><tp:taxon-name><tp:taxon-name-part taxon-name-part-type="genus">Trybliographa</tp:taxon-name-part></tp:taxon-name></italic>) (widely distributed species, synanthropically spread with an assumed origin in the Oriental region).</p><p>Several undescribed species in the region.</p></tp:treatment-sec><ref-list><ref id="B77"><mixed-citation xmlns:xlink="http://www.w3.org/1999/xlink" xlink:type="simple"><person-group><name name-style="western"><surname>Fontal-Cazalla</surname><given-names>FM</given-names></name><name name-style="western"><surname>Buffington</surname><given-names>ML</given-names></name><name name-style="western"><surname>Nordlander</surname><given-names>G</given-names></name><name name-style="western"><surname>Liljeblad</surname><given-names>J</given-names></name><name name-style="western"><surname>Ros-Farré</surname><given-names>P</given-names></name><name name-style="western"><surname>Nieves-Aldrey</surname><given-names>JL</given-names></name><name name-style="western"><surname>Pujade-Villar</surname><given-names>J</given-names></name><name name-style="western"><surname>Ronquist</surname><given-names>F</given-names></name></person-group> (<year>2002</year>) <article-title>Phylogeny of the <tp:taxon-name><tp:taxon-name-part taxon-name-part-type="subfamily">Eucoilinae</tp:taxon-name-part></tp:taxon-name> (<tp:taxon-name><tp:taxon-name-part taxon-name-part-type="order">Hymenoptera</tp:taxon-name-part></tp:taxon-name>: <tp:taxon-name><tp:taxon-name-part taxon-name-part-type="superfamily">Cynipoidea</tp:taxon-name-part></tp:taxon-name>: <tp:taxon-name><tp:taxon-name-part taxon-name-part-type="family">Figitidae</tp:taxon-name-part></tp:taxon-name>).</article-title><source>Cladistics</source><volume>18</volume>: <fpage>154</fpage>–<lpage>199</lpage>. doi: <ext-link ext-link-type="doi" xlink:href="10.1111/j.1096-0031.2002.tb00147.x" xlink:type="simple">10.1111/j.1096-0031.2002.tb00147.x</ext-link></mixed-citation></ref><ref id="B42"><mixed-citation xmlns:xlink="http://www.w3.org/1999/xlink" xlink:type="simple"><person-group><name name-style="western"><surname>Buffington</surname><given-names>ML</given-names></name><name name-style="western"><surname>Nylander</surname><given-names>JAA</given-names></name><name name-style="western"><surname>Heraty</surname><given-names>J</given-names></name></person-group> (<year>2007</year>) <article-title>The phylogeny and evolution of <tp:taxon-name><tp:taxon-name-part taxon-name-part-type="family">Figitidae</tp:taxon-name-part></tp:taxon-name> (<tp:taxon-name><tp:taxon-name-part taxon-name-part-type="order">Hymenoptera</tp:taxon-name-part></tp:taxon-name>: <tp:taxon-name><tp:taxon-name-part taxon-name-part-type="superfamily">Cynipoidea</tp:taxon-name-part></tp:taxon-name>).</article-title><source>Cladistics</source><volume>23</volume>: <fpage>1</fpage>–<lpage>29</lpage>. doi: <ext-link ext-link-type="doi" xlink:href="10.1111/j.1096-0031.2007.00153.x" xlink:type="simple">10.1111/j.1096-0031.2007.00153.x</ext-link></mixed-citation></ref><ref id="B145"><mixed-citation xmlns:xlink="http://www.w3.org/1999/xlink" xlink:type="simple"><person-group><name name-style="western"><surname>Lin</surname><given-names>KS</given-names></name></person-group> (<year>1987</year>) <article-title><italic><tp:taxon-name><tp:taxon-name-part taxon-name-part-type="genus">Aganaspis</tp:taxon-name-part></tp:taxon-name></italic>, a new genus of <tp:taxon-name><tp:taxon-name-part taxon-name-part-type="family">Eucoilidae</tp:taxon-name-part></tp:taxon-name> (<tp:taxon-name><tp:taxon-name-part taxon-name-part-type="order">Hymenoptera</tp:taxon-name-part></tp:taxon-name>: <tp:taxon-name><tp:taxon-name-part taxon-name-part-type="superfamily">Cynipoidea</tp:taxon-name-part></tp:taxon-name>).</article-title><source>Taiwan Agricultural Research Institute, special publication</source><volume>22</volume>: <fpage>67</fpage>–<lpage>79</lpage>.</mixed-citation></ref><ref id="B261"><mixed-citation xmlns:xlink="http://www.w3.org/1999/xlink" xlink:type="simple"><person-group><name name-style="western"><surname>Wharton</surname><given-names>R</given-names></name><name name-style="western"><surname>Ovruski</surname><given-names>S</given-names></name><name name-style="western"><surname>Gilstrap</surname><given-names>F</given-names></name></person-group> (<year>1998</year>) <article-title>Neotropical <tp:taxon-name><tp:taxon-name-part taxon-name-part-type="family">Eucoilidae</tp:taxon-name-part></tp:taxon-name> (<tp:taxon-name><tp:taxon-name-part taxon-name-part-type="superfamily">Cynipoidea</tp:taxon-name-part></tp:taxon-name>) associated with fruit-infesting <tp:taxon-name><tp:taxon-name-part taxon-name-part-type="family">Tephritidae</tp:taxon-name-part></tp:taxon-name>, with new records from Argentina, Bolivia and Costa Rica.</article-title><source>Journal of <tp:taxon-name><tp:taxon-name-part taxon-name-part-type="order">Hymenoptera</tp:taxon-name-part></tp:taxon-name> Research</source><volume>7</volume>: <fpage>102</fpage>–<lpage>115</lpage>.</mixed-citation></ref><ref id="B87"><mixed-citation xmlns:xlink="http://www.w3.org/1999/xlink" xlink:type="simple"><person-group><name name-style="western"><surname>Guimaraes</surname><given-names>J</given-names></name><name name-style="western"><surname>Gallardo</surname><given-names>F</given-names></name><name name-style="western"><surname>Díaz</surname><given-names>NB</given-names></name><name name-style="western"><surname>Zucchi</surname><given-names>RA</given-names></name></person-group> (<year>2003</year>) <article-title>Eucoiline species (<tp:taxon-name><tp:taxon-name-part taxon-name-part-type="order">Hymenoptera</tp:taxon-name-part></tp:taxon-name>: <tp:taxon-name><tp:taxon-name-part taxon-name-part-type="superfamily">Cynipoidea</tp:taxon-name-part></tp:taxon-name>: <tp:taxon-name><tp:taxon-name-part taxon-name-part-type="family">Figitidae</tp:taxon-name-part></tp:taxon-name>) parasitoids of fruit-infesting dipterous larvae in Brazil: identity, geographical distribution and host associations.</article-title><source>Zootaxa</source><volume>278</volume>: <fpage>1</fpage>–<lpage>23</lpage>.</mixed-citation></ref></ref-list></tp:taxon-treatment>
