# Supplementary material for: Afrotropical Cynipoidea (Hymenoptera)
Source: Zookeys. 2015 Apr 1;(493):1–176. doi: 10.3897/zookeys.493.6353 (PMC4389221; doi:10.3897/zookeys.493.6353)
Supplement: XML Treatment for Didyctium [file zookeys.493.6353-treatment29.xml]

<!DOCTYPE tp:taxon-treatment
  PUBLIC "-//TaxonX//DTD Taxonomic Treatment Publishing DTD v0 20100105//EN" "tax-treatment-NSO.dtd">
<tp:taxon-treatment xmlns:tp="http://www.plazi.org/taxpub"><tp:treatment-meta><kwd-group><label>Taxon classification</label><kwd><named-content content-type="kingdom">Animalia</named-content></kwd><kwd><named-content content-type="order">Hymenoptera</named-content></kwd><kwd><named-content content-type="family">Figitidae</named-content></kwd></kwd-group><mixed-citation publication-type="journal"><person-group><name><surname>van Noort</surname><given-names>Simon</given-names></name><name><surname>Buffington</surname><given-names>Matthew L.</given-names></name><name><surname>Forshage</surname><given-names>Mattias</given-names></name></person-group><article-title>Afrotropical <tp:taxon-name><tp:taxon-name-part taxon-name-part-type="superfamily">Cynipoidea</tp:taxon-name-part></tp:taxon-name> (<tp:taxon-name><tp:taxon-name-part taxon-name-part-type="order">Hymenoptera</tp:taxon-name-part></tp:taxon-name>)</article-title><source>Zookeys</source><day>1</day><month>4</month><year>2015</year><volume>2015</volume><issue>493</issue><fpage>1</fpage><lpage>176</lpage><pub-id pub-id-type="doi">10.3897/zookeys.493.6353</pub-id></mixed-citation></tp:treatment-meta><tp:nomenclature><tp:taxon-name>
                                <tp:taxon-name-part taxon-name-part-type="genus">Didyctium</tp:taxon-name-part>
                            </tp:taxon-name><tp:taxon-authority>Riley, 1879</tp:taxon-authority></tp:nomenclature><tp:treatment-sec sec-type="Remarks"><title>Remarks.</title><p>Among the most common genera of eucoilines in the Afrotropical region (yet not recorded by Quinlan). Not always certainly distinguished from <italic><tp:taxon-name><tp:taxon-name-part taxon-name-part-type="genus">Ganaspis</tp:taxon-name-part></tp:taxon-name></italic>, <italic><tp:taxon-name><tp:taxon-name-part taxon-name-part-type="genus">Hexacola</tp:taxon-name-part></tp:taxon-name></italic> and <italic><tp:taxon-name><tp:taxon-name-part taxon-name-part-type="genus">Endecameris</tp:taxon-name-part></tp:taxon-name></italic>.</p></tp:treatment-sec><tp:treatment-sec sec-type="Diagnosis"><title>Diagnosis.</title><p><italic><tp:taxon-name><tp:taxon-name-part taxon-name-part-type="genus">Didyctium</tp:taxon-name-part></tp:taxon-name></italic> are usually recognisable through the combination of a concave scutellar plate and the characteristically half-open marginal cell. Furthermore, unlike in typical representatives of the closely related <italic><tp:taxon-name><tp:taxon-name-part taxon-name-part-type="genus">Ganaspis</tp:taxon-name-part></tp:taxon-name></italic>, the head is transverse (not deep), the mesosoma is short (propodeum not extended), the coxae bear small hair tufts (not elongate hairlines), the scutellar plate is relatively small, the lateral bars of the scutellum are striate, and the posterior margin of the metapleuron is straight (not with a circular or elongate incision). However, the diverse <italic><tp:taxon-name><tp:taxon-name-part taxon-name-part-type="genus">Ganaspis</tp:taxon-name-part></tp:taxon-name></italic> may vary in all these traits. <italic><tp:taxon-name><tp:taxon-name-part taxon-name-part-type="genus">Didyctium</tp:taxon-name-part></tp:taxon-name></italic> females usually have very unusual antennae, where the flagellomeres are strongly differentiated into very short annelli and very long club articles. Very small specimens of <italic><tp:taxon-name><tp:taxon-name-part taxon-name-part-type="genus">Didyctium</tp:taxon-name-part></tp:taxon-name></italic> approach the character states of <italic><tp:taxon-name><tp:taxon-name-part taxon-name-part-type="genus">Endecameris</tp:taxon-name-part></tp:taxon-name></italic>, and the boundary between the two genera is uncertain.</p><fig id="F30" position="float" orientation="portrait"><label>Figure 30.</label><caption><p><italic><tp:taxon-name><tp:taxon-name-part taxon-name-part-type="genus">Didyctium</tp:taxon-name-part></tp:taxon-name></italic> species   (Kenya). <bold>A</bold> habitus lateral view <bold>B</bold> head and mesosoma dorsal view <bold>C</bold> propodeal plate anterior dorsal view.</p></caption><graphic xmlns:xlink="http://www.w3.org/1999/xlink" xlink:href="zookeys-493-001-g030.jpg" position="float" orientation="portrait" xlink:type="simple" id="oo_41184.jpg"/></fig></tp:treatment-sec><tp:treatment-sec sec-type="Distribution"><title>Distribution.</title><p>Worldwide. Afrotropical records: Burkina Faso, Cameroon, Central African Republic, Comoros, Gabon, Gambia, Ghana, Ivory Coast, Kenya, Madagascar, <!--PageBreak-->Republic of Congo, Sierra Leone, South Africa, Tanzania, Uganda, Zambia, Zimbabwe (here).</p></tp:treatment-sec><tp:treatment-sec sec-type="Biology"><title>Biology.</title><p>Attacks <tp:taxon-name><tp:taxon-name-part taxon-name-part-type="family">Phoridae</tp:taxon-name-part></tp:taxon-name> and other flies in concealed habitats (<xref ref-type="bibr" rid="B13">Beardsley 1989</xref>, <xref ref-type="bibr" rid="B215">Riley 1879</xref>, label data); no host records are from Africa.</p></tp:treatment-sec><tp:treatment-sec sec-type="Species richness"><title>Species richness.</title><p><italic><tp:taxon-name><tp:taxon-name-part taxon-name-part-type="genus">Didyctium</tp:taxon-name-part> <tp:taxon-name-part taxon-name-part-type="species">naivashae</tp:taxon-name-part></tp:taxon-name></italic> (Kieffer, 1913b), <bold>comb. n.</bold> (<italic><tp:taxon-name><tp:taxon-name-part taxon-name-part-type="genus">Cothonaspis</tp:taxon-name-part></tp:taxon-name></italic>) Type in MNHN studied by MF (Kenya, Rwanda)</p><p>Numerous African species remain to be described.</p><!--PageBreak--></tp:treatment-sec><ref-list><ref id="B13"><mixed-citation xmlns:xlink="http://www.w3.org/1999/xlink" xlink:type="simple"><person-group><name name-style="western"><surname>Beardsley</surname><given-names>JW</given-names></name></person-group> (<year>1989</year>) <article-title>Hawaiian <tp:taxon-name><tp:taxon-name-part taxon-name-part-type="family">Eucoilidae</tp:taxon-name-part></tp:taxon-name> (<tp:taxon-name><tp:taxon-name-part taxon-name-part-type="order">Hymenoptera</tp:taxon-name-part></tp:taxon-name>: <tp:taxon-name><tp:taxon-name-part taxon-name-part-type="superfamily">Cynipoidea</tp:taxon-name-part></tp:taxon-name>), key to genera and taxonomic notes on apparently non-endemic species.</article-title><source>Proceedings, Hawaiian Entomological Society</source><volume>29</volume>: <fpage>165</fpage>–<lpage>193</lpage>.</mixed-citation></ref><ref id="B215"><mixed-citation xmlns:xlink="http://www.w3.org/1999/xlink" xlink:type="simple"><person-group><name name-style="western"><surname>Riley</surname><given-names>CV</given-names></name></person-group> (<year>1879</year>) <article-title>(anonymous)</article-title> In: <person-group><name name-style="western"><surname>Comstock</surname><given-names>JH</given-names></name></person-group> (<role>Ed.</role>) <source>Report upon cotton insects</source>. <publisher-loc>Washington</publisher-loc>, <fpage>197</fpage>–<lpage>198</lpage>.</mixed-citation></ref></ref-list></tp:taxon-treatment>
