# Supplementary material for: Afrotropical Cynipoidea (Hymenoptera)
Source: Zookeys. 2015 Apr 1;(493):1–176. doi: 10.3897/zookeys.493.6353 (PMC4389221; doi:10.3897/zookeys.493.6353)
Supplement: XML Treatment for Endecameris [file zookeys.493.6353-treatment30.xml]

<!DOCTYPE tp:taxon-treatment
  PUBLIC "-//TaxonX//DTD Taxonomic Treatment Publishing DTD v0 20100105//EN" "tax-treatment-NSO.dtd">
<tp:taxon-treatment xmlns:tp="http://www.plazi.org/taxpub"><tp:treatment-meta><kwd-group><label>Taxon classification</label><kwd><named-content content-type="kingdom">Animalia</named-content></kwd><kwd><named-content content-type="order">Hymenoptera</named-content></kwd><kwd><named-content content-type="family">Figitidae</named-content></kwd></kwd-group><mixed-citation publication-type="journal"><person-group><name><surname>van Noort</surname><given-names>Simon</given-names></name><name><surname>Buffington</surname><given-names>Matthew L.</given-names></name><name><surname>Forshage</surname><given-names>Mattias</given-names></name></person-group><article-title>Afrotropical <tp:taxon-name><tp:taxon-name-part taxon-name-part-type="superfamily">Cynipoidea</tp:taxon-name-part></tp:taxon-name> (<tp:taxon-name><tp:taxon-name-part taxon-name-part-type="order">Hymenoptera</tp:taxon-name-part></tp:taxon-name>)</article-title><source>Zookeys</source><day>1</day><month>4</month><year>2015</year><volume>2015</volume><issue>493</issue><fpage>1</fpage><lpage>176</lpage><pub-id pub-id-type="doi">10.3897/zookeys.493.6353</pub-id></mixed-citation></tp:treatment-meta><tp:nomenclature><tp:taxon-name>
                                <tp:taxon-name-part taxon-name-part-type="genus">Endecameris</tp:taxon-name-part>
                            </tp:taxon-name><tp:taxon-authority>Yoshimoto, 1963</tp:taxon-authority></tp:nomenclature><tp:treatment-sec sec-type="Remarks"><title>Remarks.</title><p>Rare.</p></tp:treatment-sec><tp:treatment-sec sec-type="Diagnosis"><title>Diagnosis.</title><p>Tiny eucoilines with round heads, short antennae and characteristically modified wings: narrow triangular wings with very long hair fringe, and a short wide open marginal cell. A similar habitus and similar wings may occur in other “dwarfified” eucoilines of extremely small size – the rare <!--PageBreak--><italic><tp:taxon-name><tp:taxon-name-part taxon-name-part-type="genus">Micreriodes</tp:taxon-name-part></tp:taxon-name></italic> and some species of <italic><tp:taxon-name><tp:taxon-name-part taxon-name-part-type="genus">Rhoptromeris</tp:taxon-name-part></tp:taxon-name></italic>. The combination of a pronotal plate with laterally open foveae and presence of a mesopleural line separates <italic><tp:taxon-name><tp:taxon-name-part taxon-name-part-type="genus">Endecameris</tp:taxon-name-part></tp:taxon-name></italic> from <italic><tp:taxon-name><tp:taxon-name-part taxon-name-part-type="genus">Micreriodes</tp:taxon-name-part></tp:taxon-name></italic> and <italic><tp:taxon-name><tp:taxon-name-part taxon-name-part-type="genus">Rhoptromeris</tp:taxon-name-part></tp:taxon-name></italic>. In <italic><tp:taxon-name><tp:taxon-name-part taxon-name-part-type="genus">Endecameris</tp:taxon-name-part></tp:taxon-name></italic>, the scutellar plate is narrow, there is often a reduction in wing pubescence, and there is often a remarkable reduction of the number of antennomeres (the latter not yet observed in African specimens). The antennae of female <italic><tp:taxon-name><tp:taxon-name-part taxon-name-part-type="genus">Endecameris</tp:taxon-name-part></tp:taxon-name></italic> are similar to those of <italic><tp:taxon-name><tp:taxon-name-part taxon-name-part-type="genus">Didyctium</tp:taxon-name-part></tp:taxon-name></italic>, with a strong differentiation of the flagellomeres into proximal very short articles (more or less annelli) and distal elongate club articles with distinct white rhinaria.</p><fig id="F31" position="float" orientation="portrait"><label>Figure 31.</label><caption><p><italic><tp:taxon-name><tp:taxon-name-part taxon-name-part-type="genus">Endecameris</tp:taxon-name-part></tp:taxon-name></italic> species (Central African Republic). <bold>A</bold> habitus lateral view <bold>B</bold> head and mesosoma dorsal view <bold>C</bold> head, anterior view.</p></caption><graphic xmlns:xlink="http://www.w3.org/1999/xlink" xlink:href="zookeys-493-001-g031.jpg" position="float" orientation="portrait" xlink:type="simple" id="oo_41185.jpg"/></fig></tp:treatment-sec><tp:treatment-sec sec-type="Distribution"><title>Distribution.</title><p>Mainly in the Oriental and Oceanic regions, but also occuring in the eastern Palearctic and in the Afrotropical region. Afrotropical records: Cameroon, Central African Republic, Gambia, Guinea-Bissau, Madagascar, Mauritius, Sierra Leone, South Africa, Uganda, Yemen, Zimbabwe (here).</p></tp:treatment-sec><tp:treatment-sec sec-type="Biology"><title>Biology.</title><p>Host unknown.</p></tp:treatment-sec><tp:treatment-sec sec-type="Species richness"><title>Species richness.</title><p>Several species that are probably undescribed are present in Africa.</p></tp:treatment-sec></tp:taxon-treatment>
