# Supplementary material for: Afrotropical Cynipoidea (Hymenoptera)
Source: Zookeys. 2015 Apr 1;(493):1–176. doi: 10.3897/zookeys.493.6353 (PMC4389221; doi:10.3897/zookeys.493.6353)
Supplement: XML Treatment for Ganaspis [file zookeys.493.6353-treatment31.xml]

<!DOCTYPE tp:taxon-treatment
  PUBLIC "-//TaxonX//DTD Taxonomic Treatment Publishing DTD v0 20100105//EN" "tax-treatment-NSO.dtd">
<tp:taxon-treatment xmlns:tp="http://www.plazi.org/taxpub"><tp:treatment-meta><kwd-group><label>Taxon classification</label><kwd><named-content content-type="kingdom">Animalia</named-content></kwd><kwd><named-content content-type="order">Hymenoptera</named-content></kwd><kwd><named-content content-type="family">Figitidae</named-content></kwd></kwd-group><mixed-citation publication-type="journal"><person-group><name><surname>van Noort</surname><given-names>Simon</given-names></name><name><surname>Buffington</surname><given-names>Matthew L.</given-names></name><name><surname>Forshage</surname><given-names>Mattias</given-names></name></person-group><article-title>Afrotropical <tp:taxon-name><tp:taxon-name-part taxon-name-part-type="superfamily">Cynipoidea</tp:taxon-name-part></tp:taxon-name> (<tp:taxon-name><tp:taxon-name-part taxon-name-part-type="order">Hymenoptera</tp:taxon-name-part></tp:taxon-name>)</article-title><source>Zookeys</source><day>1</day><month>4</month><year>2015</year><volume>2015</volume><issue>493</issue><fpage>1</fpage><lpage>176</lpage><pub-id pub-id-type="doi">10.3897/zookeys.493.6353</pub-id></mixed-citation></tp:treatment-meta><tp:nomenclature><tp:taxon-name>
                                <tp:taxon-name-part taxon-name-part-type="genus">Ganaspis</tp:taxon-name-part>
                            </tp:taxon-name><tp:taxon-authority>Förster, 1869</tp:taxon-authority></tp:nomenclature><tp:treatment-sec sec-type="Remarks"><title>Remarks.</title><p>Common in Africa as elsewhere, yet only recorded in the key to genera in <xref ref-type="bibr" rid="B212">Quinlan (1986)</xref>. The genus is very difficult to circumscribe, not always certainly distinguished from <italic><tp:taxon-name><tp:taxon-name-part taxon-name-part-type="genus">Aganaspis</tp:taxon-name-part></tp:taxon-name></italic>, <italic><tp:taxon-name><tp:taxon-name-part taxon-name-part-type="genus">Didyctium</tp:taxon-name-part></tp:taxon-name></italic> and <italic><tp:taxon-name><tp:taxon-name-part taxon-name-part-type="genus">Hexacola</tp:taxon-name-part></tp:taxon-name></italic>. At the same time, many smaller genera of the <tp:taxon-name><tp:taxon-name-part taxon-name-part-type="tribe">Ganaspini</tp:taxon-name-part></tp:taxon-name> may actually be ingroups in the genus as currently conceived. Thus, a thorough analysis of the boundaries of this genus will most likely highlight the need to either synonymise a number of apomorphic small genera back into <italic><tp:taxon-name><tp:taxon-name-part taxon-name-part-type="genus">Ganaspis</tp:taxon-name-part></tp:taxon-name></italic>, or to recognise species groups of <italic><tp:taxon-name><tp:taxon-name-part taxon-name-part-type="genus">Ganaspis</tp:taxon-name-part></tp:taxon-name></italic> as separate genera. However, the difficulty to circumscribe the latter and to delineate them from the other major genera of <tp:taxon-name><tp:taxon-name-part taxon-name-part-type="tribe">Ganaspini</tp:taxon-name-part></tp:taxon-name> suggests that this cannot be done without a thorough phylogenetic analysis. Of the several genera that <xref ref-type="bibr" rid="B146">Lin (1988)</xref> described in his revision of Taiwanese eucoilines, we have recognised <italic><tp:taxon-name><tp:taxon-name-part taxon-name-part-type="genus">Gastraspis</tp:taxon-name-part></tp:taxon-name></italic> (easily recognisable at least in females), but we have not been able to establish whether the plentiful African <italic><tp:taxon-name><tp:taxon-name-part taxon-name-part-type="genus">Ganaspis</tp:taxon-name-part></tp:taxon-name></italic> with very wide scutellar plates could be assigned to his <italic><tp:taxon-name><tp:taxon-name-part taxon-name-part-type="genus">Epochresta</tp:taxon-name-part></tp:taxon-name></italic>, and thus we have not treated the latter as an African genus.</p></tp:treatment-sec><tp:treatment-sec sec-type="Diagnosis"><title>Diagnosis.</title><!--PageBreak--><p><italic><tp:taxon-name><tp:taxon-name-part taxon-name-part-type="genus">Ganaspis</tp:taxon-name-part></tp:taxon-name></italic> is a vast and rather morphologically heterogenous genus, and can be regarded as currently comprising all of the typical <tp:taxon-name><tp:taxon-name-part taxon-name-part-type="tribe">Ganaspini</tp:taxon-name-part></tp:taxon-name> that are not “different” enough to warrant a genus of their own. Typical <italic><tp:taxon-name><tp:taxon-name-part taxon-name-part-type="genus">Ganaspis</tp:taxon-name-part></tp:taxon-name></italic> are small, somewhat pale, compactly built eucoilines. Other characteristics include: a deep, more or less globular, head; a rather elongate mesosoma; more or less long hairlines on meso- and metacoxae; scutellum with a foveolate dorsal surface; a large, flat or convex scutellar plate; smooth lateral bars; a posterior metapleural margin with a circular or elongate excision; a narrow but distinct petiolar rim; broad wings with a rather truncate or faintly excised apex; and a deep fore wing marginal cell with curved sides – but most or all of these characters may vary within the genus. The typical <italic><tp:taxon-name><tp:taxon-name-part taxon-name-part-type="genus">Ganaspis</tp:taxon-name-part></tp:taxon-name></italic> are very often superficially similar to <italic><tp:taxon-name><tp:taxon-name-part taxon-name-part-type="genus">Leptopilina</tp:taxon-name-part></tp:taxon-name></italic> (also common parasitoids of <tp:taxon-name><tp:taxon-name-part taxon-name-part-type="family">Drosophilidae</tp:taxon-name-part></tp:taxon-name>), but usually rather easily separated from them by having a modifed F1 in male antennae, and a distinct hair tuft on the metapleural corner. In order to facilitate recognition and sorting of <italic><tp:taxon-name><tp:taxon-name-part taxon-name-part-type="genus">Ganaspis</tp:taxon-name-part></tp:taxon-name></italic> in the Afrotropical region, we recognise the following morphological types of <italic><tp:taxon-name><tp:taxon-name-part taxon-name-part-type="genus">Ganaspis</tp:taxon-name-part></tp:taxon-name></italic> as characteristic within the Afrotropical fauna.</p><p>The apparently most common appearance of <!--PageBreak--><italic><tp:taxon-name><tp:taxon-name-part taxon-name-part-type="genus">Ganaspis</tp:taxon-name-part></tp:taxon-name></italic> is one rather close to the European type, with long coxal hairlines, a circular or elongate excision of posterior pronotal margin, a wide scutellar plate not reaching the posterior end of scutellum, rather pale colour (middle brown body and yellow or pale brown legs). In some species, including most of the African taxa there are distinct patches of dense white pubescence on the pronotum and axillulae; marginal cells of wings are relatively homogenous with stong dominance for a short deep closed type with curved sides; some forms have a striking tooth on the metapleural edge, distinctly bi- or tricolored antennae, or large scutellar foveae.</p><p>A similar morphological type can also be seen in forms with an even larger scutellar plate, that is distinctly convex, but with a posterior depression and often an elongate-oval glandular release pit. These species are often relatively large in size. They may coincide with <xref ref-type="bibr" rid="B146">Lin’s (1988)</xref> genus <italic><tp:taxon-name><tp:taxon-name-part taxon-name-part-type="genus">Epochresta</tp:taxon-name-part></tp:taxon-name></italic> (but types in TARI have not been available for loan).</p><p>Occasional specimens, usually of small size, lack the coxal hairlines and have only short hair tufts.</p><p>Many undescribed species, especially from Madagascar, are rather large and remarkably slender-elongate in build and pale in color, somewhat approaching the habitus of <italic><tp:taxon-name><tp:taxon-name-part taxon-name-part-type="genus">Chrestosema</tp:taxon-name-part></tp:taxon-name></italic> and related genera. Occasionally these may have very unusual features such as an elongated petiolar rim. Some of these are similar in appearance to the characteristic Neotropical <italic><tp:taxon-name><tp:taxon-name-part taxon-name-part-type="genus">Ganaspis</tp:taxon-name-part></tp:taxon-name></italic> “<italic><tp:taxon-name><tp:taxon-name-part taxon-name-part-type="species">neotropica</tp:taxon-name-part></tp:taxon-name></italic>-group”.</p><p>Other morphological types conform to the most common type in most respects, but differ, for example, in scutellar morphology. Some tiny specimens resemble <italic><tp:taxon-name><tp:taxon-name-part taxon-name-part-type="genus">Endecameris</tp:taxon-name-part></tp:taxon-name></italic> or <italic><tp:taxon-name><tp:taxon-name-part taxon-name-part-type="genus">Didyctium</tp:taxon-name-part></tp:taxon-name></italic>, others <italic><tp:taxon-name><tp:taxon-name-part taxon-name-part-type="genus">Hexacola</tp:taxon-name-part></tp:taxon-name></italic>, many <italic><tp:taxon-name><tp:taxon-name-part taxon-name-part-type="genus">Aganaspis</tp:taxon-name-part></tp:taxon-name></italic>.</p><fig id="F32" position="float" orientation="portrait"><label>Figure 32.</label><caption><p><italic><tp:taxon-name><tp:taxon-name-part taxon-name-part-type="genus">Ganaspis</tp:taxon-name-part></tp:taxon-name></italic> species (Central African Republic). <bold>A</bold> habitus lateral view <bold>B</bold> head and mesosoma dorsal view <bold>C</bold> head, anterior view.</p></caption><graphic xmlns:xlink="http://www.w3.org/1999/xlink" xlink:href="zookeys-493-001-g032.jpg" position="float" orientation="portrait" xlink:type="simple" id="oo_41186.jpg"/></fig></tp:treatment-sec><tp:treatment-sec sec-type="Distribution"><title>Distribution.</title><p>Worldwide. Afrotropical records: Seychelles, Tanzania (Kieffer 1911, 1913), Rwanda (<xref ref-type="bibr" rid="B22">Benoit 1956a</xref>), Burkina Faso, Cameroon, Cape Verde, Central African Republic, Democratic Republic of Congo, Gabon, Gambia, Ivory Coast, Kenya, Madagascar, Mauritius, Nigeria, Sierra Leone, South Africa, Uganda, Zambia, Zimbabwe, Yemen (here).</p></tp:treatment-sec><tp:treatment-sec sec-type="Biology"><title>Biology.</title><p>Usually attacking <tp:taxon-name><tp:taxon-name-part taxon-name-part-type="family">Drosophilidae</tp:taxon-name-part></tp:taxon-name> in various habitats, but sometimes also fruit-infesting <tp:taxon-name><tp:taxon-name-part taxon-name-part-type="family">Tephritidae</tp:taxon-name-part></tp:taxon-name> or other flies (<xref ref-type="bibr" rid="B190">Nordlander and Grijpma 1991</xref>, <xref ref-type="bibr" rid="B160">Melk and Govind 1999</xref>, <xref ref-type="bibr" rid="B250">Vass and Nappi 2000</xref>). None of the host records are from Africa.</p></tp:treatment-sec><tp:treatment-sec sec-type="Species richness"><title>Species richness.</title><p><italic><tp:taxon-name><tp:taxon-name-part taxon-name-part-type="genus">Ganaspis</tp:taxon-name-part> <tp:taxon-name-part taxon-name-part-type="species">kilimandjaroi</tp:taxon-name-part></tp:taxon-name></italic> (Kieffer, 1913b), <bold>comb. n.</bold> (<italic><tp:taxon-name><tp:taxon-name-part taxon-name-part-type="genus">Eucoila</tp:taxon-name-part></tp:taxon-name></italic>) Type MNHN studied by MF (Tanzania)</p><p><italic><tp:taxon-name><tp:taxon-name-part taxon-name-part-type="genus">Ganaspis</tp:taxon-name-part> <tp:taxon-name-part taxon-name-part-type="species">mahensis</tp:taxon-name-part></tp:taxon-name></italic> Kieffer, 1911c (Seychelles)</p><p><italic><tp:taxon-name><tp:taxon-name-part taxon-name-part-type="genus">Ganaspis</tp:taxon-name-part> <tp:taxon-name-part taxon-name-part-type="species">ruandana</tp:taxon-name-part></tp:taxon-name></italic> (Benoit, 1956a) (<italic><tp:taxon-name><tp:taxon-name-part taxon-name-part-type="genus">Pseudeucoila</tp:taxon-name-part></tp:taxon-name></italic>) (Rwanda)</p><p><italic><tp:taxon-name><tp:taxon-name-part taxon-name-part-type="genus">Ganaspis</tp:taxon-name-part> <tp:taxon-name-part taxon-name-part-type="species">xanthopoda</tp:taxon-name-part></tp:taxon-name></italic> (Ashmead, 1896) (<italic><tp:taxon-name><tp:taxon-name-part taxon-name-part-type="genus">Trybliographa</tp:taxon-name-part></tp:taxon-name></italic>) (worldwide distributed species)</p><p>Several species remain to be described in Africa.</p></tp:treatment-sec><ref-list><ref id="B212"><mixed-citation xmlns:xlink="http://www.w3.org/1999/xlink" xlink:type="simple"><person-group><name name-style="western"><surname>Quinlan</surname><given-names>J</given-names></name></person-group> (<year>1986</year>) <article-title>A key to the Afrotropical genera of <tp:taxon-name><tp:taxon-name-part taxon-name-part-type="family">Eucoilidae</tp:taxon-name-part></tp:taxon-name> (<tp:taxon-name><tp:taxon-name-part taxon-name-part-type="order">Hymenoptera</tp:taxon-name-part></tp:taxon-name>), with a revision of certain genera.</article-title><source>Bulletin of the British Museum (Natural History), Historical series</source><volume>52</volume>: <fpage>243</fpage>–<lpage>366</lpage>.</mixed-citation></ref><ref id="B146"><mixed-citation xmlns:xlink="http://www.w3.org/1999/xlink" xlink:type="simple"><person-group><name name-style="western"><surname>Lin</surname><given-names>KS</given-names></name></person-group> (<year>1988</year>) <article-title>The <tp:taxon-name><tp:taxon-name-part taxon-name-part-type="family">Eucoilidae</tp:taxon-name-part></tp:taxon-name> from Taiwan (<tp:taxon-name><tp:taxon-name-part taxon-name-part-type="order">Hymenoptera</tp:taxon-name-part></tp:taxon-name>: <tp:taxon-name><tp:taxon-name-part taxon-name-part-type="superfamily">Cynipoidea</tp:taxon-name-part></tp:taxon-name>).</article-title><source>Journal of Taiwan Museum</source><volume>41</volume>(<issue>2</issue>): <fpage>1</fpage>–<lpage>66</lpage>.</mixed-citation></ref><ref id="B22"><mixed-citation xmlns:xlink="http://www.w3.org/1999/xlink" xlink:type="simple"><person-group><name name-style="western"><surname>Benoit</surname><given-names>PLG</given-names></name></person-group> (<year>1956a</year>) <article-title>Contributions à l’étude de la faune entomologique du Ruanda-Urundi (Mission P. Basilewsky 1953). CIX. <tp:taxon-name><tp:taxon-name-part taxon-name-part-type="order">Hymenoptera</tp:taxon-name-part></tp:taxon-name> <tp:taxon-name><tp:taxon-name-part taxon-name-part-type="family">Cynipidae</tp:taxon-name-part></tp:taxon-name>.</article-title><source>Annales Musée Royal du Congo Belge, Tervuren</source>, <series>série 8</series>, <volume>51</volume>: <fpage>532</fpage>–<lpage>550</lpage>.</mixed-citation></ref><ref id="B190"><mixed-citation xmlns:xlink="http://www.w3.org/1999/xlink" xlink:type="simple"><person-group><name name-style="western"><surname>Nordlander</surname><given-names>G</given-names></name><name name-style="western"><surname>Grijpma</surname><given-names>P</given-names></name></person-group> (<year>1991</year>) <article-title>Systematics and biology of <italic><tp:taxon-name><tp:taxon-name-part taxon-name-part-type="genus">Rhoptromeris</tp:taxon-name-part> <tp:taxon-name-part taxon-name-part-type="species">strobigena</tp:taxon-name-part></tp:taxon-name></italic> sp.n, a parasitoid of chloropids inhabiting conifer cones (<tp:taxon-name><tp:taxon-name-part taxon-name-part-type="order">Hymenoptera</tp:taxon-name-part></tp:taxon-name>: <tp:taxon-name><tp:taxon-name-part taxon-name-part-type="superfamily">Cynipoidea</tp:taxon-name-part></tp:taxon-name>: <tp:taxon-name><tp:taxon-name-part taxon-name-part-type="family">Eucoilidae</tp:taxon-name-part></tp:taxon-name>).</article-title><source>Entomologica Scandinavica</source><volume>22</volume>: <fpage>209</fpage>–<lpage>218</lpage>. doi: <ext-link ext-link-type="doi" xlink:href="10.1163/187631291X00084" xlink:type="simple">10.1163/187631291X00084</ext-link></mixed-citation></ref><ref id="B160"><mixed-citation xmlns:xlink="http://www.w3.org/1999/xlink" xlink:type="simple"><person-group><name name-style="western"><surname>Melk</surname><given-names>J</given-names></name><name name-style="western"><surname>Govind</surname><given-names>S</given-names></name></person-group> (<year>1999</year>) <article-title>Developmental analysis of <italic><tp:taxon-name><tp:taxon-name-part taxon-name-part-type="genus">Ganaspis</tp:taxon-name-part> <tp:taxon-name-part taxon-name-part-type="species">xanthopoda</tp:taxon-name-part></tp:taxon-name></italic>, a larval parasitoid of <italic><tp:taxon-name><tp:taxon-name-part taxon-name-part-type="genus">Drosophila</tp:taxon-name-part> <tp:taxon-name-part taxon-name-part-type="species">melanogaster</tp:taxon-name-part></tp:taxon-name></italic>.</article-title><source>Journal of Experimental Biology</source><volume>202</volume>: <fpage>1885</fpage>–<lpage>1896</lpage>.</mixed-citation></ref><ref id="B250"><mixed-citation xmlns:xlink="http://www.w3.org/1999/xlink" xlink:type="simple"><person-group><name name-style="western"><surname>Vass</surname><given-names>E</given-names></name><name name-style="western"><surname>Nappi</surname><given-names>A</given-names></name></person-group> (<year>2000</year>) <article-title>Developmental and immunological aspects of <italic><tp:taxon-name><tp:taxon-name-part taxon-name-part-type="genus">Drosophila</tp:taxon-name-part></tp:taxon-name></italic> - parasitoid relationships.</article-title><source>Journal of Parasitology</source><volume>86</volume>: <fpage>1259</fpage>–<lpage>1270</lpage>.</mixed-citation></ref></ref-list></tp:taxon-treatment>
