# Supplementary material for: Afrotropical Cynipoidea (Hymenoptera)
Source: Zookeys. 2015 Apr 1;(493):1–176. doi: 10.3897/zookeys.493.6353 (PMC4389221; doi:10.3897/zookeys.493.6353)
Supplement: XML Treatment for Gastraspis [file zookeys.493.6353-treatment32.xml]

<!DOCTYPE tp:taxon-treatment
  PUBLIC "-//TaxonX//DTD Taxonomic Treatment Publishing DTD v0 20100105//EN" "tax-treatment-NSO.dtd">
<tp:taxon-treatment xmlns:tp="http://www.plazi.org/taxpub"><tp:treatment-meta><kwd-group><label>Taxon classification</label><kwd><named-content content-type="kingdom">Animalia</named-content></kwd><kwd><named-content content-type="order">Hymenoptera</named-content></kwd><kwd><named-content content-type="family">Figitidae</named-content></kwd></kwd-group><mixed-citation publication-type="journal"><person-group><name><surname>van Noort</surname><given-names>Simon</given-names></name><name><surname>Buffington</surname><given-names>Matthew L.</given-names></name><name><surname>Forshage</surname><given-names>Mattias</given-names></name></person-group><article-title>Afrotropical <tp:taxon-name><tp:taxon-name-part taxon-name-part-type="superfamily">Cynipoidea</tp:taxon-name-part></tp:taxon-name> (<tp:taxon-name><tp:taxon-name-part taxon-name-part-type="order">Hymenoptera</tp:taxon-name-part></tp:taxon-name>)</article-title><source>Zookeys</source><day>1</day><month>4</month><year>2015</year><volume>2015</volume><issue>493</issue><fpage>1</fpage><lpage>176</lpage><pub-id pub-id-type="doi">10.3897/zookeys.493.6353</pub-id></mixed-citation></tp:treatment-meta><tp:nomenclature><tp:taxon-name>
                                <tp:taxon-name-part taxon-name-part-type="genus">Gastraspis</tp:taxon-name-part>
                            </tp:taxon-name><tp:taxon-authority>Lin, 1988</tp:taxon-authority></tp:nomenclature><tp:treatment-sec sec-type="Remarks"><title>Remarks.</title><p>Rare. Possibly congeneric with <italic><tp:taxon-name><tp:taxon-name-part taxon-name-part-type="genus">Ganaspis</tp:taxon-name-part></tp:taxon-name></italic>.</p></tp:treatment-sec><tp:treatment-sec sec-type="Diagnosis"><title>Diagnosis.</title><p>Small <!--PageBreak--><italic><tp:taxon-name><tp:taxon-name-part taxon-name-part-type="genus">Ganaspis</tp:taxon-name-part></tp:taxon-name></italic>-type eucoilines most easily characterised by the elongate female metasoma. These specimens also show the following characteristics: short coxal hair tuft; a rather large, flat scutellar plate and relatively large scutellar foveae; metapleural margin with an elongate excision; wing with a very slightly emarginate apex and an elongate marginal cell. Associated males are very difficult to discern within the range of variation present in <italic><tp:taxon-name><tp:taxon-name-part taxon-name-part-type="genus">Ganaspis</tp:taxon-name-part></tp:taxon-name></italic>.</p><fig id="F33" position="float" orientation="portrait"><label>Figure 33.</label><caption><p><italic><tp:taxon-name><tp:taxon-name-part taxon-name-part-type="genus">Gastraspis</tp:taxon-name-part></tp:taxon-name></italic> species (Central African Republic). <bold>A</bold> habitus lateral view <bold>B</bold> head and mesosoma dorsal view <bold>C</bold> head, anterior view.</p></caption><graphic xmlns:xlink="http://www.w3.org/1999/xlink" xlink:href="zookeys-493-001-g033.jpg" position="float" orientation="portrait" xlink:type="simple" id="oo_41187.jpg"/></fig></tp:treatment-sec><tp:treatment-sec sec-type="Distribution"><title>Distribution.</title><p>Described from Taiwan, but here reported also from Africa. Afrotropical records: Central African Republic, Kenya (here).</p></tp:treatment-sec><tp:treatment-sec sec-type="Biology"><title>Biology.</title><p>Hosts unknown.</p></tp:treatment-sec><tp:treatment-sec sec-type="Species richness"><title>Species richness.</title><p>Undescribed species in the region.</p><!--PageBreak--></tp:treatment-sec></tp:taxon-treatment>
