# Supplementary material for: Afrotropical Cynipoidea (Hymenoptera)
Source: Zookeys. 2015 Apr 1;(493):1–176. doi: 10.3897/zookeys.493.6353 (PMC4389221; doi:10.3897/zookeys.493.6353)
Supplement: XML Treatment for Hexacola [file zookeys.493.6353-treatment33.xml]

<!DOCTYPE tp:taxon-treatment
  PUBLIC "-//TaxonX//DTD Taxonomic Treatment Publishing DTD v0 20100105//EN" "tax-treatment-NSO.dtd">
<tp:taxon-treatment xmlns:tp="http://www.plazi.org/taxpub"><tp:treatment-meta><kwd-group><label>Taxon classification</label><kwd><named-content content-type="kingdom">Animalia</named-content></kwd><kwd><named-content content-type="order">Hymenoptera</named-content></kwd><kwd><named-content content-type="family">Figitidae</named-content></kwd></kwd-group><mixed-citation publication-type="journal"><person-group><name><surname>van Noort</surname><given-names>Simon</given-names></name><name><surname>Buffington</surname><given-names>Matthew L.</given-names></name><name><surname>Forshage</surname><given-names>Mattias</given-names></name></person-group><article-title>Afrotropical <tp:taxon-name><tp:taxon-name-part taxon-name-part-type="superfamily">Cynipoidea</tp:taxon-name-part></tp:taxon-name> (<tp:taxon-name><tp:taxon-name-part taxon-name-part-type="order">Hymenoptera</tp:taxon-name-part></tp:taxon-name>)</article-title><source>Zookeys</source><day>1</day><month>4</month><year>2015</year><volume>2015</volume><issue>493</issue><fpage>1</fpage><lpage>176</lpage><pub-id pub-id-type="doi">10.3897/zookeys.493.6353</pub-id></mixed-citation></tp:treatment-meta><tp:nomenclature><tp:taxon-name>
                                <tp:taxon-name-part taxon-name-part-type="genus">Hexacola</tp:taxon-name-part>
                            </tp:taxon-name><tp:taxon-authority>Förster, 1869</tp:taxon-authority><tp:nomenclature-citation-list><tp:nomenclature-citation><tp:taxon-name>
                                <tp:taxon-name-part taxon-name-part-type="genus">Hexacola</tp:taxon-name-part>
                            </tp:taxon-name><comment>(synonym <italic><tp:taxon-name><tp:taxon-name-part taxon-name-part-type="genus">Daruna</tp:taxon-name-part></tp:taxon-name></italic> Benoit, 1956a, <bold>syn. n.</bold>)</comment></tp:nomenclature-citation></tp:nomenclature-citation-list></tp:nomenclature><tp:treatment-sec sec-type="Remarks"><title>Remarks.</title><p>Common throughout the Afrotropical region. Not always easily distinguished from <italic><tp:taxon-name><tp:taxon-name-part taxon-name-part-type="genus">Ganaspis</tp:taxon-name-part></tp:taxon-name></italic> and <italic><tp:taxon-name><tp:taxon-name-part taxon-name-part-type="genus">Didyctium</tp:taxon-name-part></tp:taxon-name></italic>. <italic><tp:taxon-name><tp:taxon-name-part taxon-name-part-type="genus">Daruna</tp:taxon-name-part></tp:taxon-name></italic> was erected by <xref ref-type="bibr" rid="B22">Benoit (1956a)</xref> for a specimen from Ruanda (the generic name being an anagram thereof), which, according to the original description, had dual glandular release pits of the scutellar plate, both the common posterior pit, and the central pit characteristic of most <tp:taxon-name><tp:taxon-name-part taxon-name-part-type="tribe">Diglyphosematini</tp:taxon-name-part></tp:taxon-name>. Inspection of the holotype (in RMCA) by MB and MF revealed only the normal posterior glandular pit though, and nothing separates <italic><tp:taxon-name><tp:taxon-name-part taxon-name-part-type="genus">Daruna</tp:taxon-name-part></tp:taxon-name></italic> from a normal <italic><tp:taxon-name><tp:taxon-name-part taxon-name-part-type="genus">Hexacola</tp:taxon-name-part></tp:taxon-name></italic>. Linguistic gender of <italic><tp:taxon-name><tp:taxon-name-part taxon-name-part-type="genus">Hexacola</tp:taxon-name-part></tp:taxon-name></italic> is, according to etymology in the original description, neuter, but many species names have been given in the feminine previously.</p></tp:treatment-sec><tp:treatment-sec sec-type="Diagnosis"><title>Diagnosis.</title><p><italic><tp:taxon-name><tp:taxon-name-part taxon-name-part-type="genus">Hexacola</tp:taxon-name-part></tp:taxon-name></italic> are usually very characteristic habitus-wise, being rather elongate eucolines with a characteristically globular head; a characteristic wing which is rather narrow with a narrow, closed, mostly triangular marginal cell; a very characteristic scutellum which is convex in its entirety; a very wide, convex, scutellar plate covering most of the surface; mostly striate sculpture on the narrow surrounding dorsal surfaces of the scutellum; and narrow, oblique scutellar foveae. Certain forms, however appear intermediate between the typical <italic><tp:taxon-name><tp:taxon-name-part taxon-name-part-type="genus">Hexacola</tp:taxon-name-part></tp:taxon-name></italic> and <italic><tp:taxon-name><tp:taxon-name-part taxon-name-part-type="genus">Dicyctium</tp:taxon-name-part></tp:taxon-name></italic> or <italic><tp:taxon-name><tp:taxon-name-part taxon-name-part-type="genus">Ganaspis</tp:taxon-name-part></tp:taxon-name></italic>. Occasionally the general bodyshape as well as scutellar striae of <italic><tp:taxon-name><tp:taxon-name-part taxon-name-part-type="genus">Hexacola</tp:taxon-name-part></tp:taxon-name></italic> may cause confusion with <italic><tp:taxon-name><tp:taxon-name-part taxon-name-part-type="genus">Kleidotoma</tp:taxon-name-part></tp:taxon-name></italic>, though the wings and metapleura are very different, or with <italic><tp:taxon-name><tp:taxon-name-part taxon-name-part-type="genus">Rhoptromeris</tp:taxon-name-part></tp:taxon-name></italic>, which can always be recognised by the pronotal plate with closed lateral bridges (and modified F2 in males).</p><fig id="F34" position="float" orientation="portrait"><label>Figure 34.</label><caption><p><italic><tp:taxon-name><tp:taxon-name-part taxon-name-part-type="genus">Hexacola</tp:taxon-name-part></tp:taxon-name></italic> species (South Africa). <bold>A</bold> habitus lateral view <bold>B</bold> head and mesosoma dorsal view <bold>C</bold> head, anterior view.</p></caption><graphic xmlns:xlink="http://www.w3.org/1999/xlink" xlink:href="zookeys-493-001-g034.jpg" position="float" orientation="portrait" xlink:type="simple" id="oo_41188.jpg"/></fig></tp:treatment-sec><tp:treatment-sec sec-type="Distribution"><title>Distribution.</title><p>Worldwide. Afrotropical records: Rwanda (<xref ref-type="bibr" rid="B22">Benoit 1956a</xref>), Cameroon, Democratic Republic of Congo, Madagascar, Nigeria, South Africa, Uganda, Zimbabwe (<xref ref-type="bibr" rid="B212">Quinlan 1986</xref>), St Helena (<xref ref-type="bibr" rid="B191">Notton 2008</xref>), Burkina Faso, Central African Republic, Ethiopia, Gambia, Ivory Coast, Kenya, Malawi, Mauritius, Republic of Congo, Sierra Leone, Tanzania, Yemen (here).</p></tp:treatment-sec><tp:treatment-sec sec-type="Biology"><title>Biology.</title><p>Reported from many fly hosts and habitats worldwide, commonly <tp:taxon-name><tp:taxon-name-part taxon-name-part-type="family">Chloropidae</tp:taxon-name-part></tp:taxon-name> and <tp:taxon-name><tp:taxon-name-part taxon-name-part-type="family">Ephydridae</tp:taxon-name-part></tp:taxon-name> in agricultural or wet habitats (Allen and Pienkowski 1973, <xref ref-type="bibr" rid="B13">Beardsley 1989</xref>, <xref ref-type="bibr" rid="B27">Bhattacharyya 1957</xref>, Diamond et al. 2001, Díaz and Gallardo 2010, <xref ref-type="bibr" rid="B82">Gaddi et al. 2010</xref>, <xref ref-type="bibr" rid="B117">Kerrich and Quinlan 1960</xref>, <xref ref-type="bibr" rid="B169">Moore 1983</xref>, <xref ref-type="bibr" rid="B190">Nordlander and Grijpma 1991</xref>, <xref ref-type="bibr" rid="B209">Quinlan 1978</xref>, <xref ref-type="bibr" rid="B235">Simmonds 1952</xref>, Streams and Greenberg 1969, and others). African taxa so far only reared from <tp:taxon-name><tp:taxon-name-part taxon-name-part-type="family">Chloropidae</tp:taxon-name-part></tp:taxon-name> (label data).</p></tp:treatment-sec><tp:treatment-sec sec-type="Species richness"><title>Species richness.</title><p><italic><tp:taxon-name><tp:taxon-name-part taxon-name-part-type="genus">Hexacola</tp:taxon-name-part> <tp:taxon-name-part taxon-name-part-type="species">absensa</tp:taxon-name-part></tp:taxon-name></italic> Quinlan, 1986 (Democratic Republic of Congo)</p><p><italic><tp:taxon-name><tp:taxon-name-part taxon-name-part-type="genus">Hexacola</tp:taxon-name-part> <tp:taxon-name-part taxon-name-part-type="species">amantia</tp:taxon-name-part></tp:taxon-name></italic> Quinlan, 1986 (Nigeria, Uganda, Democratic Republic of Congo)</p><p><italic><tp:taxon-name><tp:taxon-name-part taxon-name-part-type="genus">Hexacola</tp:taxon-name-part> <tp:taxon-name-part taxon-name-part-type="species">atropos</tp:taxon-name-part></tp:taxon-name></italic> Quinlan, 1986 (Cameroon, Democratic Republic of Congo)</p><p><italic><tp:taxon-name><tp:taxon-name-part taxon-name-part-type="genus">Hexacola</tp:taxon-name-part> <tp:taxon-name-part taxon-name-part-type="species">bifarium</tp:taxon-name-part></tp:taxon-name></italic> Quinlan, 1986 (Nigeria, Democratic Republic of Congo, Zimbabwe)</p><p><italic><tp:taxon-name><tp:taxon-name-part taxon-name-part-type="genus">Hexacola</tp:taxon-name-part> <tp:taxon-name-part taxon-name-part-type="species">camerounensis</tp:taxon-name-part></tp:taxon-name></italic> (Risbec, 1956), <bold>comb. n.</bold> (<italic><tp:taxon-name><tp:taxon-name-part taxon-name-part-type="genus">Eucoila</tp:taxon-name-part></tp:taxon-name></italic>) (Cameroon) Type specimen expected to be in the MNHN, but not yet located. Original description does not state any very informative characters, but based on the illustration, <italic><tp:taxon-name><tp:taxon-name-part taxon-name-part-type="genus">Hexacola</tp:taxon-name-part></tp:taxon-name></italic> seems like a probable option until type material surfaces.</p><!--PageBreak--><p><italic><tp:taxon-name><tp:taxon-name-part taxon-name-part-type="genus">Hexacola</tp:taxon-name-part> <tp:taxon-name-part taxon-name-part-type="species">compactum</tp:taxon-name-part></tp:taxon-name></italic> Quinlan, 1986 (Democratic Republic of Congo)</p><p><italic><tp:taxon-name><tp:taxon-name-part taxon-name-part-type="genus">Hexacola</tp:taxon-name-part> <tp:taxon-name-part taxon-name-part-type="species">fringa</tp:taxon-name-part></tp:taxon-name></italic> Quinlan, 1986 (Zimbabwe)</p><p><italic><tp:taxon-name><tp:taxon-name-part taxon-name-part-type="genus">Hexacola</tp:taxon-name-part> <tp:taxon-name-part taxon-name-part-type="species">hexatoma</tp:taxon-name-part></tp:taxon-name></italic> (Hartig, 1841) (<italic><tp:taxon-name><tp:taxon-name-part taxon-name-part-type="genus">Cothonaspis</tp:taxon-name-part></tp:taxon-name></italic>) (Uganda; widely distributed species)</p><p><italic><tp:taxon-name><tp:taxon-name-part taxon-name-part-type="genus">Hexacola</tp:taxon-name-part> <tp:taxon-name-part taxon-name-part-type="species">muhavara</tp:taxon-name-part></tp:taxon-name></italic> (Benoit, 1956a), <bold>comb. n.</bold> (<italic><tp:taxon-name><tp:taxon-name-part taxon-name-part-type="genus">Daruna</tp:taxon-name-part></tp:taxon-name></italic>) (cf comments above) (Rwanda)</p><p><italic><tp:taxon-name><tp:taxon-name-part taxon-name-part-type="genus">Hexacola</tp:taxon-name-part> <tp:taxon-name-part taxon-name-part-type="species">octoclavum</tp:taxon-name-part></tp:taxon-name></italic> Quinlan, 1986 (Democratic Republic of Congo)</p><p><italic><tp:taxon-name><tp:taxon-name-part taxon-name-part-type="genus">Hexacola</tp:taxon-name-part> <tp:taxon-name-part taxon-name-part-type="species">pallidum</tp:taxon-name-part></tp:taxon-name></italic> Quinlan, 1986 (Democratic Republic of Congo)</p><p><italic><tp:taxon-name><tp:taxon-name-part taxon-name-part-type="genus">Hexacola</tp:taxon-name-part> <tp:taxon-name-part taxon-name-part-type="species">quinqueclavatum</tp:taxon-name-part></tp:taxon-name></italic> Quinlan, 1986 (Cameroon, Madagascar, Nigeria, Democratic Republic of Congo, Zimbabwe)</p><!--PageBreak--><p><italic><tp:taxon-name><tp:taxon-name-part taxon-name-part-type="genus">Hexacola</tp:taxon-name-part> <tp:taxon-name-part taxon-name-part-type="species">quisnama</tp:taxon-name-part></tp:taxon-name></italic> Quinlan, 1986 (South Africa, Uganda, Democratic Republic of Congo)</p><p><italic><tp:taxon-name><tp:taxon-name-part taxon-name-part-type="genus">Hexacola</tp:taxon-name-part> <tp:taxon-name-part taxon-name-part-type="species">septemium</tp:taxon-name-part></tp:taxon-name></italic> Quinlan, 1986 (Democratic Republic of Congo)</p><p><italic><tp:taxon-name><tp:taxon-name-part taxon-name-part-type="genus">Hexacola</tp:taxon-name-part> <tp:taxon-name-part taxon-name-part-type="species">zama</tp:taxon-name-part></tp:taxon-name></italic> Quinlan, 1986 (Democratic Republic of Congo)</p></tp:treatment-sec><ref-list><ref id="B22"><mixed-citation xmlns:xlink="http://www.w3.org/1999/xlink" xlink:type="simple"><person-group><name name-style="western"><surname>Benoit</surname><given-names>PLG</given-names></name></person-group> (<year>1956a</year>) <article-title>Contributions à l’étude de la faune entomologique du Ruanda-Urundi (Mission P. Basilewsky 1953). CIX. <tp:taxon-name><tp:taxon-name-part taxon-name-part-type="order">Hymenoptera</tp:taxon-name-part></tp:taxon-name> <tp:taxon-name><tp:taxon-name-part taxon-name-part-type="family">Cynipidae</tp:taxon-name-part></tp:taxon-name>.</article-title><source>Annales Musée Royal du Congo Belge, Tervuren</source>, <series>série 8</series>, <volume>51</volume>: <fpage>532</fpage>–<lpage>550</lpage>.</mixed-citation></ref><ref id="B212"><mixed-citation xmlns:xlink="http://www.w3.org/1999/xlink" xlink:type="simple"><person-group><name name-style="western"><surname>Quinlan</surname><given-names>J</given-names></name></person-group> (<year>1986</year>) <article-title>A key to the Afrotropical genera of <tp:taxon-name><tp:taxon-name-part taxon-name-part-type="family">Eucoilidae</tp:taxon-name-part></tp:taxon-name> (<tp:taxon-name><tp:taxon-name-part taxon-name-part-type="order">Hymenoptera</tp:taxon-name-part></tp:taxon-name>), with a revision of certain genera.</article-title><source>Bulletin of the British Museum (Natural History), Historical series</source><volume>52</volume>: <fpage>243</fpage>–<lpage>366</lpage>.</mixed-citation></ref><ref id="B191"><mixed-citation xmlns:xlink="http://www.w3.org/1999/xlink" xlink:type="simple"><person-group><name name-style="western"><surname>Notton</surname><given-names>D</given-names></name></person-group> (<year>2008</year>) <article-title><tp:taxon-name><tp:taxon-name-part taxon-name-part-type="class">Insecta</tp:taxon-name-part></tp:taxon-name>: <tp:taxon-name><tp:taxon-name-part taxon-name-part-type="order">Hymenoptera</tp:taxon-name-part></tp:taxon-name> (bees, wasps and parasitic wasps).</article-title> In: <person-group><name name-style="western"><surname>Mendel</surname><given-names>H</given-names></name><name name-style="western"><surname>Ashmole</surname><given-names>P</given-names></name><name name-style="western"><surname>Ashmole</surname><given-names>M</given-names></name></person-group>. <source>Invertebrates of the Central Peaks and Peak Dale, St Helena, Final report, April 2008 (updated September 2013)</source>. <publisher-name>St Helena National Trust</publisher-name>.</mixed-citation></ref><ref id="B13"><mixed-citation xmlns:xlink="http://www.w3.org/1999/xlink" xlink:type="simple"><person-group><name name-style="western"><surname>Beardsley</surname><given-names>JW</given-names></name></person-group> (<year>1989</year>) <article-title>Hawaiian <tp:taxon-name><tp:taxon-name-part taxon-name-part-type="family">Eucoilidae</tp:taxon-name-part></tp:taxon-name> (<tp:taxon-name><tp:taxon-name-part taxon-name-part-type="order">Hymenoptera</tp:taxon-name-part></tp:taxon-name>: <tp:taxon-name><tp:taxon-name-part taxon-name-part-type="superfamily">Cynipoidea</tp:taxon-name-part></tp:taxon-name>), key to genera and taxonomic notes on apparently non-endemic species.</article-title><source>Proceedings, Hawaiian Entomological Society</source><volume>29</volume>: <fpage>165</fpage>–<lpage>193</lpage>.</mixed-citation></ref><ref id="B27"><mixed-citation xmlns:xlink="http://www.w3.org/1999/xlink" xlink:type="simple"><person-group><name name-style="western"><surname>Bhattacharyya</surname><given-names>PR</given-names></name></person-group> (<year>1957</year>) <source>A study of insect parasitism – the parasites of <italic><tp:taxon-name><tp:taxon-name-part taxon-name-part-type="genus">Oscinella</tp:taxon-name-part> <tp:taxon-name-part taxon-name-part-type="species">frit</tp:taxon-name-part></tp:taxon-name></italic> with an account of their biology and interrelations</source>. <comment>Diploma of Imperial College thesis</comment>, <publisher-name>London University</publisher-name>.</mixed-citation></ref><ref id="B82"><mixed-citation xmlns:xlink="http://www.w3.org/1999/xlink" xlink:type="simple"><person-group><name name-style="western"><surname>Gaddi</surname><given-names>A</given-names></name><name name-style="western"><surname>Díaz</surname><given-names>N</given-names></name><name name-style="western"><surname>Gallardo</surname><given-names>F</given-names></name></person-group> (<year>2010</year>) <article-title>A new species of <italic><tp:taxon-name><tp:taxon-name-part taxon-name-part-type="genus">Hexacola</tp:taxon-name-part></tp:taxon-name></italic> Förster (<tp:taxon-name><tp:taxon-name-part taxon-name-part-type="order">Hymenoptera</tp:taxon-name-part></tp:taxon-name>: <tp:taxon-name><tp:taxon-name-part taxon-name-part-type="family">Figitidae</tp:taxon-name-part></tp:taxon-name>), parasitoid of <italic><tp:taxon-name><tp:taxon-name-part taxon-name-part-type="genus">Lemnaphila</tp:taxon-name-part> <tp:taxon-name-part taxon-name-part-type="species">neotropica</tp:taxon-name-part></tp:taxon-name></italic> Lizarralde de Grosso (<tp:taxon-name><tp:taxon-name-part taxon-name-part-type="order">Diptera</tp:taxon-name-part></tp:taxon-name>: <tp:taxon-name><tp:taxon-name-part taxon-name-part-type="family">Ephydridae</tp:taxon-name-part></tp:taxon-name>).</article-title><source>Zootaxa</source><volume>2622</volume>: <fpage>42</fpage>–<lpage>48</lpage>.</mixed-citation></ref><ref id="B117"><mixed-citation xmlns:xlink="http://www.w3.org/1999/xlink" xlink:type="simple"><person-group><name name-style="western"><surname>Kerrich</surname><given-names>GJ</given-names></name><name name-style="western"><surname>Quinlan</surname><given-names>J</given-names></name></person-group> (<year>1960</year>) <article-title>Studies on eucoiline <tp:taxon-name><tp:taxon-name-part taxon-name-part-type="superfamily">Cynipoidea</tp:taxon-name-part></tp:taxon-name> (Hym.).</article-title><source>Opuscula Entomologica</source><volume>25</volume>: <fpage>179</fpage>–<lpage>196</lpage>.</mixed-citation></ref><ref id="B169"><mixed-citation xmlns:xlink="http://www.w3.org/1999/xlink" xlink:type="simple"><person-group><name name-style="western"><surname>Moore</surname><given-names>D</given-names></name></person-group> (<year>1983</year>) <article-title>Hymenopterous parasitoids of stem-boring <tp:taxon-name><tp:taxon-name-part taxon-name-part-type="order">Diptera</tp:taxon-name-part></tp:taxon-name> [e.g. <italic><tp:taxon-name><tp:taxon-name-part taxon-name-part-type="genus">Oscinella</tp:taxon-name-part> <tp:taxon-name-part taxon-name-part-type="species">frit</tp:taxon-name-part></tp:taxon-name></italic> (L.)] in perennial ryegrass (<italic><tp:taxon-name><tp:taxon-name-part taxon-name-part-type="genus">Lolium</tp:taxon-name-part> <tp:taxon-name-part taxon-name-part-type="species">perenne</tp:taxon-name-part></tp:taxon-name></italic>) in Britain.</article-title><source>Bulletin of Entomological Research</source><volume>73</volume>: <fpage>601</fpage>–<lpage>608</lpage>. doi: <ext-link ext-link-type="doi" xlink:href="10.1017/S0007485300009202" xlink:type="simple">10.1017/S0007485300009202</ext-link></mixed-citation></ref><ref id="B190"><mixed-citation xmlns:xlink="http://www.w3.org/1999/xlink" xlink:type="simple"><person-group><name name-style="western"><surname>Nordlander</surname><given-names>G</given-names></name><name name-style="western"><surname>Grijpma</surname><given-names>P</given-names></name></person-group> (<year>1991</year>) <article-title>Systematics and biology of <italic><tp:taxon-name><tp:taxon-name-part taxon-name-part-type="genus">Rhoptromeris</tp:taxon-name-part> <tp:taxon-name-part taxon-name-part-type="species">strobigena</tp:taxon-name-part></tp:taxon-name></italic> sp.n, a parasitoid of chloropids inhabiting conifer cones (<tp:taxon-name><tp:taxon-name-part taxon-name-part-type="order">Hymenoptera</tp:taxon-name-part></tp:taxon-name>: <tp:taxon-name><tp:taxon-name-part taxon-name-part-type="superfamily">Cynipoidea</tp:taxon-name-part></tp:taxon-name>: <tp:taxon-name><tp:taxon-name-part taxon-name-part-type="family">Eucoilidae</tp:taxon-name-part></tp:taxon-name>).</article-title><source>Entomologica Scandinavica</source><volume>22</volume>: <fpage>209</fpage>–<lpage>218</lpage>. doi: <ext-link ext-link-type="doi" xlink:href="10.1163/187631291X00084" xlink:type="simple">10.1163/187631291X00084</ext-link></mixed-citation></ref><ref id="B209"><mixed-citation xmlns:xlink="http://www.w3.org/1999/xlink" xlink:type="simple"><person-group><name name-style="western"><surname>Quinlan</surname><given-names>J</given-names></name></person-group> (<year>1978</year>) <article-title><tp:taxon-name><tp:taxon-name-part taxon-name-part-type="order">Hymenoptera</tp:taxon-name-part></tp:taxon-name> <tp:taxon-name><tp:taxon-name-part taxon-name-part-type="superfamily">Cynipoidea</tp:taxon-name-part></tp:taxon-name>. <tp:taxon-name><tp:taxon-name-part taxon-name-part-type="family">Eucoilidae</tp:taxon-name-part></tp:taxon-name>.</article-title><source>Handbooks for the Identification of British Insects</source><volume>8</volume>: <fpage>1</fpage>–<lpage>58</lpage>.</mixed-citation></ref><ref id="B235"><mixed-citation xmlns:xlink="http://www.w3.org/1999/xlink" xlink:type="simple"><person-group><name name-style="western"><surname>Simmonds</surname><given-names>FJ</given-names></name></person-group> (<year>1952</year>) <article-title>Parasites of the frit-fly <italic><tp:taxon-name><tp:taxon-name-part taxon-name-part-type="genus">Oscinella</tp:taxon-name-part> <tp:taxon-name-part taxon-name-part-type="species">frit</tp:taxon-name-part></tp:taxon-name></italic> (L.) in Eastern North America.</article-title><source>Bulletin of Entomological Research</source><volume>43</volume>: <fpage>503</fpage>–<lpage>542</lpage>. doi: <ext-link ext-link-type="doi" xlink:href="10.1017/S0007485300029497" xlink:type="simple">10.1017/S0007485300029497</ext-link></mixed-citation></ref></ref-list></tp:taxon-treatment>
