# Supplementary material for: Afrotropical Cynipoidea (Hymenoptera)
Source: Zookeys. 2015 Apr 1;(493):1–176. doi: 10.3897/zookeys.493.6353 (PMC4389221; doi:10.3897/zookeys.493.6353)
Supplement: XML Treatment for Cothonaspis [file zookeys.493.6353-treatment34.xml]

<!DOCTYPE tp:taxon-treatment
  PUBLIC "-//TaxonX//DTD Taxonomic Treatment Publishing DTD v0 20100105//EN" "tax-treatment-NSO.dtd">
<tp:taxon-treatment xmlns:tp="http://www.plazi.org/taxpub"><tp:treatment-meta><kwd-group><label>Taxon classification</label><kwd><named-content content-type="kingdom">Animalia</named-content></kwd><kwd><named-content content-type="order">Hymenoptera</named-content></kwd><kwd><named-content content-type="family">Figitidae</named-content></kwd></kwd-group><mixed-citation publication-type="journal"><person-group><name><surname>van Noort</surname><given-names>Simon</given-names></name><name><surname>Buffington</surname><given-names>Matthew L.</given-names></name><name><surname>Forshage</surname><given-names>Mattias</given-names></name></person-group><article-title>Afrotropical <tp:taxon-name><tp:taxon-name-part taxon-name-part-type="superfamily">Cynipoidea</tp:taxon-name-part></tp:taxon-name> (<tp:taxon-name><tp:taxon-name-part taxon-name-part-type="order">Hymenoptera</tp:taxon-name-part></tp:taxon-name>)</article-title><source>Zookeys</source><day>1</day><month>4</month><year>2015</year><volume>2015</volume><issue>493</issue><fpage>1</fpage><lpage>176</lpage><pub-id pub-id-type="doi">10.3897/zookeys.493.6353</pub-id></mixed-citation></tp:treatment-meta><tp:nomenclature><tp:taxon-name>
                                <tp:taxon-name-part taxon-name-part-type="genus">Cothonaspis</tp:taxon-name-part>
                            </tp:taxon-name><tp:taxon-authority>Hartig, 1840</tp:taxon-authority></tp:nomenclature><tp:treatment-sec sec-type="Remarks"><title>Remarks.</title><p>Rare.</p></tp:treatment-sec><tp:treatment-sec sec-type="Diagnosis"><title>Diagnosis.</title><p>Small elongate eucoilines without a hairy ring, with narrow wings with narrow triangular marginal cells. May be confused with certain <italic><tp:taxon-name><tp:taxon-name-part taxon-name-part-type="genus">Leptopilina</tp:taxon-name-part></tp:taxon-name></italic> with strongly reduced hairy ring, but <italic><tp:taxon-name><tp:taxon-name-part taxon-name-part-type="genus">Cothonaspis</tp:taxon-name-part></tp:taxon-name></italic> are far more elongate in shape, have globular heads, and a pointed metapleural corner, whereas <italic><tp:taxon-name><tp:taxon-name-part taxon-name-part-type="genus">Leptopilina</tp:taxon-name-part></tp:taxon-name></italic> are stout, have more transverse heads and an oblique metapleural corner. Easily separated from their closest relatives in the region, <italic><tp:taxon-name><tp:taxon-name-part taxon-name-part-type="genus">Kleidotoma</tp:taxon-name-part></tp:taxon-name></italic>, by the reduced hairy ring, wing apex truncate (not incised), and male F2 modified (not F1).</p><fig id="F35" position="float" orientation="portrait"><label>Figure 35.</label><caption><p><italic><tp:taxon-name><tp:taxon-name-part taxon-name-part-type="genus">Cothonaspis</tp:taxon-name-part></tp:taxon-name></italic> species (Uganda). <bold>A</bold> habitus lateral view <bold>B</bold> head and mesosoma dorsal view <bold>C</bold> head, anterior view.</p></caption><graphic xmlns:xlink="http://www.w3.org/1999/xlink" xlink:href="zookeys-493-001-g035.jpg" position="float" orientation="portrait" xlink:type="simple" id="oo_41189.jpg"/></fig></tp:treatment-sec><tp:treatment-sec sec-type="Distribution"><title>Distribution.</title><p>Mainly Palearctic, but also present in Nearctic and Afrotropical regions, and with a widespread species present throughout the Old World tropics. Afrotropical records: South Africa (<xref ref-type="bibr" rid="B212">Quinlan 1986</xref>), Central African Republic, Democratic Republic of Congo, Madagascar, Uganda, Yemen (here).</p></tp:treatment-sec><tp:treatment-sec sec-type="Biology"><title>Biology.</title><p>Parasitoids of <tp:taxon-name><tp:taxon-name-part taxon-name-part-type="family">Sepsidae</tp:taxon-name-part></tp:taxon-name> in dung (<xref ref-type="bibr" rid="B183">Nordlander 1976</xref>, <xref ref-type="bibr" rid="B209">Quinlan 1978</xref>, <xref ref-type="bibr" rid="B202">Pont and Meier 2002</xref>).</p></tp:treatment-sec><tp:treatment-sec sec-type="Species richness"><title>Species richness.</title><p><italic><tp:taxon-name><tp:taxon-name-part taxon-name-part-type="genus">Cothonaspis</tp:taxon-name-part> <tp:taxon-name-part taxon-name-part-type="species">ealis</tp:taxon-name-part></tp:taxon-name></italic> Quinlan, 1986 (South Africa)</p><p>Additional species, unidentified or undescribed.</p></tp:treatment-sec><ref-list><ref id="B212"><mixed-citation xmlns:xlink="http://www.w3.org/1999/xlink" xlink:type="simple"><person-group><name name-style="western"><surname>Quinlan</surname><given-names>J</given-names></name></person-group> (<year>1986</year>) <article-title>A key to the Afrotropical genera of <tp:taxon-name><tp:taxon-name-part taxon-name-part-type="family">Eucoilidae</tp:taxon-name-part></tp:taxon-name> (<tp:taxon-name><tp:taxon-name-part taxon-name-part-type="order">Hymenoptera</tp:taxon-name-part></tp:taxon-name>), with a revision of certain genera.</article-title><source>Bulletin of the British Museum (Natural History), Historical series</source><volume>52</volume>: <fpage>243</fpage>–<lpage>366</lpage>.</mixed-citation></ref><ref id="B183"><mixed-citation xmlns:xlink="http://www.w3.org/1999/xlink" xlink:type="simple"><person-group><name name-style="western"><surname>Nordlander</surname><given-names>G</given-names></name></person-group> (<year>1976</year>) <article-title>Studies on <tp:taxon-name><tp:taxon-name-part taxon-name-part-type="family">Eucoilidae</tp:taxon-name-part></tp:taxon-name> (<tp:taxon-name><tp:taxon-name-part taxon-name-part-type="order">Hymenoptera</tp:taxon-name-part></tp:taxon-name>: <tp:taxon-name><tp:taxon-name-part taxon-name-part-type="superfamily">Cynipoidea</tp:taxon-name-part></tp:taxon-name>) I. A revision of the north-western European species of <italic><tp:taxon-name><tp:taxon-name-part taxon-name-part-type="genus">Cothonaspis</tp:taxon-name-part></tp:taxon-name></italic> Htg. with a description of a new species and notes on some other genera.</article-title><source>Entomologisk Tidskrift</source><volume>97</volume>: <fpage>65</fpage>–<lpage>77</lpage>.</mixed-citation></ref><ref id="B209"><mixed-citation xmlns:xlink="http://www.w3.org/1999/xlink" xlink:type="simple"><person-group><name name-style="western"><surname>Quinlan</surname><given-names>J</given-names></name></person-group> (<year>1978</year>) <article-title><tp:taxon-name><tp:taxon-name-part taxon-name-part-type="order">Hymenoptera</tp:taxon-name-part></tp:taxon-name> <tp:taxon-name><tp:taxon-name-part taxon-name-part-type="superfamily">Cynipoidea</tp:taxon-name-part></tp:taxon-name>. <tp:taxon-name><tp:taxon-name-part taxon-name-part-type="family">Eucoilidae</tp:taxon-name-part></tp:taxon-name>.</article-title><source>Handbooks for the Identification of British Insects</source><volume>8</volume>: <fpage>1</fpage>–<lpage>58</lpage>.</mixed-citation></ref><ref id="B202"><mixed-citation xmlns:xlink="http://www.w3.org/1999/xlink" xlink:type="simple"><person-group><name name-style="western"><surname>Pont</surname><given-names>A</given-names></name><name name-style="western"><surname>Meier</surname><given-names>R</given-names></name></person-group> (<year>2002</year>) <article-title>The <tp:taxon-name><tp:taxon-name-part taxon-name-part-type="family">Sepsidae</tp:taxon-name-part></tp:taxon-name> (<tp:taxon-name><tp:taxon-name-part taxon-name-part-type="order">Diptera</tp:taxon-name-part></tp:taxon-name>) of Europe.</article-title><source>Fauna Entomologica Scandinavica</source><volume>37</volume>: <fpage>1</fpage>–<lpage>219</lpage>.</mixed-citation></ref></ref-list></tp:taxon-treatment>
