# Supplementary material for: Afrotropical Cynipoidea (Hymenoptera)
Source: Zookeys. 2015 Apr 1;(493):1–176. doi: 10.3897/zookeys.493.6353 (PMC4389221; doi:10.3897/zookeys.493.6353)
Supplement: XML Treatment for Kleidotoma [file zookeys.493.6353-treatment35.xml]

<!DOCTYPE tp:taxon-treatment
  PUBLIC "-//TaxonX//DTD Taxonomic Treatment Publishing DTD v0 20100105//EN" "tax-treatment-NSO.dtd">
<tp:taxon-treatment xmlns:tp="http://www.plazi.org/taxpub"><tp:treatment-meta><kwd-group><label>Taxon classification</label><kwd><named-content content-type="kingdom">Animalia</named-content></kwd><kwd><named-content content-type="order">Hymenoptera</named-content></kwd><kwd><named-content content-type="family">Figitidae</named-content></kwd></kwd-group><mixed-citation publication-type="journal"><person-group><name><surname>van Noort</surname><given-names>Simon</given-names></name><name><surname>Buffington</surname><given-names>Matthew L.</given-names></name><name><surname>Forshage</surname><given-names>Mattias</given-names></name></person-group><article-title>Afrotropical <tp:taxon-name><tp:taxon-name-part taxon-name-part-type="superfamily">Cynipoidea</tp:taxon-name-part></tp:taxon-name> (<tp:taxon-name><tp:taxon-name-part taxon-name-part-type="order">Hymenoptera</tp:taxon-name-part></tp:taxon-name>)</article-title><source>Zookeys</source><day>1</day><month>4</month><year>2015</year><volume>2015</volume><issue>493</issue><fpage>1</fpage><lpage>176</lpage><pub-id pub-id-type="doi">10.3897/zookeys.493.6353</pub-id></mixed-citation></tp:treatment-meta><tp:nomenclature><tp:taxon-name>
                                <tp:taxon-name-part taxon-name-part-type="genus">Kleidotoma</tp:taxon-name-part>
                            </tp:taxon-name><tp:taxon-authority>Westwood, 1833</tp:taxon-authority></tp:nomenclature><tp:treatment-sec sec-type="Remarks"><title>Remarks.</title><p>Common throughout the Afrotropical region.</p></tp:treatment-sec><tp:treatment-sec sec-type="Diagnosis"><title>Diagnosis.</title><p>Usually elongate eucoilines of varying size, in most cases unmistakable through their incised wing apex alone (shared only with <!--PageBreak--><italic><tp:taxon-name><tp:taxon-name-part taxon-name-part-type="genus">Thoreauella</tp:taxon-name-part></tp:taxon-name></italic> of <tp:taxon-name><tp:taxon-name-part taxon-name-part-type="subfamily">Emargininae</tp:taxon-name-part></tp:taxon-name>), but in forms with indistinctly incised wings (or where the wing shape is not readily visible) there are several other diagnostic characters: patchily reduced wing pubescence and the reduced wing venation with a small triangular marginal cell; fore wing veins of uneven width; distinctly pointed metapleural corner; narrow scutellar plate; and longitudinally striate dorsal surface of the scutellum. May be confused with <italic><tp:taxon-name><tp:taxon-name-part taxon-name-part-type="genus">Hexacola</tp:taxon-name-part></tp:taxon-name></italic>, who share the striate scutellum, the globular head, the often strongly modified male F1 and the sometimes narrow triangular marginal cell, but <italic><tp:taxon-name><tp:taxon-name-part taxon-name-part-type="genus">Hexacola</tp:taxon-name-part></tp:taxon-name></italic> typically have a very large and convex scutellar plate and narrow oblique scutellar foveae – and always a rectangular metapleural corner and a non-incised wing apex.</p><!--PageBreak--><!--PageBreak--><p><italic><tp:taxon-name><tp:taxon-name-part taxon-name-part-type="genus">Kleidotoma</tp:taxon-name-part></tp:taxon-name></italic> is a taxon that is difficult to overview, and globally there are very few recognisable species-groups that are not obviously artificial. There is a general spectrum from tiny, often brown, species with little reduction of wing pubescence, and large, often black, species with very strong reduction of wing pubescence. And there are the aberrant brachypterous taxa (often ripicolous species occuring in algae or wrack, sometimes on isolated islands; but at least in the Holarctic also in ground-dwelling species in grasslands). The wingless or brachypterous forms among <italic><tp:taxon-name><tp:taxon-name-part taxon-name-part-type="genus">Kleidotoma</tp:taxon-name-part></tp:taxon-name></italic> are the only cynipoids with this state found in the Afrotropical region so far (though in other regions, <italic><tp:taxon-name><tp:taxon-name-part taxon-name-part-type="genus">Rhoptromeris</tp:taxon-name-part></tp:taxon-name></italic> and <italic><tp:taxon-name><tp:taxon-name-part taxon-name-part-type="genus">Alloxysta</tp:taxon-name-part></tp:taxon-name></italic> occasionally show brachyptery too, and such specimens may be found in the Afrotropical region). However, beyond what is already said here, we are not at the level of knowledge to start discussing species groups in <italic><tp:taxon-name><tp:taxon-name-part taxon-name-part-type="genus">Kleidotoma</tp:taxon-name-part></tp:taxon-name></italic> in a meaningful way.</p><fig id="F36" position="float" orientation="portrait"><label>Figure 36.</label><caption><p><italic><tp:taxon-name><tp:taxon-name-part taxon-name-part-type="genus">Kleidotoma</tp:taxon-name-part></tp:taxon-name></italic> species (Central African Republic). <bold>A</bold> habitus lateral view <bold>B</bold> head and mesosoma dorsal view <bold>C</bold> head, anterior view.</p></caption><graphic xmlns:xlink="http://www.w3.org/1999/xlink" xlink:href="zookeys-493-001-g036.jpg" position="float" orientation="portrait" xlink:type="simple" id="oo_41190.jpg"/></fig></tp:treatment-sec><tp:treatment-sec sec-type="Distribution"><title>Distribution.</title><p>Worldwide. Afrotropical records: Cameroon, Democratic Republic of Congo, Ethiopia, Kenya, Nigeria, Rwanda, South Africa, Uganda, Zimbabwe (<xref ref-type="bibr" rid="B212">Quinlan 1986</xref>), St Helena (Dessart 1976), Burkina Faso, Burundi, Cape Verde, Central African Republic, Gabon, Gambia, Madagascar, Mozambique, Sierra Leone, Somalia, Yemen (here).</p></tp:treatment-sec><tp:treatment-sec sec-type="Biology"><title>Biology.</title><p>Parasitoids of various flies in concealed and mostly decomposing habitats; debris, dung, carrion, fruit, fungi, grass, seawrack, aquatic plants etc. Broad host range, common hosts in other parts of the world include <tp:taxon-name><tp:taxon-name-part taxon-name-part-type="family">Drosophilidae</tp:taxon-name-part></tp:taxon-name>, <tp:taxon-name><tp:taxon-name-part taxon-name-part-type="family">Sepsidae</tp:taxon-name-part></tp:taxon-name>, <tp:taxon-name><tp:taxon-name-part taxon-name-part-type="family">Ephydridae</tp:taxon-name-part></tp:taxon-name> and others (<xref ref-type="bibr" rid="B9">Baker 1979</xref>, <xref ref-type="bibr" rid="B14">Beardsley 1990</xref>, <xref ref-type="bibr" rid="B17">1993</xref>, <xref ref-type="bibr" rid="B19">Belizin 1963</xref>, <xref ref-type="bibr" rid="B47">Burghele 1959</xref>, <xref ref-type="bibr" rid="B53">Carton et al. 1986</xref>, <xref ref-type="bibr" rid="B67">Díaz and Gallardo 1996</xref>, <xref ref-type="bibr" rid="B69">Driessen et al. 1990</xref>, <xref ref-type="bibr" rid="B115">Jonsell et al. 1999</xref>, <xref ref-type="bibr" rid="B202">Pont and Meier 2002</xref>, <xref ref-type="bibr" rid="B209">Quinlan 1978</xref>, <xref ref-type="bibr" rid="B255">Weld 1952</xref>, and others; plus additional label data).</p></tp:treatment-sec><tp:treatment-sec sec-type="Species richness"><title>Species richness.</title><p><italic><tp:taxon-name><tp:taxon-name-part taxon-name-part-type="genus">Kleidotoma</tp:taxon-name-part> <tp:taxon-name-part taxon-name-part-type="species">arbitra</tp:taxon-name-part></tp:taxon-name></italic> Quinlan, 1986 (Democratic Republic of Congo, South Africa, Uganda, Zimbabwe)</p><p><italic><tp:taxon-name><tp:taxon-name-part taxon-name-part-type="genus">Kleidotoma</tp:taxon-name-part> <tp:taxon-name-part taxon-name-part-type="species">bifurcata</tp:taxon-name-part></tp:taxon-name></italic> Quinlan, 1986 (Democratic Republic of Congo)</p><p><italic><tp:taxon-name><tp:taxon-name-part taxon-name-part-type="genus">Kleidotoma</tp:taxon-name-part> <tp:taxon-name-part taxon-name-part-type="species">conica</tp:taxon-name-part></tp:taxon-name></italic> Quinlan, 1986 (Democratic Republic of Congo)</p><p><italic><tp:taxon-name><tp:taxon-name-part taxon-name-part-type="genus">Kleidotoma</tp:taxon-name-part> <tp:taxon-name-part taxon-name-part-type="species">distenda</tp:taxon-name-part></tp:taxon-name></italic> Quinlan, 1986 (Democratic Republic of Congo, Nigeria, South Africa)</p><p><italic><tp:taxon-name><tp:taxon-name-part taxon-name-part-type="genus">Kleidotoma</tp:taxon-name-part> <tp:taxon-name-part taxon-name-part-type="species">eala</tp:taxon-name-part></tp:taxon-name></italic> Quinlan, 1986 (Democratic Republic of Congo)</p><p><italic><tp:taxon-name><tp:taxon-name-part taxon-name-part-type="genus">Kleidotoma</tp:taxon-name-part> <tp:taxon-name-part taxon-name-part-type="species">elongula</tp:taxon-name-part></tp:taxon-name></italic> Quinlan, 1986 (Democratic Republic of Congo, South Africa, Zimbabwe)</p><p><italic><tp:taxon-name><tp:taxon-name-part taxon-name-part-type="genus">Kleidotoma</tp:taxon-name-part> <tp:taxon-name-part taxon-name-part-type="species">erebus</tp:taxon-name-part></tp:taxon-name></italic> Quinlan, 1986 (Democratic Republic of Congo)</p><p><italic><tp:taxon-name><tp:taxon-name-part taxon-name-part-type="genus">Kleidotoma</tp:taxon-name-part> <tp:taxon-name-part taxon-name-part-type="species">favus</tp:taxon-name-part></tp:taxon-name></italic> Quinlan, 1986 (Cameroon, Democratic Republic of Congo, Kenya, Nigeria, Uganda, Zimbabwe)</p><p><italic><tp:taxon-name><tp:taxon-name-part taxon-name-part-type="genus">Kleidotoma</tp:taxon-name-part> <tp:taxon-name-part taxon-name-part-type="species">fimbriata</tp:taxon-name-part></tp:taxon-name></italic> Quinlan, 1986 (Democratic Republic of Congo)</p><p><italic><tp:taxon-name><tp:taxon-name-part taxon-name-part-type="genus">Kleidotoma</tp:taxon-name-part> <tp:taxon-name-part taxon-name-part-type="species">miroscutellaris</tp:taxon-name-part></tp:taxon-name></italic> (Dessart, 1976) (<italic><tp:taxon-name><tp:taxon-name-part taxon-name-part-type="genus">Polbourdouxia</tp:taxon-name-part></tp:taxon-name></italic>) (St Helena)</p><p><italic><tp:taxon-name><tp:taxon-name-part taxon-name-part-type="genus">Kleidotoma</tp:taxon-name-part> <tp:taxon-name-part taxon-name-part-type="species">montana</tp:taxon-name-part></tp:taxon-name></italic> Kieffer, 1910d (Rwanda)</p><p>syn <italic><tp:taxon-name><tp:taxon-name-part taxon-name-part-type="genus">Kleidotoma</tp:taxon-name-part> <tp:taxon-name-part taxon-name-part-type="species">africana</tp:taxon-name-part></tp:taxon-name></italic> Benoit, 1956a nec Kieffer, 1910d (lapsus)</p><p><italic><tp:taxon-name><tp:taxon-name-part taxon-name-part-type="genus">Kleidotoma</tp:taxon-name-part> <tp:taxon-name-part taxon-name-part-type="species">morsum</tp:taxon-name-part></tp:taxon-name></italic> Quinlan, 1986 (Democratic Republic of Congo, South Africa)</p><p><italic><tp:taxon-name><tp:taxon-name-part taxon-name-part-type="genus">Kleidotoma</tp:taxon-name-part> <tp:taxon-name-part taxon-name-part-type="species">nigrans</tp:taxon-name-part></tp:taxon-name></italic> Quinlan, 1986 (Democratic Republic of Congo)</p><p><italic><tp:taxon-name><tp:taxon-name-part taxon-name-part-type="genus">Kleidotoma</tp:taxon-name-part> <tp:taxon-name-part taxon-name-part-type="species">nitidiuscula</tp:taxon-name-part></tp:taxon-name></italic> Quinlan, 1986 (Democratic Republic of Congo)</p><p><italic><tp:taxon-name><tp:taxon-name-part taxon-name-part-type="genus">Kleidotoma</tp:taxon-name-part> <tp:taxon-name-part taxon-name-part-type="species">norma</tp:taxon-name-part></tp:taxon-name></italic> Quinlan, 1986 (Zimbabwe)</p><p><italic><tp:taxon-name><tp:taxon-name-part taxon-name-part-type="genus">Kleidotoma</tp:taxon-name-part> <tp:taxon-name-part taxon-name-part-type="species">strigosa</tp:taxon-name-part></tp:taxon-name></italic> Quinlan, 1986 (Cameroon, Democratic Republic of Congo, Kenya, Nigeria, Uganda, Zimbabwe)</p><p><italic><tp:taxon-name><tp:taxon-name-part taxon-name-part-type="genus">Kleidotoma</tp:taxon-name-part> <tp:taxon-name-part taxon-name-part-type="species">ventosa</tp:taxon-name-part></tp:taxon-name></italic> Quinlan, 1986 (Democratic Republic of Congo, Ethiopia, South Africa)</p><p>Also undescribed species.</p><!--PageBreak--></tp:treatment-sec><ref-list><ref id="B212"><mixed-citation xmlns:xlink="http://www.w3.org/1999/xlink" xlink:type="simple"><person-group><name name-style="western"><surname>Quinlan</surname><given-names>J</given-names></name></person-group> (<year>1986</year>) <article-title>A key to the Afrotropical genera of <tp:taxon-name><tp:taxon-name-part taxon-name-part-type="family">Eucoilidae</tp:taxon-name-part></tp:taxon-name> (<tp:taxon-name><tp:taxon-name-part taxon-name-part-type="order">Hymenoptera</tp:taxon-name-part></tp:taxon-name>), with a revision of certain genera.</article-title><source>Bulletin of the British Museum (Natural History), Historical series</source><volume>52</volume>: <fpage>243</fpage>–<lpage>366</lpage>.</mixed-citation></ref><ref id="B9"><mixed-citation xmlns:xlink="http://www.w3.org/1999/xlink" xlink:type="simple"><person-group><name name-style="western"><surname>Baker</surname><given-names>RHA</given-names></name></person-group> (<year>1979</year>) <source>Studies on the interactions between <italic><tp:taxon-name><tp:taxon-name-part taxon-name-part-type="genus">Drosophila</tp:taxon-name-part></tp:taxon-name></italic> parasites.</source><publisher-name>PhD thesis</publisher-name>, <publisher-loc>University of Oxford</publisher-loc>, <size units="page">238 pp</size>.</mixed-citation></ref><ref id="B14"><mixed-citation xmlns:xlink="http://www.w3.org/1999/xlink" xlink:type="simple"><person-group><name name-style="western"><surname>Beardsley</surname><given-names>JW</given-names></name></person-group> (<year>1990</year>) <article-title>The genus <italic><tp:taxon-name><tp:taxon-name-part taxon-name-part-type="genus">Kleidotoma</tp:taxon-name-part></tp:taxon-name></italic> Westwood in Hawaii, with descriptions of three new species (<tp:taxon-name><tp:taxon-name-part taxon-name-part-type="order">Hymenoptera</tp:taxon-name-part></tp:taxon-name>: <tp:taxon-name><tp:taxon-name-part taxon-name-part-type="superfamily">Cynipoidea</tp:taxon-name-part></tp:taxon-name>: <tp:taxon-name><tp:taxon-name-part taxon-name-part-type="family">Eucoilidae</tp:taxon-name-part></tp:taxon-name>).</article-title><source>Proceedings, Hawaiian Entomological Society</source><volume>30</volume>: <fpage>131</fpage>–<lpage>146</lpage>.</mixed-citation></ref><ref id="B17"><mixed-citation xmlns:xlink="http://www.w3.org/1999/xlink" xlink:type="simple"><person-group><name name-style="western"><surname>Beardsley</surname><given-names>JW</given-names></name></person-group> (<year>1993</year>) <article-title>A new species of <italic><tp:taxon-name><tp:taxon-name-part taxon-name-part-type="genus">Kleidotoma</tp:taxon-name-part></tp:taxon-name></italic> from North America (<tp:taxon-name><tp:taxon-name-part taxon-name-part-type="order">Hymenoptera</tp:taxon-name-part></tp:taxon-name>: <tp:taxon-name><tp:taxon-name-part taxon-name-part-type="superfamily">Cynipoidea</tp:taxon-name-part></tp:taxon-name>: <tp:taxon-name><tp:taxon-name-part taxon-name-part-type="family">Eucoilidae</tp:taxon-name-part></tp:taxon-name>), parasitic on larvae of <italic><tp:taxon-name><tp:taxon-name-part taxon-name-part-type="genus">Parydra</tp:taxon-name-part> <tp:taxon-name-part taxon-name-part-type="species">quadrituberculata</tp:taxon-name-part></tp:taxon-name></italic> Loew (<tp:taxon-name><tp:taxon-name-part taxon-name-part-type="order">Diptera</tp:taxon-name-part></tp:taxon-name>: <tp:taxon-name><tp:taxon-name-part taxon-name-part-type="family">Ephydridae</tp:taxon-name-part></tp:taxon-name>).</article-title><source>Contributions of the American Entomological Institute</source><volume>27</volume>: <fpage>1</fpage>–<lpage>6</lpage>.</mixed-citation></ref><ref id="B19"><mixed-citation xmlns:xlink="http://www.w3.org/1999/xlink" xlink:type="simple"><person-group><name name-style="western"><surname>Belizin</surname><given-names>VI</given-names></name></person-group> (<year>1963</year>) [<trans-title xml:lang="en">Cynipids parasitizing on synanthropic flies in Uzbekistan (<tp:taxon-name><tp:taxon-name-part taxon-name-part-type="order">Hymenoptera</tp:taxon-name-part></tp:taxon-name>: <tp:taxon-name><tp:taxon-name-part taxon-name-part-type="superfamily">Cynipoidea</tp:taxon-name-part></tp:taxon-name>)</trans-title>]. <source>Zoolicheskii Zhurnal</source><volume>42</volume>: <fpage>1652</fpage>–<lpage>1658</lpage>. [In Russian]</mixed-citation></ref><ref id="B47"><mixed-citation xmlns:xlink="http://www.w3.org/1999/xlink" xlink:type="simple"><person-group><name name-style="western"><surname>Burghele</surname><given-names>A</given-names></name></person-group> (<year>1959</year>) <article-title>Contributions à la connaissance des Hyménoptères parasitant les jeunes stades d’insectes aquatiques. Universitatea “C. I.</article-title><source>Parhon”, Analele Seria Stuntelor naturii, Bucharest</source><volume>22</volume>: <fpage>143</fpage>–<lpage>169</lpage>. <comment>[In Rumanian with Russian and French summaries]</comment></mixed-citation></ref><ref id="B53"><mixed-citation xmlns:xlink="http://www.w3.org/1999/xlink" xlink:type="simple"><person-group><name name-style="western"><surname>Carton</surname><given-names>Y</given-names></name><name name-style="western"><surname>Boulétreau</surname><given-names>M</given-names></name><name name-style="western"><surname>van Alphen</surname><given-names>J</given-names></name><name name-style="western"><surname>van Lenteren</surname><given-names>J</given-names></name></person-group> (<year>1986</year>) <article-title>The <italic><tp:taxon-name><tp:taxon-name-part taxon-name-part-type="genus">Drosophila</tp:taxon-name-part></tp:taxon-name></italic> parasitic wasps.</article-title> In: <person-group><name name-style="western"><surname>Ashburner</surname><given-names>M</given-names></name><name name-style="western"><surname>Carson</surname><given-names>HL</given-names></name><name name-style="western"><surname>Thompson</surname><given-names>JN Jr</given-names></name></person-group> (<role>Eds</role>) <source>The Genetics and Biology of <italic><tp:taxon-name><tp:taxon-name-part taxon-name-part-type="genus">Drosophila</tp:taxon-name-part></tp:taxon-name></italic></source>. <publisher-name>Academic Press</publisher-name>, <volume>3c</volume>: <fpage>347</fpage>–<lpage>394</lpage>.</mixed-citation></ref><ref id="B67"><mixed-citation xmlns:xlink="http://www.w3.org/1999/xlink" xlink:type="simple"><person-group><name name-style="western"><surname>Díaz</surname><given-names>NB</given-names></name><name name-style="western"><surname>Gallardo</surname><given-names>F</given-names></name></person-group> (<year>1996</year>) <article-title>Sobre Cinipoideos de Brasil, parasitoides de dípteros estercoleros (<tp:taxon-name><tp:taxon-name-part taxon-name-part-type="order">Hymenoptera</tp:taxon-name-part></tp:taxon-name>: <tp:taxon-name><tp:taxon-name-part taxon-name-part-type="superfamily">Cynipoidea</tp:taxon-name-part></tp:taxon-name>).</article-title><source>Revista de la Sociedad Entomológica Argentina</source><volume>55</volume>: <fpage>127</fpage>–<lpage>129</lpage>.</mixed-citation></ref><ref id="B69"><mixed-citation xmlns:xlink="http://www.w3.org/1999/xlink" xlink:type="simple"><person-group><name name-style="western"><surname>Driessen</surname><given-names>G</given-names></name><name name-style="western"><surname>Hemerik</surname><given-names>JL</given-names></name><name name-style="western"><surname>van Alphen</surname><given-names>JJM</given-names></name></person-group> (<year>1990</year>) <article-title>Phenology and patch dynamics in a community of <italic><tp:taxon-name><tp:taxon-name-part taxon-name-part-type="genus">Drosophila</tp:taxon-name-part></tp:taxon-name></italic>, breeding in stinkhorn (<italic><tp:taxon-name><tp:taxon-name-part taxon-name-part-type="genus">Phallus</tp:taxon-name-part> <tp:taxon-name-part taxon-name-part-type="species">impudicus</tp:taxon-name-part></tp:taxon-name></italic> Pers.) and their larval parasitoids.</article-title><source>Netherlands Journal of Zoology</source><volume>40</volume>: <fpage>409</fpage>–<lpage>427</lpage>. doi: <ext-link ext-link-type="doi" xlink:href="10.1163/156854290X00019" xlink:type="simple">10.1163/156854290X00019</ext-link></mixed-citation></ref><ref id="B115"><mixed-citation xmlns:xlink="http://www.w3.org/1999/xlink" xlink:type="simple"><person-group><name name-style="western"><surname>Jonsell</surname><given-names>M</given-names></name><name name-style="western"><surname>Nordlander</surname><given-names>G</given-names></name><name name-style="western"><surname>Jonsson</surname><given-names>M</given-names></name></person-group> (<year>1999</year>) <article-title>Colonization patterns of insects breeding in wood-decaying fungi.</article-title><source>Journal of Insect Conservation</source><volume>3</volume>: <fpage>145</fpage>–<lpage>161</lpage>. doi: <ext-link ext-link-type="doi" xlink:href="10.1023/A:1009665513184" xlink:type="simple">10.1023/A:1009665513184</ext-link></mixed-citation></ref><ref id="B202"><mixed-citation xmlns:xlink="http://www.w3.org/1999/xlink" xlink:type="simple"><person-group><name name-style="western"><surname>Pont</surname><given-names>A</given-names></name><name name-style="western"><surname>Meier</surname><given-names>R</given-names></name></person-group> (<year>2002</year>) <article-title>The <tp:taxon-name><tp:taxon-name-part taxon-name-part-type="family">Sepsidae</tp:taxon-name-part></tp:taxon-name> (<tp:taxon-name><tp:taxon-name-part taxon-name-part-type="order">Diptera</tp:taxon-name-part></tp:taxon-name>) of Europe.</article-title><source>Fauna Entomologica Scandinavica</source><volume>37</volume>: <fpage>1</fpage>–<lpage>219</lpage>.</mixed-citation></ref><ref id="B209"><mixed-citation xmlns:xlink="http://www.w3.org/1999/xlink" xlink:type="simple"><person-group><name name-style="western"><surname>Quinlan</surname><given-names>J</given-names></name></person-group> (<year>1978</year>) <article-title><tp:taxon-name><tp:taxon-name-part taxon-name-part-type="order">Hymenoptera</tp:taxon-name-part></tp:taxon-name> <tp:taxon-name><tp:taxon-name-part taxon-name-part-type="superfamily">Cynipoidea</tp:taxon-name-part></tp:taxon-name>. <tp:taxon-name><tp:taxon-name-part taxon-name-part-type="family">Eucoilidae</tp:taxon-name-part></tp:taxon-name>.</article-title><source>Handbooks for the Identification of British Insects</source><volume>8</volume>: <fpage>1</fpage>–<lpage>58</lpage>.</mixed-citation></ref><ref id="B255"><mixed-citation xmlns:xlink="http://www.w3.org/1999/xlink" xlink:type="simple"><person-group><name name-style="western"><surname>Weld</surname><given-names>LH</given-names></name></person-group> (<year>1952</year>) <source><tp:taxon-name><tp:taxon-name-part taxon-name-part-type="superfamily">Cynipoidea</tp:taxon-name-part></tp:taxon-name> (Hym.) 1905–1950.</source><publisher-name>Privately Printed</publisher-name>, <publisher-loc>Ann Arbor, Michigan</publisher-loc>, <size units="page">350 pp</size>.</mixed-citation></ref></ref-list></tp:taxon-treatment>
