# Supplementary material for: Afrotropical Cynipoidea (Hymenoptera)
Source: Zookeys. 2015 Apr 1;(493):1–176. doi: 10.3897/zookeys.493.6353 (PMC4389221; doi:10.3897/zookeys.493.6353)
Supplement: XML Treatment for Angustacorpa [file zookeys.493.6353-treatment36.xml]

<!DOCTYPE tp:taxon-treatment
  PUBLIC "-//TaxonX//DTD Taxonomic Treatment Publishing DTD v0 20100105//EN" "tax-treatment-NSO.dtd">
<tp:taxon-treatment xmlns:tp="http://www.plazi.org/taxpub"><tp:treatment-meta><kwd-group><label>Taxon classification</label><kwd><named-content content-type="kingdom">Animalia</named-content></kwd><kwd><named-content content-type="order">Hymenoptera</named-content></kwd><kwd><named-content content-type="family">Figitidae</named-content></kwd></kwd-group><mixed-citation publication-type="journal"><person-group><name><surname>van Noort</surname><given-names>Simon</given-names></name><name><surname>Buffington</surname><given-names>Matthew L.</given-names></name><name><surname>Forshage</surname><given-names>Mattias</given-names></name></person-group><article-title>Afrotropical <tp:taxon-name><tp:taxon-name-part taxon-name-part-type="superfamily">Cynipoidea</tp:taxon-name-part></tp:taxon-name> (<tp:taxon-name><tp:taxon-name-part taxon-name-part-type="order">Hymenoptera</tp:taxon-name-part></tp:taxon-name>)</article-title><source>Zookeys</source><day>1</day><month>4</month><year>2015</year><volume>2015</volume><issue>493</issue><fpage>1</fpage><lpage>176</lpage><pub-id pub-id-type="doi">10.3897/zookeys.493.6353</pub-id></mixed-citation></tp:treatment-meta><tp:nomenclature><tp:taxon-name>
                                <tp:taxon-name-part taxon-name-part-type="genus">Angustacorpa</tp:taxon-name-part>
                            </tp:taxon-name><tp:taxon-authority>Quinlan, 1988</tp:taxon-authority></tp:nomenclature><tp:treatment-sec sec-type="Remarks"><title>Remarks.</title><p>Rare. This genus may be an apomorphic ingroup of <italic><tp:taxon-name><tp:taxon-name-part taxon-name-part-type="genus">Trichoplasta</tp:taxon-name-part></tp:taxon-name></italic>, but for the time being we recognize this taxon as a valid genus.</p></tp:treatment-sec><tp:treatment-sec sec-type="Diagnosis"><title>Diagnosis.</title><p>Very characteristic through their spectacular degree of lateral compression. Otherwise in all respects similar to <italic><tp:taxon-name><tp:taxon-name-part taxon-name-part-type="genus">Trichoplasta</tp:taxon-name-part></tp:taxon-name></italic> (pronotal plate with lateral bridges, narrow scutellar plate, extended posterior lobe of scutellum), and some <italic><tp:taxon-name><tp:taxon-name-part taxon-name-part-type="genus">Trichoplasta</tp:taxon-name-part></tp:taxon-name></italic> do indeed approach the <italic><tp:taxon-name><tp:taxon-name-part taxon-name-part-type="genus">Angustacorpa</tp:taxon-name-part></tp:taxon-name></italic> habitus (indicating the possibility of <italic><tp:taxon-name><tp:taxon-name-part taxon-name-part-type="genus">Angustacorpa</tp:taxon-name-part></tp:taxon-name></italic> being just an apomorphic ingroup), but the true <italic><tp:taxon-name><tp:taxon-name-part taxon-name-part-type="genus">Angustacorpa</tp:taxon-name-part></tp:taxon-name></italic> are always recognisable by their head: compound eyes are placed at mid-height of head, are pubescent, and their outline does not project from the general outline of the head capsule.</p><fig id="F37" position="float" orientation="portrait"><label>Figure 37.</label><caption><p><italic><tp:taxon-name><tp:taxon-name-part taxon-name-part-type="genus">Angustacorpa</tp:taxon-name-part></tp:taxon-name></italic> species (Kenya). <bold>A</bold> habitus lateral view <bold>B</bold> head and mesosoma dorsal view <bold>C</bold> head and mesosoma lateral view.</p></caption><graphic xmlns:xlink="http://www.w3.org/1999/xlink" xlink:href="zookeys-493-001-g037.jpg" position="float" orientation="portrait" xlink:type="simple" id="oo_41191.jpg"/></fig></tp:treatment-sec><tp:treatment-sec sec-type="Distribution"><title>Distribution.</title><p>Endemic to the Afrotropical region: Democratic republic of Congo, Kenya (<xref ref-type="bibr" rid="B213">Quinlan 1988</xref>), Cameroon, Central African Republic, Guinea, Republic of Congo, South Africa, Uganda, Yemen (here).</p></tp:treatment-sec><tp:treatment-sec sec-type="Biology"><title>Biology.</title><p>Host unknown, but expected to attack a dipterous host in a narrow space such as under tree bark.</p></tp:treatment-sec><tp:treatment-sec sec-type="Species richness"><title>Species richness.</title><p><italic><tp:taxon-name><tp:taxon-name-part taxon-name-part-type="genus">Angustacorpa</tp:taxon-name-part> <tp:taxon-name-part taxon-name-part-type="species">apsus</tp:taxon-name-part></tp:taxon-name></italic> Quinlan, 1988 (Democratic Republic of Congo, Kenya)</p><p><italic><tp:taxon-name><tp:taxon-name-part taxon-name-part-type="genus">Angustacorpa</tp:taxon-name-part> <tp:taxon-name-part taxon-name-part-type="species">persa</tp:taxon-name-part></tp:taxon-name></italic> Quinlan, 1988 (Democratic Republic of Congo)</p><p><italic><tp:taxon-name><tp:taxon-name-part taxon-name-part-type="genus">Angustacorpa</tp:taxon-name-part> <tp:taxon-name-part taxon-name-part-type="species">prodicus</tp:taxon-name-part></tp:taxon-name></italic> Quinlan, 1988 (Democratic Republic of Congo)</p><p><italic><tp:taxon-name><tp:taxon-name-part taxon-name-part-type="genus">Angustacorpa</tp:taxon-name-part> <tp:taxon-name-part taxon-name-part-type="species">triton</tp:taxon-name-part></tp:taxon-name></italic> Quinlan, 1988 (Democratic Republic of Congo)</p></tp:treatment-sec><ref-list><ref id="B213"><mixed-citation xmlns:xlink="http://www.w3.org/1999/xlink" xlink:type="simple"><person-group><name name-style="western"><surname>Quinlan</surname><given-names>J</given-names></name></person-group> (<year>1988</year>) <article-title>A revision of some Afrotropical genera of <tp:taxon-name><tp:taxon-name-part taxon-name-part-type="family">Eucoilidae</tp:taxon-name-part></tp:taxon-name> (<tp:taxon-name><tp:taxon-name-part taxon-name-part-type="order">Hymenoptera</tp:taxon-name-part></tp:taxon-name>).</article-title><source>Bulletin of the British Museum (Natural History), Entomology</source><volume>56</volume>: <fpage>171</fpage>–<lpage>229</lpage>.</mixed-citation></ref></ref-list></tp:taxon-treatment>
