# Supplementary material for: Afrotropical Cynipoidea (Hymenoptera)
Source: Zookeys. 2015 Apr 1;(493):1–176. doi: 10.3897/zookeys.493.6353 (PMC4389221; doi:10.3897/zookeys.493.6353)
Supplement: XML Treatment for Nanocthulhu [file zookeys.493.6353-treatment37.xml]

<!DOCTYPE tp:taxon-treatment
  PUBLIC "-//TaxonX//DTD Taxonomic Treatment Publishing DTD v0 20100105//EN" "tax-treatment-NSO.dtd">
<tp:taxon-treatment xmlns:tp="http://www.plazi.org/taxpub"><tp:treatment-meta><kwd-group><label>Taxon classification</label><kwd><named-content content-type="kingdom">Animalia</named-content></kwd><kwd><named-content content-type="order">Hymenoptera</named-content></kwd><kwd><named-content content-type="family">Figitidae</named-content></kwd></kwd-group><mixed-citation publication-type="journal"><person-group><name><surname>van Noort</surname><given-names>Simon</given-names></name><name><surname>Buffington</surname><given-names>Matthew L.</given-names></name><name><surname>Forshage</surname><given-names>Mattias</given-names></name></person-group><article-title>Afrotropical <tp:taxon-name><tp:taxon-name-part taxon-name-part-type="superfamily">Cynipoidea</tp:taxon-name-part></tp:taxon-name> (<tp:taxon-name><tp:taxon-name-part taxon-name-part-type="order">Hymenoptera</tp:taxon-name-part></tp:taxon-name>)</article-title><source>Zookeys</source><day>1</day><month>4</month><year>2015</year><volume>2015</volume><issue>493</issue><fpage>1</fpage><lpage>176</lpage><pub-id pub-id-type="doi">10.3897/zookeys.493.6353</pub-id></mixed-citation></tp:treatment-meta><tp:nomenclature><tp:taxon-name>
                                <tp:taxon-name-part taxon-name-part-type="genus">Nanocthulhu</tp:taxon-name-part>
                            </tp:taxon-name><tp:taxon-authority>Buffington, 2012</tp:taxon-authority></tp:nomenclature><tp:treatment-sec sec-type="Remarks"><title>Remarks.</title><p>Rare. Possibly an apomorphic ingroup of <italic><tp:taxon-name><tp:taxon-name-part taxon-name-part-type="genus">Rhoptromeris</tp:taxon-name-part></tp:taxon-name></italic>.</p></tp:treatment-sec><tp:treatment-sec sec-type="Diagnosis"><title>Diagnosis.</title><p>Species of this genus possess a three-pronged protrusion (fuscina) atop a dorsally elongate clypeus. Superficially, this taxon is similar to <!--PageBreak--><italic><tp:taxon-name><tp:taxon-name-part taxon-name-part-type="genus">Stentorceps</tp:taxon-name-part></tp:taxon-name></italic>, since both genera have species with extensive projections from the head region. However, <italic><tp:taxon-name><tp:taxon-name-part taxon-name-part-type="genus">Stentorceps</tp:taxon-name-part></tp:taxon-name></italic> has a corniculum protruding from the face, and lacks a modified clypeus. The rest of the body is similar to that of the smallest <italic><tp:taxon-name><tp:taxon-name-part taxon-name-part-type="genus">Rhoptromeris</tp:taxon-name-part></tp:taxon-name></italic>. Some <italic><tp:taxon-name><tp:taxon-name-part taxon-name-part-type="genus">Rhoptromeris</tp:taxon-name-part></tp:taxon-name></italic> and <italic><tp:taxon-name><tp:taxon-name-part taxon-name-part-type="genus">Hexacola</tp:taxon-name-part></tp:taxon-name></italic> also have protrusions from the clypeal region, but they are merely points or small conical projections.</p><fig id="F38" position="float" orientation="portrait"><label>Figure 38.</label><caption><p><italic><tp:taxon-name><tp:taxon-name-part taxon-name-part-type="genus">Nanocthulhu</tp:taxon-name-part> <tp:taxon-name-part taxon-name-part-type="species">lovecrafti</tp:taxon-name-part></tp:taxon-name></italic> (Holotype, South Africa). <bold>A</bold> habitus lateral view <bold>B</bold> head and mesosoma dorsal view <bold>C</bold> head, anterior view.</p></caption><graphic xmlns:xlink="http://www.w3.org/1999/xlink" xlink:href="zookeys-493-001-g038.jpg" position="float" orientation="portrait" xlink:type="simple" id="oo_41192.jpg"/></fig></tp:treatment-sec><tp:treatment-sec sec-type="Distribution"><title>Distribution.</title><p>Endemic to the Afrotropical region: South Africa (<xref ref-type="bibr" rid="B36">Buffington 2012</xref>), Mozambique (L. Masner pers. comm.).</p></tp:treatment-sec><tp:treatment-sec sec-type="Biology"><title>Biology.</title><p>Host unknown.</p></tp:treatment-sec><tp:treatment-sec sec-type="Species richness"><title>Species richness.</title><p><italic><tp:taxon-name><tp:taxon-name-part taxon-name-part-type="genus">Nanocthulhu</tp:taxon-name-part> <tp:taxon-name-part taxon-name-part-type="species">lovecrafti</tp:taxon-name-part></tp:taxon-name></italic> Buffington, 2012 (South Africa)</p><p>An additional undescribed species is known from Mozambique.</p><!--PageBreak--></tp:treatment-sec><ref-list><ref id="B36"><mixed-citation xmlns:xlink="http://www.w3.org/1999/xlink" xlink:type="simple"><person-group><name name-style="western"><surname>Buffington</surname><given-names>ML</given-names></name></person-group> (<year>2012</year>) <article-title>Description of <italic><tp:taxon-name><tp:taxon-name-part taxon-name-part-type="genus">Nanocthulhu</tp:taxon-name-part> <tp:taxon-name-part taxon-name-part-type="species">lovecrafti</tp:taxon-name-part></tp:taxon-name></italic>, a preternatural new genus and species of <tp:taxon-name><tp:taxon-name-part taxon-name-part-type="tribe">Trichoplastini</tp:taxon-name-part></tp:taxon-name> (<tp:taxon-name><tp:taxon-name-part taxon-name-part-type="family">Figitidae</tp:taxon-name-part></tp:taxon-name>: <tp:taxon-name><tp:taxon-name-part taxon-name-part-type="subfamily">Eucoilinae</tp:taxon-name-part></tp:taxon-name>).</article-title><source>Proceedings of the Entomological Society of Washington</source><volume>114</volume>: <fpage>5</fpage>–<lpage>15</lpage>. doi: <ext-link ext-link-type="doi" xlink:href="10.4289/0013-8797.114.1.5" xlink:type="simple">10.4289/0013-8797.114.1.5</ext-link></mixed-citation></ref></ref-list></tp:taxon-treatment>
