# Supplementary material for: Afrotropical Cynipoidea (Hymenoptera)
Source: Zookeys. 2015 Apr 1;(493):1–176. doi: 10.3897/zookeys.493.6353 (PMC4389221; doi:10.3897/zookeys.493.6353)
Supplement: XML Treatment for Rhoptromeris [file zookeys.493.6353-treatment38.xml]

<!DOCTYPE tp:taxon-treatment
  PUBLIC "-//TaxonX//DTD Taxonomic Treatment Publishing DTD v0 20100105//EN" "tax-treatment-NSO.dtd">
<tp:taxon-treatment xmlns:tp="http://www.plazi.org/taxpub"><tp:treatment-meta><kwd-group><label>Taxon classification</label><kwd><named-content content-type="kingdom">Animalia</named-content></kwd><kwd><named-content content-type="order">Hymenoptera</named-content></kwd><kwd><named-content content-type="family">Figitidae</named-content></kwd></kwd-group><mixed-citation publication-type="journal"><person-group><name><surname>van Noort</surname><given-names>Simon</given-names></name><name><surname>Buffington</surname><given-names>Matthew L.</given-names></name><name><surname>Forshage</surname><given-names>Mattias</given-names></name></person-group><article-title>Afrotropical <tp:taxon-name><tp:taxon-name-part taxon-name-part-type="superfamily">Cynipoidea</tp:taxon-name-part></tp:taxon-name> (<tp:taxon-name><tp:taxon-name-part taxon-name-part-type="order">Hymenoptera</tp:taxon-name-part></tp:taxon-name>)</article-title><source>Zookeys</source><day>1</day><month>4</month><year>2015</year><volume>2015</volume><issue>493</issue><fpage>1</fpage><lpage>176</lpage><pub-id pub-id-type="doi">10.3897/zookeys.493.6353</pub-id></mixed-citation></tp:treatment-meta><tp:nomenclature><tp:taxon-name>
                                <tp:taxon-name-part taxon-name-part-type="genus">Rhoptromeris</tp:taxon-name-part>
                            </tp:taxon-name><tp:taxon-authority>Förster, 1869</tp:taxon-authority></tp:nomenclature><tp:treatment-sec sec-type="Remarks"><title>Remarks.</title><p>Ubiquitous; the most common genus of eucoilines in Africa. This taxon keys out three times in the generic key above, which reflects the morphological plasticity and complexity of the genus. Though many Afrotropical species have been described, there are undoubtedly many more undescribed species awaiting description. Further, <xref ref-type="bibr" rid="B212">Quinlan’s (1986)</xref> reliance on antennal characters to separate species within <!--PageBreak--><italic><tp:taxon-name><tp:taxon-name-part taxon-name-part-type="genus">Rhoptromeris</tp:taxon-name-part></tp:taxon-name></italic> will have to be revisited too, since antennal characters themselves without other characters are frequently unreliable in figitid taxonomy.</p></tp:treatment-sec><tp:treatment-sec sec-type="Diagnosis"><title>Diagnosis.</title><p>Mostly small and elongate eucoilines, with narrow wings and a narrow triangular marginal cell. Males usually have a strongly modified antennal F2. <!--PageBreak--><italic><tp:taxon-name><tp:taxon-name-part taxon-name-part-type="genus">Rhoptromeris</tp:taxon-name-part></tp:taxon-name></italic> are easily recognised by the combination of a pronotal plate with lateral bridges, a scutellum lacking a protruding posterior lobe, and the dorsal surface of the scutellum distinctly striate, especially anteriorly. These characters separate the genus from the morphologically similar <italic><tp:taxon-name><tp:taxon-name-part taxon-name-part-type="genus">Trichoplasta</tp:taxon-name-part></tp:taxon-name></italic>. However, intermediate forms between these two genera have been examined, creating difficulties in separating the two genera; in these cases, focusing on the striate dorsal surface of the scutellum will reliably run these species in the key. If the pronotal plate is not obvious, the diversity of morphotypes of <italic><tp:taxon-name><tp:taxon-name-part taxon-name-part-type="genus">Rhoptromeris</tp:taxon-name-part></tp:taxon-name></italic> in this region may create confusion with several other genera.</p><p>The most common Afrotropical specimens are small, brown and elongate; have narrow elongate wings with a narrow triangular marginal cell; and have a circular incision near metapleural corner. Some, often larger, have a more elongate incised (or depressed) area along metapleural posterior margin. These may possibly be mistaken for several other eucoiline genera of a similar general build; <italic><tp:taxon-name><tp:taxon-name-part taxon-name-part-type="genus">Hexacola</tp:taxon-name-part></tp:taxon-name></italic>, <italic><tp:taxon-name><tp:taxon-name-part taxon-name-part-type="genus">Ganaspis</tp:taxon-name-part></tp:taxon-name></italic>, <italic><tp:taxon-name><tp:taxon-name-part taxon-name-part-type="genus">Kleidotoma</tp:taxon-name-part></tp:taxon-name></italic> or <italic><tp:taxon-name><tp:taxon-name-part taxon-name-part-type="genus">Cothonaspis</tp:taxon-name-part></tp:taxon-name></italic>. <italic><tp:taxon-name><tp:taxon-name-part taxon-name-part-type="genus">Rhoptromeris</tp:taxon-name-part></tp:taxon-name></italic> is separated from all of these by the pronotal plate, from all but <italic><tp:taxon-name><tp:taxon-name-part taxon-name-part-type="genus">Cothonaspis</tp:taxon-name-part></tp:taxon-name></italic> by the male antennae, and from most of these genera by differences in the metapleuron and scutellar plate.</p><p>Larger taxa are in general stouter, less elongate, have darker colour, broader wings, a deeper marginal cell and a shorter hair fringe on the wings; and approach <italic><tp:taxon-name><tp:taxon-name-part taxon-name-part-type="genus">Leptopilina</tp:taxon-name-part></tp:taxon-name></italic> or some <italic><tp:taxon-name><tp:taxon-name-part taxon-name-part-type="genus">Trybliographa</tp:taxon-name-part></tp:taxon-name></italic> or <italic><tp:taxon-name><tp:taxon-name-part taxon-name-part-type="genus">Trichoplasta</tp:taxon-name-part></tp:taxon-name></italic> in appearance.</p><p>A distinct species group is represented by tiny specimens with an indistinct or absent mesopleural line, a very long hair fringe on the wing, and often a shorter marginal cell; these are superficially very similar to <italic><tp:taxon-name><tp:taxon-name-part taxon-name-part-type="genus">Micreriodes</tp:taxon-name-part></tp:taxon-name></italic> and <italic><tp:taxon-name><tp:taxon-name-part taxon-name-part-type="genus">Endecameris</tp:taxon-name-part></tp:taxon-name></italic>, but easily recognised by their pronotal plate.</p><p>Another distinct species group have a pointed posterior lobe of the scutellum and are very easily confused with <italic><tp:taxon-name><tp:taxon-name-part taxon-name-part-type="genus">Trichoplasta</tp:taxon-name-part></tp:taxon-name></italic>; separated only by the general build of the scutellum, which has a convex scutellar plate and at least partly smooth or lineate sculpture of the dorsal surface. Of these we have seen a small, stout black taxon from South Africa, a large dark brown taxon from Uganda, and some less characteristic small brown forms from elsewhere.</p><p>One or several species groups have protuberances on the face, small often pointed tubercles on the clypeus and/or malar spaces and sometimes modified mandibles; they are small or tiny, and more stoutly built than typical <italic><tp:taxon-name><tp:taxon-name-part taxon-name-part-type="genus">Rhoptromeris</tp:taxon-name-part></tp:taxon-name></italic>; their appearance approaches <italic><tp:taxon-name><tp:taxon-name-part taxon-name-part-type="genus">Nanocthulhu</tp:taxon-name-part></tp:taxon-name></italic> or <italic><tp:taxon-name><tp:taxon-name-part taxon-name-part-type="genus">Stentorceps</tp:taxon-name-part></tp:taxon-name></italic>, both of which have more spectacular facial protuberances. Most of these specimens are from South Africa, but we have also seen singletons from East African countries.</p><fig id="F39" position="float" orientation="portrait"><label>Figure 39.</label><caption><p><italic><tp:taxon-name><tp:taxon-name-part taxon-name-part-type="genus">Rhoptromeris</tp:taxon-name-part></tp:taxon-name></italic> species (Uganda). <bold>A</bold> habitus lateral view <bold>B</bold> head and mesosoma dorsal view <bold>C</bold> head, anterior view.</p></caption><graphic xmlns:xlink="http://www.w3.org/1999/xlink" xlink:href="zookeys-493-001-g039.jpg" position="float" orientation="portrait" xlink:type="simple" id="oo_41193.jpg"/></fig></tp:treatment-sec><tp:treatment-sec sec-type="Distribution"><title>Distribution.</title><p>Worldwide. Afrotropical records: Cameroon, Democratic Republic of Congo, Kenya, Madagascar, Nigeria, Reunion, South Africa, Uganda (<xref ref-type="bibr" rid="B212">Quinlan 1986</xref>), Botswana, Burkina Faso, Cape Verde, Central African Republic, Comoros, Ethiopia, Gabon, Ghana, Ivory Coast, Malawi, Republic of Congo, Rwanda, Senegal, Seychelles, Sierra Leone, Tanzania, Zimbabwe, Yemen (here).</p></tp:treatment-sec><tp:treatment-sec sec-type="Biology"><title>Biology.</title><p>As far as known they attack <tp:taxon-name><tp:taxon-name-part taxon-name-part-type="family">Chloropidae</tp:taxon-name-part></tp:taxon-name> on grasses and fungi (numerous sources including <xref ref-type="bibr" rid="B27">Bhattacharyya 1957</xref>, <xref ref-type="bibr" rid="B209">Quinlan 1978</xref>, <xref ref-type="bibr" rid="B184">Nordlander 1978</xref>, <xref ref-type="bibr" rid="B190">Nordlander and Grijpma 1991</xref>), but no certain records are from within the Afrotropical region.</p></tp:treatment-sec><tp:treatment-sec sec-type="Species richness"><title>Species richness.</title><p><italic><tp:taxon-name><tp:taxon-name-part taxon-name-part-type="genus">Rhoptromeris</tp:taxon-name-part> <tp:taxon-name-part taxon-name-part-type="species">abba</tp:taxon-name-part></tp:taxon-name></italic> Quinlan, 1986 (Democratic Republic of Congo, Kenya)</p><p><italic><tp:taxon-name><tp:taxon-name-part taxon-name-part-type="genus">Rhoptromeris</tp:taxon-name-part> <tp:taxon-name-part taxon-name-part-type="species">afer</tp:taxon-name-part></tp:taxon-name></italic> Quinlan, 1986 (Democratic Republic of Congo, Uganda)</p><!--PageBreak--><p><italic><tp:taxon-name><tp:taxon-name-part taxon-name-part-type="genus">Rhoptromeris</tp:taxon-name-part> <tp:taxon-name-part taxon-name-part-type="species">agis</tp:taxon-name-part></tp:taxon-name></italic> Quinlan, 1986 (Democratic Republic of Congo)</p><p><italic><tp:taxon-name><tp:taxon-name-part taxon-name-part-type="genus">Rhoptromeris</tp:taxon-name-part> <tp:taxon-name-part taxon-name-part-type="species">attis</tp:taxon-name-part></tp:taxon-name></italic> Quinlan, 1986 (Democratic Republic of Congo)</p><p><italic><tp:taxon-name><tp:taxon-name-part taxon-name-part-type="genus">Rhoptromeris</tp:taxon-name-part> <tp:taxon-name-part taxon-name-part-type="species">bicolor</tp:taxon-name-part></tp:taxon-name></italic> Quinlan, 1986 (Democratic Republic of Congo, Nigeria, Zimbabwe)</p><p><italic><tp:taxon-name><tp:taxon-name-part taxon-name-part-type="genus">Rhoptromeris</tp:taxon-name-part> <tp:taxon-name-part taxon-name-part-type="species">bupalus</tp:taxon-name-part></tp:taxon-name></italic> Quinlan, 1986 (Democratic Republic of Congo, Kenya, Reunion, Uganda, Zimbabwe)</p><p><italic><tp:taxon-name><tp:taxon-name-part taxon-name-part-type="genus">Rhoptromeris</tp:taxon-name-part> <tp:taxon-name-part taxon-name-part-type="species">cepheus</tp:taxon-name-part></tp:taxon-name></italic> Quinlan, 1986 (Kenya)</p><p><italic><tp:taxon-name><tp:taxon-name-part taxon-name-part-type="genus">Rhoptromeris</tp:taxon-name-part> <tp:taxon-name-part taxon-name-part-type="species">connata</tp:taxon-name-part></tp:taxon-name></italic> Quinlan, 1986 (Democratic Republic of Congo)</p><p><italic><tp:taxon-name><tp:taxon-name-part taxon-name-part-type="genus">Rhoptromeris</tp:taxon-name-part> <tp:taxon-name-part taxon-name-part-type="species">crito</tp:taxon-name-part></tp:taxon-name></italic> Quinlan, 1986 (Madagascar)</p><p><italic><tp:taxon-name><tp:taxon-name-part taxon-name-part-type="genus">Rhoptromeris</tp:taxon-name-part> <tp:taxon-name-part taxon-name-part-type="species">cubitalis</tp:taxon-name-part></tp:taxon-name></italic> Quinlan, 1986 (Democratic Republic of Congo)</p><p><italic><tp:taxon-name><tp:taxon-name-part taxon-name-part-type="genus">Rhoptromeris</tp:taxon-name-part> <tp:taxon-name-part taxon-name-part-type="species">diversa</tp:taxon-name-part></tp:taxon-name></italic> Quinlan, 1986 (Democratic Republic of Congo, South Africa, Uganda)</p><p><italic><tp:taxon-name><tp:taxon-name-part taxon-name-part-type="genus">Rhoptromeris</tp:taxon-name-part> <tp:taxon-name-part taxon-name-part-type="species">enna</tp:taxon-name-part></tp:taxon-name></italic> Quinlan, 1986 (Democratic Republic of Congo)</p><p><italic><tp:taxon-name><tp:taxon-name-part taxon-name-part-type="genus">Rhoptromeris</tp:taxon-name-part> <tp:taxon-name-part taxon-name-part-type="species">equalis</tp:taxon-name-part></tp:taxon-name></italic> Quinlan, 1986 (Cameroon, Democratic Republic of Congo)</p><p><italic><tp:taxon-name><tp:taxon-name-part taxon-name-part-type="genus">Rhoptromeris</tp:taxon-name-part> <tp:taxon-name-part taxon-name-part-type="species">hebe</tp:taxon-name-part></tp:taxon-name></italic> Quinlan, 1986 (Democratic Republic of Congo)</p><p><italic><tp:taxon-name><tp:taxon-name-part taxon-name-part-type="genus">Rhoptromeris</tp:taxon-name-part> <tp:taxon-name-part taxon-name-part-type="species">heptoma</tp:taxon-name-part></tp:taxon-name></italic> (Hartig, 1840) (Democratic Republic of Congo, South Africa; Palearctic species)</p><p><italic><tp:taxon-name><tp:taxon-name-part taxon-name-part-type="genus">Rhoptromeris</tp:taxon-name-part> <tp:taxon-name-part taxon-name-part-type="species">navius</tp:taxon-name-part></tp:taxon-name></italic> Quinlan, 1986 (Democratic Republic of Congo, Kenya, Zimbabwe)</p><p><italic><tp:taxon-name><tp:taxon-name-part taxon-name-part-type="genus">Rhoptromeris</tp:taxon-name-part> <tp:taxon-name-part taxon-name-part-type="species">naxos</tp:taxon-name-part></tp:taxon-name></italic> Quinlan, 1986 (Democratic Republic of Congo, Uganda)</p><p><italic><tp:taxon-name><tp:taxon-name-part taxon-name-part-type="genus">Rhoptromeris</tp:taxon-name-part> <tp:taxon-name-part taxon-name-part-type="species">oeta</tp:taxon-name-part></tp:taxon-name></italic> Quinlan, 1986 (Democratic Republic of Congo)</p><p><italic><tp:taxon-name><tp:taxon-name-part taxon-name-part-type="genus">Rhoptromeris</tp:taxon-name-part> <tp:taxon-name-part taxon-name-part-type="species">pagasa</tp:taxon-name-part></tp:taxon-name></italic> Quinlan, 1986 (Cameroon, Democratic Republic of Congo)</p><p><italic><tp:taxon-name><tp:taxon-name-part taxon-name-part-type="genus">Rhoptromeris</tp:taxon-name-part> <tp:taxon-name-part taxon-name-part-type="species">pallida</tp:taxon-name-part></tp:taxon-name></italic> Quinlan, 1986 (Democratic Republic of Congo, Nigeria)</p><p><italic><tp:taxon-name><tp:taxon-name-part taxon-name-part-type="genus">Rhoptromeris</tp:taxon-name-part> <tp:taxon-name-part taxon-name-part-type="species">persius</tp:taxon-name-part></tp:taxon-name></italic> Quinlan, 1986 (Democratic Republic of Congo)</p><p><italic><tp:taxon-name><tp:taxon-name-part taxon-name-part-type="genus">Rhoptromeris</tp:taxon-name-part> <tp:taxon-name-part taxon-name-part-type="species">punctata</tp:taxon-name-part></tp:taxon-name></italic> Quinlan, 1986 (Democratic Republic of Congo)</p><p><italic><tp:taxon-name><tp:taxon-name-part taxon-name-part-type="genus">Rhoptromeris</tp:taxon-name-part> <tp:taxon-name-part taxon-name-part-type="species">rufula</tp:taxon-name-part></tp:taxon-name></italic> Quinlan, 1986 (Democratic Republic of Congo, South Africa)</p><p><italic><tp:taxon-name><tp:taxon-name-part taxon-name-part-type="genus">Rhoptromeris</tp:taxon-name-part> <tp:taxon-name-part taxon-name-part-type="species">rutshuris</tp:taxon-name-part></tp:taxon-name></italic> Quinlan, 1986 (Cameroon, Democratic Republic of Congo)</p><p><italic><tp:taxon-name><tp:taxon-name-part taxon-name-part-type="genus">Rhoptromeris</tp:taxon-name-part> <tp:taxon-name-part taxon-name-part-type="species">rwanki</tp:taxon-name-part></tp:taxon-name></italic> Quinlan, 1986 (Democratic Republic of Congo)</p><p><italic><tp:taxon-name><tp:taxon-name-part taxon-name-part-type="genus">Rhoptromeris</tp:taxon-name-part> <tp:taxon-name-part taxon-name-part-type="species">sinis</tp:taxon-name-part></tp:taxon-name></italic> Quinlan, 1986 (Cameroon, Democratic Republic of Congo)</p><p><italic><tp:taxon-name><tp:taxon-name-part taxon-name-part-type="genus">Rhoptromeris</tp:taxon-name-part> <tp:taxon-name-part taxon-name-part-type="species">temesa</tp:taxon-name-part></tp:taxon-name></italic> Quinlan, 1986 (Democratic Republic of Congo)</p><p><italic><tp:taxon-name><tp:taxon-name-part taxon-name-part-type="genus">Rhoptromeris</tp:taxon-name-part> <tp:taxon-name-part taxon-name-part-type="species">thales</tp:taxon-name-part></tp:taxon-name></italic> Quinlan, 1986 (Democratic Republic of Congo, South Africa)</p><p><italic><tp:taxon-name><tp:taxon-name-part taxon-name-part-type="genus">Rhoptromeris</tp:taxon-name-part> <tp:taxon-name-part taxon-name-part-type="species">velia</tp:taxon-name-part></tp:taxon-name></italic> Quinlan, 1986 (Democratic Republic of Congo, South Africa)</p><p><italic><tp:taxon-name><tp:taxon-name-part taxon-name-part-type="genus">Rhoptromeris</tp:taxon-name-part> <tp:taxon-name-part taxon-name-part-type="species">zetes</tp:taxon-name-part></tp:taxon-name></italic> Quinlan, 1986 (Democratic Republic of Congo)</p><p><italic><tp:taxon-name><tp:taxon-name-part taxon-name-part-type="genus">Rhoptromeris</tp:taxon-name-part> <tp:taxon-name-part taxon-name-part-type="species">zeus</tp:taxon-name-part></tp:taxon-name></italic> Quinlan, 1986 (Democratic Republic of Congo)</p></tp:treatment-sec><ref-list><ref id="B212"><mixed-citation xmlns:xlink="http://www.w3.org/1999/xlink" xlink:type="simple"><person-group><name name-style="western"><surname>Quinlan</surname><given-names>J</given-names></name></person-group> (<year>1986</year>) <article-title>A key to the Afrotropical genera of <tp:taxon-name><tp:taxon-name-part taxon-name-part-type="family">Eucoilidae</tp:taxon-name-part></tp:taxon-name> (<tp:taxon-name><tp:taxon-name-part taxon-name-part-type="order">Hymenoptera</tp:taxon-name-part></tp:taxon-name>), with a revision of certain genera.</article-title><source>Bulletin of the British Museum (Natural History), Historical series</source><volume>52</volume>: <fpage>243</fpage>–<lpage>366</lpage>.</mixed-citation></ref><ref id="B27"><mixed-citation xmlns:xlink="http://www.w3.org/1999/xlink" xlink:type="simple"><person-group><name name-style="western"><surname>Bhattacharyya</surname><given-names>PR</given-names></name></person-group> (<year>1957</year>) <source>A study of insect parasitism – the parasites of <italic><tp:taxon-name><tp:taxon-name-part taxon-name-part-type="genus">Oscinella</tp:taxon-name-part> <tp:taxon-name-part taxon-name-part-type="species">frit</tp:taxon-name-part></tp:taxon-name></italic> with an account of their biology and interrelations</source>. <comment>Diploma of Imperial College thesis</comment>, <publisher-name>London University</publisher-name>.</mixed-citation></ref><ref id="B209"><mixed-citation xmlns:xlink="http://www.w3.org/1999/xlink" xlink:type="simple"><person-group><name name-style="western"><surname>Quinlan</surname><given-names>J</given-names></name></person-group> (<year>1978</year>) <article-title><tp:taxon-name><tp:taxon-name-part taxon-name-part-type="order">Hymenoptera</tp:taxon-name-part></tp:taxon-name> <tp:taxon-name><tp:taxon-name-part taxon-name-part-type="superfamily">Cynipoidea</tp:taxon-name-part></tp:taxon-name>. <tp:taxon-name><tp:taxon-name-part taxon-name-part-type="family">Eucoilidae</tp:taxon-name-part></tp:taxon-name>.</article-title><source>Handbooks for the Identification of British Insects</source><volume>8</volume>: <fpage>1</fpage>–<lpage>58</lpage>.</mixed-citation></ref><ref id="B184"><mixed-citation xmlns:xlink="http://www.w3.org/1999/xlink" xlink:type="simple"><person-group><name name-style="western"><surname>Nordlander</surname><given-names>G</given-names></name></person-group> (<year>1978</year>) <article-title>Revision of genus <italic><tp:taxon-name><tp:taxon-name-part taxon-name-part-type="genus">Rhoptromeris</tp:taxon-name-part></tp:taxon-name></italic> Förster, 1869 with reference to north-western European species. Studies on <tp:taxon-name><tp:taxon-name-part taxon-name-part-type="family">Eucoilidae</tp:taxon-name-part></tp:taxon-name> (<tp:taxon-name><tp:taxon-name-part taxon-name-part-type="order">Hymenoptera</tp:taxon-name-part></tp:taxon-name>: <tp:taxon-name><tp:taxon-name-part taxon-name-part-type="superfamily">Cynipoidea</tp:taxon-name-part></tp:taxon-name>) II.</article-title><source>Entomologica Scandinavica</source><volume>9</volume>: <fpage>47</fpage>–<lpage>62</lpage>. doi: <ext-link ext-link-type="doi" xlink:href="10.1163/187631278X00214" xlink:type="simple">10.1163/187631278X00214</ext-link></mixed-citation></ref><ref id="B190"><mixed-citation xmlns:xlink="http://www.w3.org/1999/xlink" xlink:type="simple"><person-group><name name-style="western"><surname>Nordlander</surname><given-names>G</given-names></name><name name-style="western"><surname>Grijpma</surname><given-names>P</given-names></name></person-group> (<year>1991</year>) <article-title>Systematics and biology of <italic><tp:taxon-name><tp:taxon-name-part taxon-name-part-type="genus">Rhoptromeris</tp:taxon-name-part> <tp:taxon-name-part taxon-name-part-type="species">strobigena</tp:taxon-name-part></tp:taxon-name></italic> sp.n, a parasitoid of chloropids inhabiting conifer cones (<tp:taxon-name><tp:taxon-name-part taxon-name-part-type="order">Hymenoptera</tp:taxon-name-part></tp:taxon-name>: <tp:taxon-name><tp:taxon-name-part taxon-name-part-type="superfamily">Cynipoidea</tp:taxon-name-part></tp:taxon-name>: <tp:taxon-name><tp:taxon-name-part taxon-name-part-type="family">Eucoilidae</tp:taxon-name-part></tp:taxon-name>).</article-title><source>Entomologica Scandinavica</source><volume>22</volume>: <fpage>209</fpage>–<lpage>218</lpage>. doi: <ext-link ext-link-type="doi" xlink:href="10.1163/187631291X00084" xlink:type="simple">10.1163/187631291X00084</ext-link></mixed-citation></ref></ref-list></tp:taxon-treatment>
