# Supplementary material for: Afrotropical Cynipoidea (Hymenoptera)
Source: Zookeys. 2015 Apr 1;(493):1–176. doi: 10.3897/zookeys.493.6353 (PMC4389221; doi:10.3897/zookeys.493.6353)
Supplement: XML Treatment for Stentorceps [file zookeys.493.6353-treatment39.xml]

<!DOCTYPE tp:taxon-treatment
  PUBLIC "-//TaxonX//DTD Taxonomic Treatment Publishing DTD v0 20100105//EN" "tax-treatment-NSO.dtd">
<tp:taxon-treatment xmlns:tp="http://www.plazi.org/taxpub"><tp:treatment-meta><kwd-group><label>Taxon classification</label><kwd><named-content content-type="kingdom">Animalia</named-content></kwd><kwd><named-content content-type="order">Hymenoptera</named-content></kwd><kwd><named-content content-type="family">Figitidae</named-content></kwd></kwd-group><mixed-citation publication-type="journal"><person-group><name><surname>van Noort</surname><given-names>Simon</given-names></name><name><surname>Buffington</surname><given-names>Matthew L.</given-names></name><name><surname>Forshage</surname><given-names>Mattias</given-names></name></person-group><article-title>Afrotropical <tp:taxon-name><tp:taxon-name-part taxon-name-part-type="superfamily">Cynipoidea</tp:taxon-name-part></tp:taxon-name> (<tp:taxon-name><tp:taxon-name-part taxon-name-part-type="order">Hymenoptera</tp:taxon-name-part></tp:taxon-name>)</article-title><source>Zookeys</source><day>1</day><month>4</month><year>2015</year><volume>2015</volume><issue>493</issue><fpage>1</fpage><lpage>176</lpage><pub-id pub-id-type="doi">10.3897/zookeys.493.6353</pub-id></mixed-citation></tp:treatment-meta><tp:nomenclature><tp:taxon-name>
                                <tp:taxon-name-part taxon-name-part-type="genus">Stentorceps</tp:taxon-name-part>
                            </tp:taxon-name><tp:taxon-authority>Quinlan, 1984</tp:taxon-authority></tp:nomenclature><tp:treatment-sec sec-type="Remarks"><title>Remarks.</title><p>Rare. Possibly an apomorphic group in <italic><tp:taxon-name><tp:taxon-name-part taxon-name-part-type="genus">Trichoplasta</tp:taxon-name-part></tp:taxon-name></italic>.</p></tp:treatment-sec><tp:treatment-sec sec-type="Diagnosis"><title>Diagnosis.</title><p>Unmistakable head morphology, with distinct trumpet-shaped protrution (corniculum) present between toruli. Superficially similar to <!--PageBreak--><italic><tp:taxon-name><tp:taxon-name-part taxon-name-part-type="genus">Nanocthulhu</tp:taxon-name-part></tp:taxon-name></italic>, since both have extensive projections from the head region. However, <italic><tp:taxon-name><tp:taxon-name-part taxon-name-part-type="genus">Stentorceps</tp:taxon-name-part></tp:taxon-name></italic> has a corniculum protruding from the frons, and <italic><tp:taxon-name><tp:taxon-name-part taxon-name-part-type="genus">Nanocthulhu</tp:taxon-name-part></tp:taxon-name></italic> has a three-pronged extension (fuscina) atop a protruding clypeus. The rest of the body is similar to a <italic><tp:taxon-name><tp:taxon-name-part taxon-name-part-type="genus">Trichoplasta</tp:taxon-name-part></tp:taxon-name></italic>, thus with a posterior protrusion on the scutellum, which is another character that separates them from <italic><tp:taxon-name><tp:taxon-name-part taxon-name-part-type="genus">Nanocthulhu</tp:taxon-name-part></tp:taxon-name></italic>. Some species of <italic><tp:taxon-name><tp:taxon-name-part taxon-name-part-type="genus">Rhoptromeris</tp:taxon-name-part></tp:taxon-name></italic> and <italic><tp:taxon-name><tp:taxon-name-part taxon-name-part-type="genus">Hexacola</tp:taxon-name-part></tp:taxon-name></italic> have protrusions from the malar space and clypeus, but they also lack the corniculum of <italic><tp:taxon-name><tp:taxon-name-part taxon-name-part-type="genus">Stentorceps</tp:taxon-name-part></tp:taxon-name></italic>.</p><fig id="F40" position="float" orientation="portrait"><label>Figure 40.</label><caption><p><italic><tp:taxon-name><tp:taxon-name-part taxon-name-part-type="genus">Stentorceps</tp:taxon-name-part> <tp:taxon-name-part taxon-name-part-type="species">tubicen</tp:taxon-name-part></tp:taxon-name></italic> (Kenya). <bold>A</bold> habitus lateral view <bold>B</bold> head and mesosoma dorsal view <bold>C</bold> head, anterior view.</p></caption><graphic xmlns:xlink="http://www.w3.org/1999/xlink" xlink:href="zookeys-493-001-g040.jpg" position="float" orientation="portrait" xlink:type="simple" id="oo_41194.jpg"/></fig></tp:treatment-sec><tp:treatment-sec sec-type="Distribution"><title>Distribution.</title><p>Endemic to the Afrotropical region and mainly occurring in East Africa. Afrotropical records: Kenya (<xref ref-type="bibr" rid="B211">Quinlan 1984</xref>), Botswana, Madagascar, Nigeria, Rwanda, Somalia, South Africa, Uganda (<xref ref-type="bibr" rid="B174">Nielsen and Buffington 2011</xref>), Republic of Congo, Tanzania, Yemen (here).</p></tp:treatment-sec><tp:treatment-sec sec-type="Biology"><title>Biology.</title><p>Hosts unknown.</p><!--PageBreak--></tp:treatment-sec><tp:treatment-sec sec-type="Species richness"><title>Species richness.</title><p><italic><tp:taxon-name><tp:taxon-name-part taxon-name-part-type="genus">Stentorceps</tp:taxon-name-part> <tp:taxon-name-part taxon-name-part-type="species">abbotti</tp:taxon-name-part></tp:taxon-name></italic> Nielsen &amp; Buffington, 2011 (Kenya)</p><p><italic><tp:taxon-name><tp:taxon-name-part taxon-name-part-type="genus">Stentorceps</tp:taxon-name-part> <tp:taxon-name-part taxon-name-part-type="species">heimdalli</tp:taxon-name-part></tp:taxon-name></italic> Nielsen &amp; Buffington, 2011 (Kenya, Nigeria, Republic of Congo, Rwanda, Somalia, South Africa, Uganda)</p><p><italic><tp:taxon-name><tp:taxon-name-part taxon-name-part-type="genus">Stentorceps</tp:taxon-name-part> <tp:taxon-name-part taxon-name-part-type="species">tubicen</tp:taxon-name-part></tp:taxon-name></italic> Quinlan, 1984 (Kenya, Zimbabwe)</p><p><italic><tp:taxon-name><tp:taxon-name-part taxon-name-part-type="genus">Stentorceps</tp:taxon-name-part> <tp:taxon-name-part taxon-name-part-type="species">vuvuzela</tp:taxon-name-part></tp:taxon-name></italic> Nielsen &amp; Buffington, 2011 (Kenya)</p><p><italic><tp:taxon-name><tp:taxon-name-part taxon-name-part-type="genus">Stentorceps</tp:taxon-name-part> <tp:taxon-name-part taxon-name-part-type="species">weedlei</tp:taxon-name-part></tp:taxon-name></italic> Nielsen &amp; Buffington, 2011 (Botswana, Madagascar)</p><p><italic><tp:taxon-name><tp:taxon-name-part taxon-name-part-type="genus">Stentorceps</tp:taxon-name-part> <tp:taxon-name-part taxon-name-part-type="species">zuparkoi</tp:taxon-name-part></tp:taxon-name></italic> Nielsen &amp; Buffington, 2011 (Madagascar, South Africa)</p></tp:treatment-sec><ref-list><ref id="B211"><mixed-citation xmlns:xlink="http://www.w3.org/1999/xlink" xlink:type="simple"><person-group><name name-style="western"><surname>Quinlan</surname><given-names>J</given-names></name></person-group> (<year>1984</year>) <article-title><italic><tp:taxon-name><tp:taxon-name-part taxon-name-part-type="genus">Stentorceps</tp:taxon-name-part></tp:taxon-name></italic>, a remarkable new genus of Eucoilid (<tp:taxon-name><tp:taxon-name-part taxon-name-part-type="order">Hymenoptera</tp:taxon-name-part></tp:taxon-name>) from Africa.</article-title><source>Systematic Entomology</source><volume>9</volume>: <fpage>479</fpage>–<lpage>485</lpage>. doi: <ext-link ext-link-type="doi" xlink:href="10.1111/j.1365-3113.1984.tb00521.x" xlink:type="simple">10.1111/j.1365-3113.1984.tb00521.x</ext-link></mixed-citation></ref><ref id="B174"><mixed-citation xmlns:xlink="http://www.w3.org/1999/xlink" xlink:type="simple"><person-group><name name-style="western"><surname>Nielsen</surname><given-names>M</given-names></name><name name-style="western"><surname>Buffington</surname><given-names>M</given-names></name></person-group> (<year>2011</year>) <article-title>Redescription of <italic><tp:taxon-name><tp:taxon-name-part taxon-name-part-type="genus">Stentorceps</tp:taxon-name-part></tp:taxon-name></italic> Quinlan, 1984 (<tp:taxon-name><tp:taxon-name-part taxon-name-part-type="order">Hymenoptera</tp:taxon-name-part></tp:taxon-name>: <tp:taxon-name><tp:taxon-name-part taxon-name-part-type="family">Figitidae</tp:taxon-name-part></tp:taxon-name>), with a description of five new species.</article-title><source>African Entomology</source><volume>19</volume>: <fpage>597</fpage>–<lpage>613</lpage>. doi: <ext-link ext-link-type="doi" xlink:href="10.4001/003.019.0305" xlink:type="simple">10.4001/003.019.0305</ext-link></mixed-citation></ref></ref-list></tp:taxon-treatment>
