# Supplementary material for: Afrotropical Cynipoidea (Hymenoptera)
Source: Zookeys. 2015 Apr 1;(493):1–176. doi: 10.3897/zookeys.493.6353 (PMC4389221; doi:10.3897/zookeys.493.6353)
Supplement: XML Treatment for Trichoplasta [file zookeys.493.6353-treatment40.xml]

<!DOCTYPE tp:taxon-treatment
  PUBLIC "-//TaxonX//DTD Taxonomic Treatment Publishing DTD v0 20100105//EN" "tax-treatment-NSO.dtd">
<tp:taxon-treatment xmlns:tp="http://www.plazi.org/taxpub"><tp:treatment-meta><kwd-group><label>Taxon classification</label><kwd><named-content content-type="kingdom">Animalia</named-content></kwd><kwd><named-content content-type="order">Hymenoptera</named-content></kwd><kwd><named-content content-type="family">Figitidae</named-content></kwd></kwd-group><mixed-citation publication-type="journal"><person-group><name><surname>van Noort</surname><given-names>Simon</given-names></name><name><surname>Buffington</surname><given-names>Matthew L.</given-names></name><name><surname>Forshage</surname><given-names>Mattias</given-names></name></person-group><article-title>Afrotropical <tp:taxon-name><tp:taxon-name-part taxon-name-part-type="superfamily">Cynipoidea</tp:taxon-name-part></tp:taxon-name> (<tp:taxon-name><tp:taxon-name-part taxon-name-part-type="order">Hymenoptera</tp:taxon-name-part></tp:taxon-name>)</article-title><source>Zookeys</source><day>1</day><month>4</month><year>2015</year><volume>2015</volume><issue>493</issue><fpage>1</fpage><lpage>176</lpage><pub-id pub-id-type="doi">10.3897/zookeys.493.6353</pub-id></mixed-citation></tp:treatment-meta><tp:nomenclature><tp:taxon-name>
                                <tp:taxon-name-part taxon-name-part-type="genus">Trichoplasta</tp:taxon-name-part>
                            </tp:taxon-name><tp:taxon-authority>Benoit, 1956a</tp:taxon-authority></tp:nomenclature><tp:treatment-sec sec-type="Remarks"><title>Remarks.</title><p>Common.</p></tp:treatment-sec><tp:treatment-sec sec-type="Diagnosis"><title>Diagnosis.</title><p>Often easily recognisable by the combination of a pronotal plate with lateral bridges, a posteriorly protruding scutellum, and the dorsal surface of the scutellum distinctly foveate. Species with a moderately protruding scutellum can be difficult to distinguish from <italic><tp:taxon-name><tp:taxon-name-part taxon-name-part-type="genus">Rhoptromeris</tp:taxon-name-part></tp:taxon-name></italic>, but focusing on the foveate sculpture of the dorsal surface of the scutellum will run an unknown species through the key effectively.</p><fig id="F41" position="float" orientation="portrait"><label>Figure 41.</label><caption><p><italic><tp:taxon-name><tp:taxon-name-part taxon-name-part-type="genus">Trichoplasta</tp:taxon-name-part> <tp:taxon-name-part taxon-name-part-type="species">tanganyikensis</tp:taxon-name-part></tp:taxon-name></italic> (Central African Republic). <bold>A</bold> habitus lateral view <bold>B</bold> head and mesosoma dorsal view <bold>C</bold> head, anterior view.</p></caption><graphic xmlns:xlink="http://www.w3.org/1999/xlink" xlink:href="zookeys-493-001-g041.jpg" position="float" orientation="portrait" xlink:type="simple" id="oo_41195.jpg"/></fig></tp:treatment-sec><tp:treatment-sec sec-type="Distribution"><title>Distribution.</title><p>Holarctic region and Old World Tropics. Appears to have its largest diversity in the Afrotropical region. Afrotropical records: Cameroon, Democratic Republic of Congo, Kenya, Nigeria, Rwanda, South Africa, Tanzania, Uganda, Zimbabwe (<xref ref-type="bibr" rid="B212">Quinlan 1986</xref>), Burkina Faso, Cape Verde, Cameroon, Central African Republic, Comoros, Gabon, Gambia, Ghana, Guinea-Bissau, Ivory Coast, Malawi, Republic of Congo, Sierra Leone, Sudan, Yemen (here).</p></tp:treatment-sec><tp:treatment-sec sec-type="Biology"><title>Biology.</title><p>Specimen label data suggests tropical species appear to attack fruit-infesting <tp:taxon-name><tp:taxon-name-part taxon-name-part-type="family">Lonchaeidae</tp:taxon-name-part></tp:taxon-name> and <tp:taxon-name><tp:taxon-name-part taxon-name-part-type="family">Muscidae</tp:taxon-name-part></tp:taxon-name> (label data), but in the Holarctic they are mostly wood-associated, attacking <tp:taxon-name><tp:taxon-name-part taxon-name-part-type="family">Drosophilidae</tp:taxon-name-part></tp:taxon-name> and <tp:taxon-name><tp:taxon-name-part taxon-name-part-type="family">Lonchaeidae</tp:taxon-name-part></tp:taxon-name> under tree bark (label data), and these habits are probably present in some Afrotropical taxa too.</p></tp:treatment-sec><tp:treatment-sec sec-type="Species richness"><title>Species richness.</title><p><italic><tp:taxon-name><tp:taxon-name-part taxon-name-part-type="genus">Trichoplasta</tp:taxon-name-part> <tp:taxon-name-part taxon-name-part-type="species">afrobicolor</tp:taxon-name-part></tp:taxon-name></italic> <bold>nom. n.</bold> (<italic><tp:taxon-name><tp:taxon-name-part taxon-name-part-type="genus">Trichoplasta</tp:taxon-name-part> <tp:taxon-name-part taxon-name-part-type="species">bicolor</tp:taxon-name-part></tp:taxon-name></italic> Quinlan, 1986 secondary junior homonym of <italic><tp:taxon-name><tp:taxon-name-part taxon-name-part-type="genus">Trichoplasta</tp:taxon-name-part> <tp:taxon-name-part taxon-name-part-type="species">bicolor</tp:taxon-name-part></tp:taxon-name></italic> (Ionescu, 1969) (<italic><tp:taxon-name><tp:taxon-name-part taxon-name-part-type="genus">Hypolethria</tp:taxon-name-part></tp:taxon-name></italic>), which was transferred to <italic><tp:taxon-name><tp:taxon-name-part taxon-name-part-type="genus">Trichoplasta</tp:taxon-name-part></tp:taxon-name></italic> by <xref ref-type="bibr" rid="B187">Nordlander (1982)</xref> so Quinlan’s name was a homonym already at the time of its original description) (South Africa)</p><p><italic><tp:taxon-name><tp:taxon-name-part taxon-name-part-type="genus">Trichoplasta</tp:taxon-name-part> <tp:taxon-name-part taxon-name-part-type="species">brevispina</tp:taxon-name-part></tp:taxon-name></italic> (Masner, 1960) (<italic><tp:taxon-name><tp:taxon-name-part taxon-name-part-type="genus">Odonteucoila</tp:taxon-name-part></tp:taxon-name></italic>) (Kenya, Zimbabwe)</p><p><italic><tp:taxon-name><tp:taxon-name-part taxon-name-part-type="genus">Trichoplasta</tp:taxon-name-part> <tp:taxon-name-part taxon-name-part-type="species">conica</tp:taxon-name-part></tp:taxon-name></italic> Quinlan, 1986 (Democratic Republic of Congo, Kenya, Nigeria, Uganda)</p><p><italic><tp:taxon-name><tp:taxon-name-part taxon-name-part-type="genus">Trichoplasta</tp:taxon-name-part> <tp:taxon-name-part taxon-name-part-type="species">contrasta</tp:taxon-name-part></tp:taxon-name></italic> Quinlan, 1986 (Democratic Republic of Congo, Nigeria)</p><p><italic><tp:taxon-name><tp:taxon-name-part taxon-name-part-type="genus">Trichoplasta</tp:taxon-name-part> <tp:taxon-name-part taxon-name-part-type="species">equalis</tp:taxon-name-part></tp:taxon-name></italic> Quinlan, 1986 (Democratic Republic of Congo, Nigeria)</p><p><italic><tp:taxon-name><tp:taxon-name-part taxon-name-part-type="genus">Trichoplasta</tp:taxon-name-part> <tp:taxon-name-part taxon-name-part-type="species">extensus</tp:taxon-name-part></tp:taxon-name></italic> Quinlan, 1986 (Democratic Republic of Congo)</p><p><italic><tp:taxon-name><tp:taxon-name-part taxon-name-part-type="genus">Trichoplasta</tp:taxon-name-part> <tp:taxon-name-part taxon-name-part-type="species">filiformis</tp:taxon-name-part></tp:taxon-name></italic> Quinlan, 1986 (Democratic Republic of Congo, South Africa)</p><p><italic><tp:taxon-name><tp:taxon-name-part taxon-name-part-type="genus">Trichoplasta</tp:taxon-name-part> <tp:taxon-name-part taxon-name-part-type="species">gracilicornis</tp:taxon-name-part></tp:taxon-name></italic> (Kieffer, 1910c) (<italic><tp:taxon-name><tp:taxon-name-part taxon-name-part-type="genus">Coneucoila</tp:taxon-name-part></tp:taxon-name></italic>) (Democratic Republic of Congo, South Africa)</p><p><italic><tp:taxon-name><tp:taxon-name-part taxon-name-part-type="genus">Trichoplasta</tp:taxon-name-part> <tp:taxon-name-part taxon-name-part-type="species">longispina</tp:taxon-name-part></tp:taxon-name></italic> (Masner, 1960) (<italic><tp:taxon-name><tp:taxon-name-part taxon-name-part-type="genus">Odonteucoila</tp:taxon-name-part></tp:taxon-name></italic>) (Democratic Republic of Congo)</p><!--PageBreak--><p><italic><tp:taxon-name><tp:taxon-name-part taxon-name-part-type="genus">Trichoplasta</tp:taxon-name-part> <tp:taxon-name-part taxon-name-part-type="species">medlia</tp:taxon-name-part></tp:taxon-name></italic> Quinlan, 1986 (Democratic Republic of Congo, Nigeria)</p><p><italic><tp:taxon-name><tp:taxon-name-part taxon-name-part-type="genus">Trichoplasta</tp:taxon-name-part> <tp:taxon-name-part taxon-name-part-type="species">narrata</tp:taxon-name-part></tp:taxon-name></italic> Quinlan, 1986 (Democratic Republic of Congo, Uganda)</p><p><italic><tp:taxon-name><tp:taxon-name-part taxon-name-part-type="genus">Trichoplasta</tp:taxon-name-part> <tp:taxon-name-part taxon-name-part-type="species">novema</tp:taxon-name-part></tp:taxon-name></italic> Quinlan, 1986 (Democratic Republic of Congo, Uganda)</p><p><italic><tp:taxon-name><tp:taxon-name-part taxon-name-part-type="genus">Trichoplasta</tp:taxon-name-part> <tp:taxon-name-part taxon-name-part-type="species">octonarius</tp:taxon-name-part></tp:taxon-name></italic> Quinlan, 1986 (Democratic Republic of Congo)</p><p><italic><tp:taxon-name><tp:taxon-name-part taxon-name-part-type="genus">Trichoplasta</tp:taxon-name-part> <tp:taxon-name-part taxon-name-part-type="species">quinclava</tp:taxon-name-part></tp:taxon-name></italic> Quinlan, 1986 (Democratic Republic of Congo)</p><p><italic><tp:taxon-name><tp:taxon-name-part taxon-name-part-type="genus">Trichoplasta</tp:taxon-name-part> <tp:taxon-name-part taxon-name-part-type="species">rufa</tp:taxon-name-part></tp:taxon-name></italic> Quinlan, 1986 (Democratic Republic of Congo, Madagascar)</p><p><italic><tp:taxon-name><tp:taxon-name-part taxon-name-part-type="genus">Trichoplasta</tp:taxon-name-part> <tp:taxon-name-part taxon-name-part-type="species">tanganyikensis</tp:taxon-name-part></tp:taxon-name></italic> (Weld, 1944) (<italic><tp:taxon-name><tp:taxon-name-part taxon-name-part-type="genus">Coneucoila</tp:taxon-name-part></tp:taxon-name></italic>) (Cameroon, Democratic Republic of Congo, Rwanda, Tanzania)</p><p><italic><tp:taxon-name><tp:taxon-name-part taxon-name-part-type="genus">Trichoplasta</tp:taxon-name-part> <tp:taxon-name-part taxon-name-part-type="species">testacea</tp:taxon-name-part></tp:taxon-name></italic> Quinlan, 1986 (Nigeria)</p><!--PageBreak--><p><italic><tp:taxon-name><tp:taxon-name-part taxon-name-part-type="genus">Trichoplasta</tp:taxon-name-part> <tp:taxon-name-part taxon-name-part-type="species">unicolora</tp:taxon-name-part></tp:taxon-name></italic> Quinlan, 1986 (Democratic Republic of Congo)</p><p><italic><tp:taxon-name><tp:taxon-name-part taxon-name-part-type="genus">Trichoplasta</tp:taxon-name-part> <tp:taxon-name-part taxon-name-part-type="species">zeus</tp:taxon-name-part></tp:taxon-name></italic> Quinlan, 1986 (Cameroon)</p></tp:treatment-sec><ref-list><ref id="B212"><mixed-citation xmlns:xlink="http://www.w3.org/1999/xlink" xlink:type="simple"><person-group><name name-style="western"><surname>Quinlan</surname><given-names>J</given-names></name></person-group> (<year>1986</year>) <article-title>A key to the Afrotropical genera of <tp:taxon-name><tp:taxon-name-part taxon-name-part-type="family">Eucoilidae</tp:taxon-name-part></tp:taxon-name> (<tp:taxon-name><tp:taxon-name-part taxon-name-part-type="order">Hymenoptera</tp:taxon-name-part></tp:taxon-name>), with a revision of certain genera.</article-title><source>Bulletin of the British Museum (Natural History), Historical series</source><volume>52</volume>: <fpage>243</fpage>–<lpage>366</lpage>.</mixed-citation></ref><ref id="B187"><mixed-citation xmlns:xlink="http://www.w3.org/1999/xlink" xlink:type="simple"><person-group><name name-style="western"><surname>Nordlander</surname><given-names>G</given-names></name></person-group> (<year>1982</year>) <source>Systematics and phylogeny of an interrelated group of genera within the family <tp:taxon-name><tp:taxon-name-part taxon-name-part-type="family">Eucoilidae</tp:taxon-name-part></tp:taxon-name> (<tp:taxon-name><tp:taxon-name-part taxon-name-part-type="class">Insecta</tp:taxon-name-part></tp:taxon-name>: <tp:taxon-name><tp:taxon-name-part taxon-name-part-type="order">Hymenoptera</tp:taxon-name-part></tp:taxon-name>: <tp:taxon-name><tp:taxon-name-part taxon-name-part-type="superfamily">Cynipoidea</tp:taxon-name-part></tp:taxon-name>)</source>. <comment>PhD thesis</comment>, <publisher-loc>Stockholm University</publisher-loc>, <fpage>1</fpage>–<lpage>34</lpage>.</mixed-citation></ref></ref-list></tp:taxon-treatment>
