# Supplementary material for: Afrotropical Cynipoidea (Hymenoptera)
Source: Zookeys. 2015 Apr 1;(493):1–176. doi: 10.3897/zookeys.493.6353 (PMC4389221; doi:10.3897/zookeys.493.6353)
Supplement: XML Treatment for Garudella [file zookeys.493.6353-treatment41.xml]

<!DOCTYPE tp:taxon-treatment
  PUBLIC "-//TaxonX//DTD Taxonomic Treatment Publishing DTD v0 20100105//EN" "tax-treatment-NSO.dtd">
<tp:taxon-treatment xmlns:tp="http://www.plazi.org/taxpub"><tp:treatment-meta><kwd-group><label>Taxon classification</label><kwd><named-content content-type="kingdom">Animalia</named-content></kwd><kwd><named-content content-type="order">Hymenoptera</named-content></kwd><kwd><named-content content-type="family">Figitidae</named-content></kwd></kwd-group><mixed-citation publication-type="journal"><person-group><name><surname>van Noort</surname><given-names>Simon</given-names></name><name><surname>Buffington</surname><given-names>Matthew L.</given-names></name><name><surname>Forshage</surname><given-names>Mattias</given-names></name></person-group><article-title>Afrotropical <tp:taxon-name><tp:taxon-name-part taxon-name-part-type="superfamily">Cynipoidea</tp:taxon-name-part></tp:taxon-name> (<tp:taxon-name><tp:taxon-name-part taxon-name-part-type="order">Hymenoptera</tp:taxon-name-part></tp:taxon-name>)</article-title><source>Zookeys</source><day>1</day><month>4</month><year>2015</year><volume>2015</volume><issue>493</issue><fpage>1</fpage><lpage>176</lpage><pub-id pub-id-type="doi">10.3897/zookeys.493.6353</pub-id></mixed-citation></tp:treatment-meta><tp:nomenclature><tp:taxon-name>
                                <tp:taxon-name-part taxon-name-part-type="genus">Garudella</tp:taxon-name-part>
                            </tp:taxon-name><tp:taxon-authority>Buffington &amp; Forshage, 2014</tp:taxon-authority></tp:nomenclature><tp:treatment-sec sec-type="Remarks"><title>Remarks.</title><p>Very rare, in Africa only known from a single specimen in the Republic of Congo. The tribal placement of this taxon is uncertain. Key characters make it run to <tp:taxon-name><tp:taxon-name-part taxon-name-part-type="tribe">Trichoplastini</tp:taxon-name-part></tp:taxon-name>, but both habitus and a number of other characters are more similar to <italic><tp:taxon-name><tp:taxon-name-part taxon-name-part-type="genus">Cothonaspis</tp:taxon-name-part></tp:taxon-name></italic>, and in the original description it is tentatively placed in <tp:taxon-name><tp:taxon-name-part taxon-name-part-type="tribe">Kleidotomini</tp:taxon-name-part></tp:taxon-name>. It may, along with <italic><tp:taxon-name><tp:taxon-name-part taxon-name-part-type="genus">Cothonaspis</tp:taxon-name-part></tp:taxon-name></italic> and <italic><tp:taxon-name><tp:taxon-name-part taxon-name-part-type="genus">Triplasta</tp:taxon-name-part></tp:taxon-name></italic> Kieffer, represent a basal lineage in that tribe, but in the absence of a proper phylogenetic analysis, this remains little more than just a guess.</p></tp:treatment-sec><tp:treatment-sec sec-type="Diagnosis"><title>Diagnosis.</title><p>The thick basal part of the pronotal plate and the very robust petiole are unique characters in the <tp:taxon-name><tp:taxon-name-part taxon-name-part-type="subfamily">Eucoilinae</tp:taxon-name-part></tp:taxon-name>. The overall body shape is similar to <italic><tp:taxon-name><tp:taxon-name-part taxon-name-part-type="genus">Cothonaspis</tp:taxon-name-part></tp:taxon-name></italic>, and the wings are similar to <italic><tp:taxon-name><tp:taxon-name-part taxon-name-part-type="genus">Cothonaspis</tp:taxon-name-part></tp:taxon-name></italic> and a number of other genera (<italic><tp:taxon-name><tp:taxon-name-part taxon-name-part-type="genus">Rhoptromeris</tp:taxon-name-part></tp:taxon-name></italic>, <italic><tp:taxon-name><tp:taxon-name-part taxon-name-part-type="genus">Trichoplasta</tp:taxon-name-part></tp:taxon-name></italic>, and many <italic><tp:taxon-name><tp:taxon-name-part taxon-name-part-type="genus">Leptopilina</tp:taxon-name-part></tp:taxon-name></italic>), but <italic><tp:taxon-name><tp:taxon-name-part taxon-name-part-type="genus">Garudella</tp:taxon-name-part></tp:taxon-name></italic> can be separated based on the morphology of the pronotal plate and the uniquely robust propodeal-petiolar complex.</p><fig id="F42" position="float" orientation="portrait"><label>Figure 42.</label><caption><p><italic><tp:taxon-name><tp:taxon-name-part taxon-name-part-type="genus">Garudella</tp:taxon-name-part> <tp:taxon-name-part taxon-name-part-type="species">afrotropica</tp:taxon-name-part></tp:taxon-name></italic> (Republic of Congo). <bold>A</bold> habitus lateral view <bold>B</bold> head and mesosoma dorsal view <bold>C</bold> head and mesosoma lateral view.</p></caption><graphic xmlns:xlink="http://www.w3.org/1999/xlink" xlink:href="zookeys-493-001-g042.jpg" position="float" orientation="portrait" xlink:type="simple" id="oo_41196.jpg"/></fig></tp:treatment-sec><tp:treatment-sec sec-type="Distribution"><title>Distribution.</title><p>Oriental and Afrotropical regions. Afrotropical records: Republic of Congo.</p></tp:treatment-sec><tp:treatment-sec sec-type="Biology"><title>Biology.</title><p>Host unknown.</p></tp:treatment-sec><tp:treatment-sec sec-type="Species richness"><title>Species richness.</title><p><italic><tp:taxon-name><tp:taxon-name-part taxon-name-part-type="genus">Garudella</tp:taxon-name-part> <tp:taxon-name-part taxon-name-part-type="species">afrotropica</tp:taxon-name-part></tp:taxon-name></italic> Buffington &amp; Forshage, 2014 (Republic of Congo)</p></tp:treatment-sec></tp:taxon-treatment>
