# Supplementary material for: Afrotropical Cynipoidea (Hymenoptera)
Source: Zookeys. 2015 Apr 1;(493):1–176. doi: 10.3897/zookeys.493.6353 (PMC4389221; doi:10.3897/zookeys.493.6353)
Supplement: XML Treatment for Leptolamina [file zookeys.493.6353-treatment42.xml]

<!DOCTYPE tp:taxon-treatment
  PUBLIC "-//TaxonX//DTD Taxonomic Treatment Publishing DTD v0 20100105//EN" "tax-treatment-NSO.dtd">
<tp:taxon-treatment xmlns:tp="http://www.plazi.org/taxpub"><tp:treatment-meta><kwd-group><label>Taxon classification</label><kwd><named-content content-type="kingdom">Animalia</named-content></kwd><kwd><named-content content-type="order">Hymenoptera</named-content></kwd><kwd><named-content content-type="family">Figitidae</named-content></kwd></kwd-group><mixed-citation publication-type="journal"><person-group><name><surname>van Noort</surname><given-names>Simon</given-names></name><name><surname>Buffington</surname><given-names>Matthew L.</given-names></name><name><surname>Forshage</surname><given-names>Mattias</given-names></name></person-group><article-title>Afrotropical <tp:taxon-name><tp:taxon-name-part taxon-name-part-type="superfamily">Cynipoidea</tp:taxon-name-part></tp:taxon-name> (<tp:taxon-name><tp:taxon-name-part taxon-name-part-type="order">Hymenoptera</tp:taxon-name-part></tp:taxon-name>)</article-title><source>Zookeys</source><day>1</day><month>4</month><year>2015</year><volume>2015</volume><issue>493</issue><fpage>1</fpage><lpage>176</lpage><pub-id pub-id-type="doi">10.3897/zookeys.493.6353</pub-id></mixed-citation></tp:treatment-meta><tp:nomenclature><tp:taxon-name>
                                    <tp:taxon-name-part taxon-name-part-type="genus">Leptolamina</tp:taxon-name-part>
                                </tp:taxon-name><tp:taxon-authority>Yoshimoto, 1962</tp:taxon-authority><tp:nomenclature-citation-list><tp:nomenclature-citation><tp:taxon-name>
                                    <tp:taxon-name-part taxon-name-part-type="genus">Leptolamina</tp:taxon-name-part>
                                </tp:taxon-name><comment>(synonym <italic><tp:taxon-name><tp:taxon-name-part taxon-name-part-type="genus">Sirenes</tp:taxon-name-part></tp:taxon-name></italic> Quinlan, 1988, <bold>syn. n.</bold>)</comment></tp:nomenclature-citation></tp:nomenclature-citation-list></tp:nomenclature><tp:treatment-sec sec-type="Remarks"><title>Remarks.</title><!--PageBreak--><!--PageBreak--><p><italic><tp:taxon-name><tp:taxon-name-part taxon-name-part-type="genus">Leptolamina</tp:taxon-name-part></tp:taxon-name></italic> was originally described from the Pacific region (<xref ref-type="bibr" rid="B266">Yoshimoto 1962</xref>). <xref ref-type="bibr" rid="B213">Quinlan (1988)</xref>, in his treatment of the Afrotropical fauna, cites <xref ref-type="bibr" rid="B187">Nordlander (1982)</xref> recognising <italic><tp:taxon-name><tp:taxon-name-part taxon-name-part-type="genus">Leptolamina</tp:taxon-name-part></tp:taxon-name></italic> as a member of the <italic><tp:taxon-name><tp:taxon-name-part taxon-name-part-type="genus">Chrestosema</tp:taxon-name-part></tp:taxon-name></italic> group of genera, but does not consider the taxon with regards to the African fauna. The <italic><tp:taxon-name><tp:taxon-name-part taxon-name-part-type="genus">Glauraspidia</tp:taxon-name-part></tp:taxon-name></italic> described by Quinlan in the same work (<xref ref-type="bibr" rid="B213">1988</xref>) are in fact <italic><tp:taxon-name><tp:taxon-name-part taxon-name-part-type="genus">Leptolamina</tp:taxon-name-part></tp:taxon-name></italic> (new combinations below). Also in the same work (<xref ref-type="bibr" rid="B213">1988</xref>), he described the genus <italic><tp:taxon-name><tp:taxon-name-part taxon-name-part-type="genus">Sirenes</tp:taxon-name-part></tp:taxon-name></italic> to accommodate species of eucoilines that lacked a mesopleural line, but whose surface sculpture was matte, and otherwise conformed to his concept of <italic><tp:taxon-name><tp:taxon-name-part taxon-name-part-type="genus">Glauraspidia</tp:taxon-name-part></tp:taxon-name></italic>. After examining many specimens collected throughout the Afrotropical region, we have determined that <italic><tp:taxon-name><tp:taxon-name-part taxon-name-part-type="genus">Sirenes</tp:taxon-name-part></tp:taxon-name></italic> is at best one end of a morphological spectrum, which also includes <italic><tp:taxon-name><tp:taxon-name-part taxon-name-part-type="genus">Leptolamina</tp:taxon-name-part></tp:taxon-name></italic>. On the <italic><tp:taxon-name><tp:taxon-name-part taxon-name-part-type="genus">Sirenes</tp:taxon-name-part></tp:taxon-name></italic> end, forms are typically larger, slightly more matte, heads slightly more elongate, and lateral depressions of the mesoscutum slightly more developed. Altogether, we have found many intermediate forms, without any distinct morphological features to suggest monophyly of each genus; we hypothesize that the features mentioned above are the result of allometry related to overall body size. Hence, we hereby make <italic><tp:taxon-name><tp:taxon-name-part taxon-name-part-type="genus">Sirenes</tp:taxon-name-part></tp:taxon-name></italic> a junior synonym of <italic><tp:taxon-name><tp:taxon-name-part taxon-name-part-type="genus">Leptolamina</tp:taxon-name-part></tp:taxon-name></italic> (see below). This decision finds further motivation in the phylogenetic analysis of <xref ref-type="bibr" rid="B42">Buffington et al. (2007)</xref> which found that <italic><tp:taxon-name><tp:taxon-name-part taxon-name-part-type="genus">Sirenes</tp:taxon-name-part></tp:taxon-name></italic> rendered <italic><tp:taxon-name><tp:taxon-name-part taxon-name-part-type="genus">Leptolamina</tp:taxon-name-part></tp:taxon-name></italic> paraphyletic.</p><!--PageBreak--></tp:treatment-sec><tp:treatment-sec sec-type="Diagnosis"><title>Diagnosis.</title><p>Entire wasp lightly to heavily matte over entire body, but particularly on head and mesoscutum. Mesopleural line entirely absent. Pronotal plate distinctly directed anteriorly, anterior half (just behind head) wider than posterior half. Pronotal fovea indistinct in most cases; when visible, closed laterally (lateral bridge present). Hind coxae often entirely without hairpatch. Setae on wings ranging from normal to a particular form with dark, broad sockets; setae along anterior aspect of marginal cell very stout in larger forms. Face elongate to round, mandibles ranging from blocky, subquadrate to smaller and triangular; malar space with very slight striations running from the ventral margin of the compound eye to the mandibular base. Scutellar plate typically narrow, elongate; occasionally wider, tear-drop shaped. Longitudinal lateral depressions of mesoscutum present in larger specimens, absent in smaller ones. Shares several of its characteristics (matte finish, longidutinal lateral depressions of mesoscutum, very elongate coxae etc) with <italic><tp:taxon-name><tp:taxon-name-part taxon-name-part-type="genus">Chrestosema</tp:taxon-name-part></tp:taxon-name></italic>, but the latter taxon always has a mesopleural line and an elongate hairline along metacoxae. Very small specimens of <italic><tp:taxon-name><tp:taxon-name-part taxon-name-part-type="genus">Leptolamina</tp:taxon-name-part></tp:taxon-name></italic> will approach the appearance of <italic><tp:taxon-name><tp:taxon-name-part taxon-name-part-type="genus">Micreriodes</tp:taxon-name-part></tp:taxon-name></italic>, but the latter is far less “foamy”.</p><fig id="F43" position="float" orientation="portrait"><label>Figure 43.</label><caption><p><italic><tp:taxon-name><tp:taxon-name-part taxon-name-part-type="genus">Leptolamina</tp:taxon-name-part></tp:taxon-name></italic> species (Central African Republic). <bold>A</bold> habitus lateral view <bold>B</bold> mesosoma dorsal view <bold>C</bold> head and mesosoma dorsolateral view.</p></caption><graphic xmlns:xlink="http://www.w3.org/1999/xlink" xlink:href="zookeys-493-001-g043.jpg" position="float" orientation="portrait" xlink:type="simple" id="oo_41197.jpg"/></fig></tp:treatment-sec><tp:treatment-sec sec-type="Distribution"><title>Distribution.</title><p>Mainly Old World tropics, but also in eastern Palaearctic. Afrotropical records: Democratic Republic of Congo, Ivory Coast, Seychelles, Zambia, Zimbabwe (<xref ref-type="bibr" rid="B212">Quinlan 1986</xref>), Cameroon, Central African Republic, Comoros, Gabon, Kenya, Madagascar, Mauritius, Republic of Congo, South Africa, Uganda (here).</p></tp:treatment-sec><tp:treatment-sec sec-type="Biology"><title>Biology.</title><p>Reared from <tp:taxon-name><tp:taxon-name-part taxon-name-part-type="family">Drosophilidae</tp:taxon-name-part></tp:taxon-name> in Japan (label data).</p></tp:treatment-sec><tp:treatment-sec sec-type="Species richness"><title>Species richness.</title><p><italic><tp:taxon-name><tp:taxon-name-part taxon-name-part-type="genus">Leptolamina</tp:taxon-name-part> <tp:taxon-name-part taxon-name-part-type="species">casca</tp:taxon-name-part></tp:taxon-name></italic> (Quinlan, 1988), <bold>comb. n.</bold> (<italic><tp:taxon-name><tp:taxon-name-part taxon-name-part-type="genus">Glauraspidia</tp:taxon-name-part></tp:taxon-name></italic>) Type in BMNH studied by MF (Seychelles)</p><p><italic><tp:taxon-name><tp:taxon-name-part taxon-name-part-type="genus">Leptolamina</tp:taxon-name-part> <tp:taxon-name-part taxon-name-part-type="species">floccus</tp:taxon-name-part></tp:taxon-name></italic> (Quinlan, 1988), <bold>comb. n.</bold> (<italic><tp:taxon-name><tp:taxon-name-part taxon-name-part-type="genus">Sirenes</tp:taxon-name-part></tp:taxon-name></italic>) Type in RMCA studied by MB (Democratic Republic of Congo)</p><p><italic><tp:taxon-name><tp:taxon-name-part taxon-name-part-type="genus">Leptolamina</tp:taxon-name-part> <tp:taxon-name-part taxon-name-part-type="species">orbilus</tp:taxon-name-part></tp:taxon-name></italic> (Quinlan, 1988), <bold>comb. n.</bold> (<italic><tp:taxon-name><tp:taxon-name-part taxon-name-part-type="genus">Sirenes</tp:taxon-name-part></tp:taxon-name></italic>) Type in RMCA studied</p><p>by MB (Democratic Republic of Congo)</p><p><italic><tp:taxon-name><tp:taxon-name-part taxon-name-part-type="genus">Leptolamina</tp:taxon-name-part> <tp:taxon-name-part taxon-name-part-type="species">scyphus</tp:taxon-name-part></tp:taxon-name></italic> (Quinlan, 1988), <bold>comb. n.</bold> (<italic><tp:taxon-name><tp:taxon-name-part taxon-name-part-type="genus">Glauraspidia</tp:taxon-name-part></tp:taxon-name></italic>) Type in BMNH studied by MF (Democratic Republic of Congo, Ivory Coast, Zambia, Zimbabwe)</p><p><italic><tp:taxon-name><tp:taxon-name-part taxon-name-part-type="genus">Leptolamina</tp:taxon-name-part> <tp:taxon-name-part taxon-name-part-type="species">seychellensis</tp:taxon-name-part></tp:taxon-name></italic> (Kieffer, 1911a) (<italic><tp:taxon-name><tp:taxon-name-part taxon-name-part-type="genus">Eucoila</tp:taxon-name-part></tp:taxon-name></italic>) (Seychelles)</p><p><italic><tp:taxon-name><tp:taxon-name-part taxon-name-part-type="genus">Leptolamina</tp:taxon-name-part> <tp:taxon-name-part taxon-name-part-type="species">silenus</tp:taxon-name-part></tp:taxon-name></italic> (Quinlan, 1988), <bold>comb. n.</bold> (<italic><tp:taxon-name><tp:taxon-name-part taxon-name-part-type="genus">Sirenes</tp:taxon-name-part></tp:taxon-name></italic>) Type in BMNH studied by MF (Democratic Republic of Congo, Kenya)</p><p><italic><tp:taxon-name><tp:taxon-name-part taxon-name-part-type="genus">Leptolamina</tp:taxon-name-part> <tp:taxon-name-part taxon-name-part-type="species">sinis</tp:taxon-name-part></tp:taxon-name></italic> (Quinlan, 1988), <bold>comb. n.</bold> (<italic><tp:taxon-name><tp:taxon-name-part taxon-name-part-type="genus">Sirenes</tp:taxon-name-part></tp:taxon-name></italic>) type in BMNH studied by MF (Cameroon, Democratic Republic of Congo)</p><p><italic><tp:taxon-name><tp:taxon-name-part taxon-name-part-type="genus">Leptolamina</tp:taxon-name-part> <tp:taxon-name-part taxon-name-part-type="species">spio</tp:taxon-name-part></tp:taxon-name></italic> (Quinlan, 1988), <bold>comb. n.</bold> (<italic><tp:taxon-name><tp:taxon-name-part taxon-name-part-type="genus">Sirenes</tp:taxon-name-part></tp:taxon-name></italic>) Type in RMCA studied by MB (Democratic Republic of Congo)</p><p><italic><tp:taxon-name><tp:taxon-name-part taxon-name-part-type="genus">Leptolamina</tp:taxon-name-part> <tp:taxon-name-part taxon-name-part-type="species">steropes</tp:taxon-name-part></tp:taxon-name></italic> (Quinlan, 1988), <bold>comb. n.</bold> (<italic><tp:taxon-name><tp:taxon-name-part taxon-name-part-type="genus">Sirenes</tp:taxon-name-part></tp:taxon-name></italic>) Type in BMNH studied by MF (Democratic Republic of Congo, Kenya, South Africa)</p><p><italic><tp:taxon-name><tp:taxon-name-part taxon-name-part-type="genus">Leptolamina</tp:taxon-name-part> <tp:taxon-name-part taxon-name-part-type="species">syrinx</tp:taxon-name-part></tp:taxon-name></italic> (Quinlan, 1988), <bold>comb. n.</bold> (<italic><tp:taxon-name><tp:taxon-name-part taxon-name-part-type="genus">Sirenes</tp:taxon-name-part></tp:taxon-name></italic>) Type in RMCA studied by MB (Democratic Republic of Congo, South Africa)</p><p><italic><tp:taxon-name><tp:taxon-name-part taxon-name-part-type="genus">Leptolamina</tp:taxon-name-part> <tp:taxon-name-part taxon-name-part-type="species">syrtes</tp:taxon-name-part></tp:taxon-name></italic> (Quinlan, 1988), <bold>comb. n.</bold> (<italic><tp:taxon-name><tp:taxon-name-part taxon-name-part-type="genus">Sirenes</tp:taxon-name-part></tp:taxon-name></italic>) Type in RMCA studied by MB (Democratic Republic of Congo)</p><!--PageBreak--></tp:treatment-sec><ref-list><ref id="B266"><mixed-citation xmlns:xlink="http://www.w3.org/1999/xlink" xlink:type="simple"><person-group><name name-style="western"><surname>Yoshimoto</surname><given-names>CM</given-names></name></person-group> (<year>1962</year>) <article-title>Insects of Micronesia, <tp:taxon-name><tp:taxon-name-part taxon-name-part-type="order">Hymenoptera</tp:taxon-name-part></tp:taxon-name>: <tp:taxon-name><tp:taxon-name-part taxon-name-part-type="subfamily">Eucoilinae</tp:taxon-name-part></tp:taxon-name> (<tp:taxon-name><tp:taxon-name-part taxon-name-part-type="superfamily">Cynipoidea</tp:taxon-name-part></tp:taxon-name>).</article-title><source>Insects of Micronesia</source><volume>19</volume>: <fpage>89</fpage>–<lpage>107</lpage>.</mixed-citation></ref><ref id="B213"><mixed-citation xmlns:xlink="http://www.w3.org/1999/xlink" xlink:type="simple"><person-group><name name-style="western"><surname>Quinlan</surname><given-names>J</given-names></name></person-group> (<year>1988</year>) <article-title>A revision of some Afrotropical genera of <tp:taxon-name><tp:taxon-name-part taxon-name-part-type="family">Eucoilidae</tp:taxon-name-part></tp:taxon-name> (<tp:taxon-name><tp:taxon-name-part taxon-name-part-type="order">Hymenoptera</tp:taxon-name-part></tp:taxon-name>).</article-title><source>Bulletin of the British Museum (Natural History), Entomology</source><volume>56</volume>: <fpage>171</fpage>–<lpage>229</lpage>.</mixed-citation></ref><ref id="B187"><mixed-citation xmlns:xlink="http://www.w3.org/1999/xlink" xlink:type="simple"><person-group><name name-style="western"><surname>Nordlander</surname><given-names>G</given-names></name></person-group> (<year>1982</year>) <source>Systematics and phylogeny of an interrelated group of genera within the family <tp:taxon-name><tp:taxon-name-part taxon-name-part-type="family">Eucoilidae</tp:taxon-name-part></tp:taxon-name> (<tp:taxon-name><tp:taxon-name-part taxon-name-part-type="class">Insecta</tp:taxon-name-part></tp:taxon-name>: <tp:taxon-name><tp:taxon-name-part taxon-name-part-type="order">Hymenoptera</tp:taxon-name-part></tp:taxon-name>: <tp:taxon-name><tp:taxon-name-part taxon-name-part-type="superfamily">Cynipoidea</tp:taxon-name-part></tp:taxon-name>)</source>. <comment>PhD thesis</comment>, <publisher-loc>Stockholm University</publisher-loc>, <fpage>1</fpage>–<lpage>34</lpage>.</mixed-citation></ref><ref id="B42"><mixed-citation xmlns:xlink="http://www.w3.org/1999/xlink" xlink:type="simple"><person-group><name name-style="western"><surname>Buffington</surname><given-names>ML</given-names></name><name name-style="western"><surname>Nylander</surname><given-names>JAA</given-names></name><name name-style="western"><surname>Heraty</surname><given-names>J</given-names></name></person-group> (<year>2007</year>) <article-title>The phylogeny and evolution of <tp:taxon-name><tp:taxon-name-part taxon-name-part-type="family">Figitidae</tp:taxon-name-part></tp:taxon-name> (<tp:taxon-name><tp:taxon-name-part taxon-name-part-type="order">Hymenoptera</tp:taxon-name-part></tp:taxon-name>: <tp:taxon-name><tp:taxon-name-part taxon-name-part-type="superfamily">Cynipoidea</tp:taxon-name-part></tp:taxon-name>).</article-title><source>Cladistics</source><volume>23</volume>: <fpage>1</fpage>–<lpage>29</lpage>. doi: <ext-link ext-link-type="doi" xlink:href="10.1111/j.1096-0031.2007.00153.x" xlink:type="simple">10.1111/j.1096-0031.2007.00153.x</ext-link></mixed-citation></ref><ref id="B212"><mixed-citation xmlns:xlink="http://www.w3.org/1999/xlink" xlink:type="simple"><person-group><name name-style="western"><surname>Quinlan</surname><given-names>J</given-names></name></person-group> (<year>1986</year>) <article-title>A key to the Afrotropical genera of <tp:taxon-name><tp:taxon-name-part taxon-name-part-type="family">Eucoilidae</tp:taxon-name-part></tp:taxon-name> (<tp:taxon-name><tp:taxon-name-part taxon-name-part-type="order">Hymenoptera</tp:taxon-name-part></tp:taxon-name>), with a revision of certain genera.</article-title><source>Bulletin of the British Museum (Natural History), Historical series</source><volume>52</volume>: <fpage>243</fpage>–<lpage>366</lpage>.</mixed-citation></ref></ref-list></tp:taxon-treatment>
