# Supplementary material for: Afrotropical Cynipoidea (Hymenoptera)
Source: Zookeys. 2015 Apr 1;(493):1–176. doi: 10.3897/zookeys.493.6353 (PMC4389221; doi:10.3897/zookeys.493.6353)
Supplement: XML Treatment for Micreriodes [file zookeys.493.6353-treatment43.xml]

<!DOCTYPE tp:taxon-treatment
  PUBLIC "-//TaxonX//DTD Taxonomic Treatment Publishing DTD v0 20100105//EN" "tax-treatment-NSO.dtd">
<tp:taxon-treatment xmlns:tp="http://www.plazi.org/taxpub"><tp:treatment-meta><kwd-group><label>Taxon classification</label><kwd><named-content content-type="kingdom">Animalia</named-content></kwd><kwd><named-content content-type="order">Hymenoptera</named-content></kwd><kwd><named-content content-type="family">Figitidae</named-content></kwd></kwd-group><mixed-citation publication-type="journal"><person-group><name><surname>van Noort</surname><given-names>Simon</given-names></name><name><surname>Buffington</surname><given-names>Matthew L.</given-names></name><name><surname>Forshage</surname><given-names>Mattias</given-names></name></person-group><article-title>Afrotropical <tp:taxon-name><tp:taxon-name-part taxon-name-part-type="superfamily">Cynipoidea</tp:taxon-name-part></tp:taxon-name> (<tp:taxon-name><tp:taxon-name-part taxon-name-part-type="order">Hymenoptera</tp:taxon-name-part></tp:taxon-name>)</article-title><source>Zookeys</source><day>1</day><month>4</month><year>2015</year><volume>2015</volume><issue>493</issue><fpage>1</fpage><lpage>176</lpage><pub-id pub-id-type="doi">10.3897/zookeys.493.6353</pub-id></mixed-citation></tp:treatment-meta><tp:nomenclature><tp:taxon-name>
                                    <tp:taxon-name-part taxon-name-part-type="genus">Micreriodes</tp:taxon-name-part>
                                </tp:taxon-name><tp:taxon-authority>Yoshimoto, 1962</tp:taxon-authority></tp:nomenclature><tp:treatment-sec sec-type="Remarks"><title>Remarks.</title><p>Rare in Afrotropical region. Previously known only from the Pacific, but actually distributed worldwide.</p></tp:treatment-sec><tp:treatment-sec sec-type="Diagnosis"><title>Diagnosis.</title><p>Tiny wasps with a well-developed set of “dwarfication” characters: a globular head, short antennae, sometimes a reduction in antennomere number, a narrow scutellum, very narrow wings with very long hair fringe, wing venation of uneven <!--PageBreak-->width, and fore wing marginal cell short and wide open. Similar to <italic><tp:taxon-name><tp:taxon-name-part taxon-name-part-type="genus">Endecameris</tp:taxon-name-part></tp:taxon-name></italic> and to some <italic><tp:taxon-name><tp:taxon-name-part taxon-name-part-type="genus">Rhoptromeris</tp:taxon-name-part></tp:taxon-name></italic> in some or all of these characters, but separated from the latter by the combination of having a pronotum with open lateral foveae, and lacking a mesopleural line.</p><fig id="F44" position="float" orientation="portrait"><label>Figure 44.</label><caption><p><italic><tp:taxon-name><tp:taxon-name-part taxon-name-part-type="genus">Micreriodes</tp:taxon-name-part></tp:taxon-name></italic> species (Central African Republic). <bold>A</bold> habitus lateral view <bold>B</bold> mesosoma dorsal view <bold>C</bold> head, anterior view.</p></caption><graphic xmlns:xlink="http://www.w3.org/1999/xlink" xlink:href="zookeys-493-001-g044.jpg" position="float" orientation="portrait" xlink:type="simple" id="oo_41198.jpg"/></fig></tp:treatment-sec><tp:treatment-sec sec-type="Distribution"><title>Distribution.</title><p>Previously only known from the Pacific region, but are in fact widespread in the Old World tropics and recently a specimen was found in North America. Afrotropical records: Cameroon, Central African Republic, Madagascar, Nigeria, Reunion, Sierra Leone, Uganda (here).</p></tp:treatment-sec><tp:treatment-sec sec-type="Biology"><title>Biology.</title><p>Hosts unknown, assumed to be <tp:taxon-name><tp:taxon-name-part taxon-name-part-type="family">Drosophilidae</tp:taxon-name-part></tp:taxon-name>.</p></tp:treatment-sec><tp:treatment-sec sec-type="Species richness"><title>Species richness.</title><p>Undescribed species.</p></tp:treatment-sec></tp:taxon-treatment>
