# Supplementary material for: Afrotropical Cynipoidea (Hymenoptera)
Source: Zookeys. 2015 Apr 1;(493):1–176. doi: 10.3897/zookeys.493.6353 (PMC4389221; doi:10.3897/zookeys.493.6353)
Supplement: XML Treatment for Figites [file zookeys.493.6353-treatment44.xml]

<!DOCTYPE tp:taxon-treatment
  PUBLIC "-//TaxonX//DTD Taxonomic Treatment Publishing DTD v0 20100105//EN" "tax-treatment-NSO.dtd">
<tp:taxon-treatment xmlns:tp="http://www.plazi.org/taxpub"><tp:treatment-meta><kwd-group><label>Taxon classification</label><kwd><named-content content-type="kingdom">Animalia</named-content></kwd><kwd><named-content content-type="order">Hymenoptera</named-content></kwd><kwd><named-content content-type="family">Figitidae</named-content></kwd></kwd-group><mixed-citation publication-type="journal"><person-group><name><surname>van Noort</surname><given-names>Simon</given-names></name><name><surname>Buffington</surname><given-names>Matthew L.</given-names></name><name><surname>Forshage</surname><given-names>Mattias</given-names></name></person-group><article-title>Afrotropical <tp:taxon-name><tp:taxon-name-part taxon-name-part-type="superfamily">Cynipoidea</tp:taxon-name-part></tp:taxon-name> (<tp:taxon-name><tp:taxon-name-part taxon-name-part-type="order">Hymenoptera</tp:taxon-name-part></tp:taxon-name>)</article-title><source>Zookeys</source><day>1</day><month>4</month><year>2015</year><volume>2015</volume><issue>493</issue><fpage>1</fpage><lpage>176</lpage><pub-id pub-id-type="doi">10.3897/zookeys.493.6353</pub-id></mixed-citation></tp:treatment-meta><tp:nomenclature><tp:taxon-name>
                            <tp:taxon-name-part taxon-name-part-type="genus">Figites</tp:taxon-name-part>
                        </tp:taxon-name><tp:taxon-authority>Latreille, 1802</tp:taxon-authority></tp:nomenclature><tp:treatment-sec sec-type="Remarks"><title>Remarks.</title><p>This is a rare genus in the region. The Afrotropical representatives of the genus were recently revised and four of Benoit’s species described in 1956 were sunk into synonymy with <italic><tp:taxon-name><tp:taxon-name-part taxon-name-part-type="genus">Figites</tp:taxon-name-part> <tp:taxon-name-part taxon-name-part-type="species">aciculatus</tp:taxon-name-part></tp:taxon-name></italic> (<xref ref-type="bibr" rid="B246">van Noort et al. 2014</xref>). On a global scale, it is a poorly circumscribed genus versus several smaller genera, and many of its nominal species are of doubtful identity.</p><!--PageBreak--></tp:treatment-sec><tp:treatment-sec sec-type="Diagnosis"><title>Diagnosis.</title><p>Large figitines with reduced pubescence on wings (often completely hairless) and more or less striate mesosomal sides. Easily separated from <italic><tp:taxon-name><tp:taxon-name-part taxon-name-part-type="genus">Xyalophora</tp:taxon-name-part></tp:taxon-name></italic> and <italic><tp:taxon-name><tp:taxon-name-part taxon-name-part-type="genus">Neralsia</tp:taxon-name-part></tp:taxon-name></italic> by the rounded scutellum (no indication of a spine in outline in dorsal view). Stiff, stout hairs present across most of body, distally bifurcate.</p><fig id="F45" position="float" orientation="portrait"><label>Figure 45.</label><caption><p><italic><tp:taxon-name><tp:taxon-name-part taxon-name-part-type="genus">Figites</tp:taxon-name-part> <tp:taxon-name-part taxon-name-part-type="species">aciculatus</tp:taxon-name-part></tp:taxon-name></italic> (Holotype, Democratic Republic of Congo). <bold>A</bold> habitus lateral view <bold>B</bold> head and mesosoma dorsal view <bold>C</bold> head, anterior view.</p></caption><graphic xmlns:xlink="http://www.w3.org/1999/xlink" xlink:href="zookeys-493-001-g045.jpg" position="float" orientation="portrait" xlink:type="simple" id="oo_41199.jpg"/></fig></tp:treatment-sec><tp:treatment-sec sec-type="Distribution"><title>Distribution.</title><p>Probably worldwide, but to date no records from the Oriental and Oceanic regions have been published. Afrotropical records: Democratic Republic of Congo (<xref ref-type="bibr" rid="B25">Benoit 1956d</xref>), Cameroon, Ethiopia, Kenya, South Africa, Uganda, Yemen (<xref ref-type="bibr" rid="B246">van Noort et al. 2014</xref>).</p></tp:treatment-sec><tp:treatment-sec sec-type="Biology"><title>Biology.</title><p>Parasitoids of calyptrate <tp:taxon-name><tp:taxon-name-part taxon-name-part-type="suborder">Brachycera</tp:taxon-name-part></tp:taxon-name> larvae in decomposing substrates (<xref ref-type="bibr" rid="B97">Hennig 1976</xref>, <xref ref-type="bibr" rid="B103">James 1928</xref>, <xref ref-type="bibr" rid="B240">Thomas and Morgan 1972</xref>).</p></tp:treatment-sec><tp:treatment-sec sec-type="Species richness"><title>Species richness.</title><p><italic><tp:taxon-name><tp:taxon-name-part taxon-name-part-type="genus">Figites</tp:taxon-name-part> <tp:taxon-name-part taxon-name-part-type="species">aciculatus</tp:taxon-name-part></tp:taxon-name></italic> (Benoit, 1956d) (<italic><tp:taxon-name><tp:taxon-name-part taxon-name-part-type="genus">Xyalophora</tp:taxon-name-part></tp:taxon-name></italic>) (Cameroon, Democratic Republic of Congo, Ethiopia, Kenya, South Africa, Uganda, Yemen)</p><p>syn <italic><tp:taxon-name><tp:taxon-name-part taxon-name-part-type="genus">Figites</tp:taxon-name-part> <tp:taxon-name-part taxon-name-part-type="species">effossus</tp:taxon-name-part></tp:taxon-name></italic> Benoit, 1956d (Democratic Republic of Congo)</p><p>syn <italic><tp:taxon-name><tp:taxon-name-part taxon-name-part-type="genus">Figites</tp:taxon-name-part> <tp:taxon-name-part taxon-name-part-type="species">favonius</tp:taxon-name-part></tp:taxon-name></italic> Benoit, 1956d (Democratic Republic of Congo)</p><p>syn <italic><tp:taxon-name><tp:taxon-name-part taxon-name-part-type="genus">Figites</tp:taxon-name-part> <tp:taxon-name-part taxon-name-part-type="species">furvus</tp:taxon-name-part></tp:taxon-name></italic> Benoit, 1956d (Democratic Republic of Congo)</p><p>syn <italic><tp:taxon-name><tp:taxon-name-part taxon-name-part-type="genus">Figites</tp:taxon-name-part> <tp:taxon-name-part taxon-name-part-type="species">fraudator</tp:taxon-name-part></tp:taxon-name></italic> Benoit, 1956d (Democratic Republic of Congo)</p></tp:treatment-sec><ref-list><ref id="B246"><mixed-citation xmlns:xlink="http://www.w3.org/1999/xlink" xlink:type="simple"><person-group><name name-style="western"><surname>van Noort</surname><given-names>S</given-names></name><name name-style="western"><surname>Buffington</surname><given-names>ML</given-names></name><name name-style="western"><surname>Forshage</surname><given-names>M</given-names></name></person-group> (<year>2014</year>) <article-title>Review of Afrotropical <tp:taxon-name><tp:taxon-name-part taxon-name-part-type="subfamily">Figitinae</tp:taxon-name-part></tp:taxon-name> (<tp:taxon-name><tp:taxon-name-part taxon-name-part-type="family">Figitidae</tp:taxon-name-part></tp:taxon-name>, <tp:taxon-name><tp:taxon-name-part taxon-name-part-type="superfamily">Cynipoidea</tp:taxon-name-part></tp:taxon-name>, <tp:taxon-name><tp:taxon-name-part taxon-name-part-type="order">Hymenoptera</tp:taxon-name-part></tp:taxon-name>) with the first record of <italic><tp:taxon-name><tp:taxon-name-part taxon-name-part-type="genus">Neralsia</tp:taxon-name-part></tp:taxon-name></italic> and <italic><tp:taxon-name><tp:taxon-name-part taxon-name-part-type="genus">Lonchidia</tp:taxon-name-part></tp:taxon-name></italic> for the region.</article-title><source>ZooKeys</source><volume>453</volume>: <fpage>37</fpage>–<lpage>69</lpage>. doi: <ext-link ext-link-type="doi" xlink:href="10.3897/zookeys.453.8511" xlink:type="simple">10.3897/zookeys.453.8511</ext-link></mixed-citation></ref><ref id="B25"><mixed-citation xmlns:xlink="http://www.w3.org/1999/xlink" xlink:type="simple"><person-group><name name-style="western"><surname>Benoit</surname><given-names>PLG</given-names></name></person-group> (<year>1956d</year>) <article-title><tp:taxon-name><tp:taxon-name-part taxon-name-part-type="subfamily">Figitinae</tp:taxon-name-part></tp:taxon-name> nouveaux du Congo Belge (Cynip.-<tp:taxon-name><tp:taxon-name-part taxon-name-part-type="family">Figitidae</tp:taxon-name-part></tp:taxon-name>).</article-title><source>Revue de Zoologie et de Botanique Africaines</source><volume>53</volume>: <fpage>377</fpage>–<lpage>384</lpage>.</mixed-citation></ref><ref id="B97"><mixed-citation xmlns:xlink="http://www.w3.org/1999/xlink" xlink:type="simple"><person-group><name name-style="western"><surname>Hennig</surname><given-names>W</given-names></name></person-group> (<year>1976</year>) <article-title>63a. <tp:taxon-name><tp:taxon-name-part taxon-name-part-type="family">Anthomyiidae</tp:taxon-name-part></tp:taxon-name>, T 3.</article-title> In: <person-group><name name-style="western"><surname>Lindner</surname><given-names>E</given-names></name></person-group> (<role>Ed.</role>) <source>Die Fliegen der palearktischen Region</source>. <publisher-loc>Stuttgart</publisher-loc>, <fpage>681</fpage>–<lpage>974</lpage>.</mixed-citation></ref><ref id="B103"><mixed-citation xmlns:xlink="http://www.w3.org/1999/xlink" xlink:type="simple"><person-group><name name-style="western"><surname>James</surname><given-names>HC</given-names></name></person-group> (<year>1928</year>) <article-title>On the life-histories and economic status of certain Cynipid parasites of Dipterous larvae, with descriptions of some new larval forms.</article-title><source>Annals of Applied Biology</source><volume>15</volume>: <fpage>287</fpage>–<lpage>316</lpage>. doi: <ext-link ext-link-type="doi" xlink:href="10.1111/j.1744-7348.1928.tb07052.x" xlink:type="simple">10.1111/j.1744-7348.1928.tb07052.x</ext-link></mixed-citation></ref><ref id="B240"><mixed-citation xmlns:xlink="http://www.w3.org/1999/xlink" xlink:type="simple"><person-group><name name-style="western"><surname>Thomas</surname><given-names>G</given-names></name><name name-style="western"><surname>Morgan</surname><given-names>C</given-names></name></person-group> (<year>1972</year>) <article-title>Parasites of the horn fly in Missouri.</article-title><source>Journal of Economic Entomology</source><volume>65</volume>: <fpage>169</fpage>–<lpage>174</lpage>.</mixed-citation></ref></ref-list></tp:taxon-treatment>
