# Supplementary material for: Afrotropical Cynipoidea (Hymenoptera)
Source: Zookeys. 2015 Apr 1;(493):1–176. doi: 10.3897/zookeys.493.6353 (PMC4389221; doi:10.3897/zookeys.493.6353)
Supplement: XML Treatment for Neralsia [file zookeys.493.6353-treatment46.xml]

<!DOCTYPE tp:taxon-treatment
  PUBLIC "-//TaxonX//DTD Taxonomic Treatment Publishing DTD v0 20100105//EN" "tax-treatment-NSO.dtd">
<tp:taxon-treatment xmlns:tp="http://www.plazi.org/taxpub"><tp:treatment-meta><kwd-group><label>Taxon classification</label><kwd><named-content content-type="kingdom">Animalia</named-content></kwd><kwd><named-content content-type="order">Hymenoptera</named-content></kwd><kwd><named-content content-type="family">Figitidae</named-content></kwd></kwd-group><mixed-citation publication-type="journal"><person-group><name><surname>van Noort</surname><given-names>Simon</given-names></name><name><surname>Buffington</surname><given-names>Matthew L.</given-names></name><name><surname>Forshage</surname><given-names>Mattias</given-names></name></person-group><article-title>Afrotropical <tp:taxon-name><tp:taxon-name-part taxon-name-part-type="superfamily">Cynipoidea</tp:taxon-name-part></tp:taxon-name> (<tp:taxon-name><tp:taxon-name-part taxon-name-part-type="order">Hymenoptera</tp:taxon-name-part></tp:taxon-name>)</article-title><source>Zookeys</source><day>1</day><month>4</month><year>2015</year><volume>2015</volume><issue>493</issue><fpage>1</fpage><lpage>176</lpage><pub-id pub-id-type="doi">10.3897/zookeys.493.6353</pub-id></mixed-citation></tp:treatment-meta><tp:nomenclature><tp:taxon-name>
                            <tp:taxon-name-part taxon-name-part-type="genus">Neralsia</tp:taxon-name-part>
                        </tp:taxon-name><tp:taxon-authority>Cameron, 1883</tp:taxon-authority></tp:nomenclature><tp:treatment-sec sec-type="Remarks"><title>Remarks.</title><p>Rare in the Afrotropical region. The genus is extremely species-rich in the Neotropical region and has recently been revised in a series of papers by <xref ref-type="bibr" rid="B104">Jiménez et al. (2004</xref>, <xref ref-type="bibr" rid="B105">2005a</xref>, <xref ref-type="bibr" rid="B106">2005b</xref>, <xref ref-type="bibr" rid="B107">2005c</xref>, <xref ref-type="bibr" rid="B108">2006</xref>, <xref ref-type="bibr" rid="B109">2007</xref>, <xref ref-type="bibr" rid="B110">2008a</xref>, <xref ref-type="bibr" rid="B111">2008b</xref>); <xref ref-type="bibr" rid="B113">Jiménez and Pujade-Villar (2009)</xref>; <xref ref-type="bibr" rid="B200">Petersen-Silva and Pujade-Villar (2010)</xref>; <xref ref-type="bibr" rid="B201">Petersen-Silva et al. (2010)</xref> and <xref ref-type="bibr" rid="B207">Pujade-Villar et al. (2006)</xref>. <italic><tp:taxon-name><tp:taxon-name-part taxon-name-part-type="genus">Neralsia</tp:taxon-name-part></tp:taxon-name></italic> is also common throughout the Nearctic Region, but species limits have not been thoroughly established (Buffington pers. obs.).</p><!--PageBreak--></tp:treatment-sec><tp:treatment-sec sec-type="Diagnosis"><title>Diagnosis.</title><!--PageBreak--><p><italic><tp:taxon-name><tp:taxon-name-part taxon-name-part-type="genus">Neralsia</tp:taxon-name-part></tp:taxon-name></italic> and <italic><tp:taxon-name><tp:taxon-name-part taxon-name-part-type="genus">Xyalophora</tp:taxon-name-part></tp:taxon-name></italic> are the only known figitines in the Afrotropical region with a scutellar spine. <italic><tp:taxon-name><tp:taxon-name-part taxon-name-part-type="genus">Neralsia</tp:taxon-name-part></tp:taxon-name></italic> can be distinguished from <italic><tp:taxon-name><tp:taxon-name-part taxon-name-part-type="genus">Xyalophora</tp:taxon-name-part></tp:taxon-name></italic> by whether or not the notauli are horizontally striate: smooth in <italic><tp:taxon-name><tp:taxon-name-part taxon-name-part-type="genus">Neralsia</tp:taxon-name-part></tp:taxon-name></italic>, striate in <italic><tp:taxon-name><tp:taxon-name-part taxon-name-part-type="genus">Xyalophora</tp:taxon-name-part></tp:taxon-name></italic> (Jimenez et al. 2008). Also, most <italic><tp:taxon-name><tp:taxon-name-part taxon-name-part-type="genus">Neralsia</tp:taxon-name-part></tp:taxon-name></italic> have a longer, more robust scutellar spine than <italic><tp:taxon-name><tp:taxon-name-part taxon-name-part-type="genus">Xyalophora</tp:taxon-name-part></tp:taxon-name></italic>, but in specimens we have examined, this character varies with overall size of the specimen. This genus also resembles some members of <tp:taxon-name><tp:taxon-name-part taxon-name-part-type="subfamily">Aspicerinae</tp:taxon-name-part></tp:taxon-name>, most notably <italic><tp:taxon-name><tp:taxon-name-part taxon-name-part-type="genus">Prosaspicera</tp:taxon-name-part></tp:taxon-name></italic>, which also possess a distinct scutellar spine, but can be separated from <italic><tp:taxon-name><tp:taxon-name-part taxon-name-part-type="genus">Prosaspicera</tp:taxon-name-part></tp:taxon-name></italic> by the lack of a facial impression on the head (present in <italic><tp:taxon-name><tp:taxon-name-part taxon-name-part-type="genus">Prosaspicera</tp:taxon-name-part></tp:taxon-name></italic>), and lack of a ligulate metasoma T2.</p><fig id="F47" position="float" orientation="portrait"><label>Figure 47.</label><caption><p><italic><tp:taxon-name><tp:taxon-name-part taxon-name-part-type="genus">Neralsia</tp:taxon-name-part> <tp:taxon-name-part taxon-name-part-type="species">haddocki</tp:taxon-name-part></tp:taxon-name></italic> (Holotype, Central African Republic). <bold>A</bold> habitus lateral view <bold>B</bold> mesosoma dorsolateral view <bold>C</bold> head anterior view.</p></caption><graphic xmlns:xlink="http://www.w3.org/1999/xlink" xlink:href="zookeys-493-001-g047.jpg" position="float" orientation="portrait" xlink:type="simple" id="oo_41201.jpg"/></fig></tp:treatment-sec><tp:treatment-sec sec-type="Distribution"><title>Distribution.</title><p>Mainly Neotropical, but with single species in the Nearctic and the Afrotropical regions. Purported records from the Oriental region and the east Palearctic are unconfirmed. Afrotropical records: Central African Republic, South Africa (<xref ref-type="bibr" rid="B246">van Noort et al. 2014</xref>).</p></tp:treatment-sec><tp:treatment-sec sec-type="Biology"><title>Biology.</title><p>Parasitoids of calyptrate <tp:taxon-name><tp:taxon-name-part taxon-name-part-type="suborder">Brachycera</tp:taxon-name-part></tp:taxon-name> larvae in decomposing substrates (<xref ref-type="bibr" rid="B68">Díaz et al. 2000</xref>, <xref ref-type="bibr" rid="B240">Thomas and Morgan 1972</xref>, <xref ref-type="bibr" rid="B37">Buffington et al. 2012</xref>).</p></tp:treatment-sec><tp:treatment-sec sec-type="Species richness"><title>Species richness.</title><p><italic><tp:taxon-name><tp:taxon-name-part taxon-name-part-type="genus">Neralsia</tp:taxon-name-part> <tp:taxon-name-part taxon-name-part-type="species">haddocki</tp:taxon-name-part></tp:taxon-name></italic> van Noort, Buffington &amp; Forshage, 2014 (Central African Republic, South Africa)</p></tp:treatment-sec><ref-list><ref id="B104"><mixed-citation xmlns:xlink="http://www.w3.org/1999/xlink" xlink:type="simple"><person-group><name name-style="western"><surname>Jiménez</surname><given-names>M</given-names></name><name name-style="western"><surname>Díaz</surname><given-names>NB</given-names></name><name name-style="western"><surname>Gallardo</surname><given-names>F</given-names></name><name name-style="western"><surname>Ros-Farré</surname><given-names>P</given-names></name><name name-style="western"><surname>Pujade-Villar</surname><given-names>J</given-names></name></person-group> (<year>2004</year>) <article-title>Las especies sudamericanas del género <italic><tp:taxon-name><tp:taxon-name-part taxon-name-part-type="genus">Neralsia</tp:taxon-name-part></tp:taxon-name></italic> Cameron (<tp:taxon-name><tp:taxon-name-part taxon-name-part-type="order">Hymenoptera</tp:taxon-name-part></tp:taxon-name>: <tp:taxon-name><tp:taxon-name-part taxon-name-part-type="superfamily">Cynipoidea</tp:taxon-name-part></tp:taxon-name>: <tp:taxon-name><tp:taxon-name-part taxon-name-part-type="family">Figitidae</tp:taxon-name-part></tp:taxon-name>: <tp:taxon-name><tp:taxon-name-part taxon-name-part-type="subfamily">Figitinae</tp:taxon-name-part></tp:taxon-name>): estudio del material tipo.</article-title><source>Butlletí de la Institució Catalana d’Història Natural</source><volume>72</volume>: <fpage>61</fpage>–<lpage>81</lpage>.</mixed-citation></ref><ref id="B105"><mixed-citation xmlns:xlink="http://www.w3.org/1999/xlink" xlink:type="simple"><person-group><name name-style="western"><surname>Jiménez</surname><given-names>M</given-names></name><name name-style="western"><surname>Díaz</surname><given-names>NB</given-names></name><name name-style="western"><surname>Gallardo</surname><given-names>F</given-names></name><name name-style="western"><surname>Ros-Farré</surname><given-names>P</given-names></name><name name-style="western"><surname>Pujade-Villar</surname><given-names>J</given-names></name></person-group> (<year>2005a</year>) <article-title>Resultados preliminares del estudio de las especies sudamericanas del género <italic><tp:taxon-name><tp:taxon-name-part taxon-name-part-type="genus">Neralsia</tp:taxon-name-part></tp:taxon-name></italic> Cameron (<tp:taxon-name><tp:taxon-name-part taxon-name-part-type="order">Hymenoptera</tp:taxon-name-part></tp:taxon-name>: <tp:taxon-name><tp:taxon-name-part taxon-name-part-type="superfamily">Cynipoidea</tp:taxon-name-part></tp:taxon-name>: <tp:taxon-name><tp:taxon-name-part taxon-name-part-type="family">Figitidae</tp:taxon-name-part></tp:taxon-name>: <tp:taxon-name><tp:taxon-name-part taxon-name-part-type="subfamily">Figitinae</tp:taxon-name-part></tp:taxon-name>).</article-title><source>Sessió d’Entomologia de la Institució Catalana d’Història Natural-Societat Catalana de Lepidopterologia</source><volume>13</volume>(<issue>2003</issue>): <fpage>73</fpage>–<lpage>84</lpage>.</mixed-citation></ref><ref id="B106"><mixed-citation xmlns:xlink="http://www.w3.org/1999/xlink" xlink:type="simple"><person-group><name name-style="western"><surname>Jiménez</surname><given-names>M</given-names></name><name name-style="western"><surname>Díaz</surname><given-names>NB</given-names></name><name name-style="western"><surname>Gallardo</surname><given-names>F</given-names></name><name name-style="western"><surname>Ros-Farré</surname><given-names>P</given-names></name><name name-style="western"><surname>Pujade-Villar</surname><given-names>J</given-names></name></person-group> (<year>2005b</year>) <article-title>Las especies sudamericanas del género <italic><tp:taxon-name><tp:taxon-name-part taxon-name-part-type="genus">Neralsia</tp:taxon-name-part></tp:taxon-name></italic> Cameron (<tp:taxon-name><tp:taxon-name-part taxon-name-part-type="order">Hymenoptera</tp:taxon-name-part></tp:taxon-name>: <tp:taxon-name><tp:taxon-name-part taxon-name-part-type="superfamily">Cynipoidea</tp:taxon-name-part></tp:taxon-name>: <tp:taxon-name><tp:taxon-name-part taxon-name-part-type="family">Figitidae</tp:taxon-name-part></tp:taxon-name>: <tp:taxon-name><tp:taxon-name-part taxon-name-part-type="subfamily">Figitinae</tp:taxon-name-part></tp:taxon-name>): estudio del material tipo.</article-title><source>Bulletí de la Institució Catalana d’Història Natural</source><volume>72</volume>(<issue>2004</issue>): <fpage>61</fpage>–<lpage>71</lpage>.</mixed-citation></ref><ref id="B107"><mixed-citation xmlns:xlink="http://www.w3.org/1999/xlink" xlink:type="simple"><person-group><name name-style="western"><surname>Jiménez</surname><given-names>M</given-names></name><name name-style="western"><surname>Díaz</surname><given-names>NB</given-names></name><name name-style="western"><surname>Gallardo</surname><given-names>F</given-names></name><name name-style="western"><surname>Ros-Farré</surname><given-names>P</given-names></name><name name-style="western"><surname>Pujade-Villar</surname><given-names>J</given-names></name></person-group> (<year>2005c</year>) <article-title>Sobre los <italic><tp:taxon-name><tp:taxon-name-part taxon-name-part-type="genus">Neralsia</tp:taxon-name-part></tp:taxon-name></italic> que presentan la carena que separa las fosetas escutelares alta: descripción de 8 nuevas especies sudamericanas (<tp:taxon-name><tp:taxon-name-part taxon-name-part-type="order">Hymenoptera</tp:taxon-name-part></tp:taxon-name>: <tp:taxon-name><tp:taxon-name-part taxon-name-part-type="superfamily">Cynipoidea</tp:taxon-name-part></tp:taxon-name>: <tp:taxon-name><tp:taxon-name-part taxon-name-part-type="family">Figitidae</tp:taxon-name-part></tp:taxon-name>).</article-title><source>Nouvelle Revue d’Entomologie</source> (<series>Nouvelle Serie</series>) <volume>22</volume>: <fpage>165</fpage>–<lpage>179</lpage>.</mixed-citation></ref><ref id="B108"><mixed-citation xmlns:xlink="http://www.w3.org/1999/xlink" xlink:type="simple"><person-group><name name-style="western"><surname>Jiménez</surname><given-names>M</given-names></name><name name-style="western"><surname>Díaz</surname><given-names>NB</given-names></name><name name-style="western"><surname>Gallardo</surname><given-names>F</given-names></name><name name-style="western"><surname>Ros-Farré</surname><given-names>P</given-names></name><name name-style="western"><surname>Pujade-Villar</surname><given-names>J</given-names></name></person-group> (<year>2006</year>) <article-title>Descriptión de nueve especies sudamaricanas del género <italic><tp:taxon-name><tp:taxon-name-part taxon-name-part-type="genus">Neralsia</tp:taxon-name-part></tp:taxon-name></italic> Cameron, 1883, con carena escutelar baja (<tp:taxon-name><tp:taxon-name-part taxon-name-part-type="order">Hymenoptera</tp:taxon-name-part></tp:taxon-name>: <tp:taxon-name><tp:taxon-name-part taxon-name-part-type="superfamily">Cynipoidea</tp:taxon-name-part></tp:taxon-name>: <tp:taxon-name><tp:taxon-name-part taxon-name-part-type="family">Figitidae</tp:taxon-name-part></tp:taxon-name>: <tp:taxon-name><tp:taxon-name-part taxon-name-part-type="subfamily">Figitinae</tp:taxon-name-part></tp:taxon-name>).</article-title><source>Neotropical Entomology</source><volume>35</volume>: <fpage>59</fpage>–<lpage>69</lpage>. doi: <ext-link ext-link-type="doi" xlink:href="10.1590/S1519-566x2006000100009" xlink:type="simple">10.1590/S1519-566x2006000100009</ext-link></mixed-citation></ref><ref id="B109"><mixed-citation xmlns:xlink="http://www.w3.org/1999/xlink" xlink:type="simple"><person-group><name name-style="western"><surname>Jiménez</surname><given-names>M</given-names></name><name name-style="western"><surname>Paretas-Martínez</surname><given-names>J</given-names></name><name name-style="western"><surname>Pujade-Villar</surname><given-names>J</given-names></name></person-group> (<year>2007</year>) <article-title>Revision of the South American species of <italic><tp:taxon-name><tp:taxon-name-part taxon-name-part-type="genus">Neralsia</tp:taxon-name-part></tp:taxon-name></italic> (<tp:taxon-name><tp:taxon-name-part taxon-name-part-type="order">Hymenoptera</tp:taxon-name-part></tp:taxon-name>: <tp:taxon-name><tp:taxon-name-part taxon-name-part-type="family">Figitidae</tp:taxon-name-part></tp:taxon-name>) with the description of eight new species.</article-title><source>Revista de Biologia Tropical (International Journal of Tropical Biology)</source><volume>56</volume>(<issue>2</issue>): <fpage>795</fpage>–<lpage>828</lpage>. doi: <ext-link ext-link-type="doi" xlink:href="10.15517/rbt.v56i2.5625" xlink:type="simple">10.15517/rbt.v56i2.5625</ext-link></mixed-citation></ref><ref id="B110"><mixed-citation xmlns:xlink="http://www.w3.org/1999/xlink" xlink:type="simple"><person-group><name name-style="western"><surname>Jimenéz</surname><given-names>M</given-names></name><name name-style="western"><surname>Paretas-Martínez</surname><given-names>J</given-names></name><name name-style="western"><surname>Pujade-Villar</surname><given-names>J</given-names></name></person-group> (<year>2008a</year>) <article-title>Revisión de las especies de <italic><tp:taxon-name><tp:taxon-name-part taxon-name-part-type="genus">Neralsia</tp:taxon-name-part></tp:taxon-name></italic> de Centroamérica y las Antillas, con la descripción de once especies nuevas (<tp:taxon-name><tp:taxon-name-part taxon-name-part-type="order">Hymenoptera</tp:taxon-name-part></tp:taxon-name>: <tp:taxon-name><tp:taxon-name-part taxon-name-part-type="family">Figitidae</tp:taxon-name-part></tp:taxon-name>: <tp:taxon-name><tp:taxon-name-part taxon-name-part-type="subfamily">Figitinae</tp:taxon-name-part></tp:taxon-name>).</article-title><source>Dugesiana</source><volume>15</volume>(<issue>1</issue>): <fpage>45</fpage>–<lpage>68</lpage>.</mixed-citation></ref><ref id="B111"><mixed-citation xmlns:xlink="http://www.w3.org/1999/xlink" xlink:type="simple"><person-group><name name-style="western"><surname>Jiménez</surname><given-names>M</given-names></name><name name-style="western"><surname>Paretas-Martínez</surname><given-names>J</given-names></name><name name-style="western"><surname>Pujade-Villar</surname><given-names>J</given-names></name></person-group> (<year>2008b</year>) <article-title>Revision of the species of <italic><tp:taxon-name><tp:taxon-name-part taxon-name-part-type="genus">Neralsia</tp:taxon-name-part></tp:taxon-name></italic> (<tp:taxon-name><tp:taxon-name-part taxon-name-part-type="order">Hymenoptera</tp:taxon-name-part></tp:taxon-name>: <tp:taxon-name><tp:taxon-name-part taxon-name-part-type="family">Figitidae</tp:taxon-name-part></tp:taxon-name>: <tp:taxon-name><tp:taxon-name-part taxon-name-part-type="subfamily">Figitinae</tp:taxon-name-part></tp:taxon-name>) from North America.</article-title><source>Annals of the Entomological Society of America</source><volume>101</volume>(<issue>6</issue>): <fpage>993</fpage>–<lpage>1002</lpage>. doi: <ext-link ext-link-type="doi" xlink:href="10.1603/0013-8746-101.6.993" xlink:type="simple">10.1603/0013-8746-101.6.993</ext-link></mixed-citation></ref><ref id="B113"><mixed-citation xmlns:xlink="http://www.w3.org/1999/xlink" xlink:type="simple"><person-group><name name-style="western"><surname>Jiménez</surname><given-names>M</given-names></name><name name-style="western"><surname>Pujade-Villar</surname><given-names>J</given-names></name></person-group> (<year>2009</year>) <article-title>Descripción de nueva especie de <italic><tp:taxon-name><tp:taxon-name-part taxon-name-part-type="genus">Neralsia</tp:taxon-name-part></tp:taxon-name></italic> (<tp:taxon-name><tp:taxon-name-part taxon-name-part-type="order">Hymenoptera</tp:taxon-name-part></tp:taxon-name>: <tp:taxon-name><tp:taxon-name-part taxon-name-part-type="subfamily">Figitinae</tp:taxon-name-part></tp:taxon-name>) de Bolivia.</article-title><source>Boletín Sociedad Entomológica Aragonesa</source><volume>45</volume>: <fpage>313</fpage>–<lpage>315</lpage>.</mixed-citation></ref><ref id="B200"><mixed-citation xmlns:xlink="http://www.w3.org/1999/xlink" xlink:type="simple"><person-group><name name-style="western"><surname>Petersen-Silva</surname><given-names>R</given-names></name><name name-style="western"><surname>Pujade-Villar</surname><given-names>J</given-names></name></person-group> (<year>2010</year>) <article-title>Descripción de dos nuevas especies del género <italic><tp:taxon-name><tp:taxon-name-part taxon-name-part-type="genus">Neralsia</tp:taxon-name-part></tp:taxon-name></italic> Cameron de Venezuela (<tp:taxon-name><tp:taxon-name-part taxon-name-part-type="order">Hymenoptera</tp:taxon-name-part></tp:taxon-name>: <tp:taxon-name><tp:taxon-name-part taxon-name-part-type="superfamily">Cynipoidea</tp:taxon-name-part></tp:taxon-name>: <tp:taxon-name><tp:taxon-name-part taxon-name-part-type="family">Figitidae</tp:taxon-name-part></tp:taxon-name>).</article-title><source>Dugesiana</source><volume>17</volume>(<issue>1</issue>): <fpage>49</fpage>–<lpage>52</lpage>.</mixed-citation></ref><ref id="B201"><mixed-citation xmlns:xlink="http://www.w3.org/1999/xlink" xlink:type="simple"><person-group><name name-style="western"><surname>Petersen-Silva</surname><given-names>R</given-names></name><name name-style="western"><surname>Jiménez</surname><given-names>M</given-names></name><name name-style="western"><surname>García</surname><given-names>JL</given-names></name><name name-style="western"><surname>Pujade-Villar</surname><given-names>J</given-names></name></person-group> (<year>2010</year>) <article-title>Nuevos aportes al conocimiento de las especies del género <italic><tp:taxon-name><tp:taxon-name-part taxon-name-part-type="genus">Neralsia</tp:taxon-name-part></tp:taxon-name></italic> Cameron (<tp:taxon-name><tp:taxon-name-part taxon-name-part-type="order">Hymenoptera</tp:taxon-name-part></tp:taxon-name>: <tp:taxon-name><tp:taxon-name-part taxon-name-part-type="family">Figitidae</tp:taxon-name-part></tp:taxon-name>: <tp:taxon-name><tp:taxon-name-part taxon-name-part-type="subfamily">Figitinae</tp:taxon-name-part></tp:taxon-name>) en Venezuela.</article-title><source>Boletín de la Sociedad Entomológica Aragonesa</source><volume>46</volume>: <fpage>373</fpage>–<lpage>376</lpage>.</mixed-citation></ref><ref id="B207"><mixed-citation xmlns:xlink="http://www.w3.org/1999/xlink" xlink:type="simple"><person-group><name name-style="western"><surname>Pujade-Villar</surname><given-names>J</given-names></name><name name-style="western"><surname>Paretas-Martínez</surname><given-names>J</given-names></name><name name-style="western"><surname>Jiménez</surname><given-names>M</given-names></name></person-group> (<year>2006</year>) <article-title>Description of a new species of <italic><tp:taxon-name><tp:taxon-name-part taxon-name-part-type="genus">Neralsia</tp:taxon-name-part></tp:taxon-name></italic> Cameron with a wide distribution in the American continent: <italic><tp:taxon-name><tp:taxon-name-part taxon-name-part-type="genus">N.</tp:taxon-name-part> <tp:taxon-name-part taxon-name-part-type="species">incompleta</tp:taxon-name-part></tp:taxon-name></italic> n. sp. (<tp:taxon-name><tp:taxon-name-part taxon-name-part-type="order">Hymenoptera</tp:taxon-name-part></tp:taxon-name>:<tp:taxon-name><tp:taxon-name-part taxon-name-part-type="family">Figitidae</tp:taxon-name-part></tp:taxon-name>: <tp:taxon-name><tp:taxon-name-part taxon-name-part-type="subfamily">Figitinae</tp:taxon-name-part></tp:taxon-name>). Annales de la Société Entomologique de France (n.s.</article-title><source>)</source><volume>42</volume>(<issue>1</issue>): <fpage>45</fpage>–<lpage>49</lpage>.</mixed-citation></ref><ref id="B246"><mixed-citation xmlns:xlink="http://www.w3.org/1999/xlink" xlink:type="simple"><person-group><name name-style="western"><surname>van Noort</surname><given-names>S</given-names></name><name name-style="western"><surname>Buffington</surname><given-names>ML</given-names></name><name name-style="western"><surname>Forshage</surname><given-names>M</given-names></name></person-group> (<year>2014</year>) <article-title>Review of Afrotropical <tp:taxon-name><tp:taxon-name-part taxon-name-part-type="subfamily">Figitinae</tp:taxon-name-part></tp:taxon-name> (<tp:taxon-name><tp:taxon-name-part taxon-name-part-type="family">Figitidae</tp:taxon-name-part></tp:taxon-name>, <tp:taxon-name><tp:taxon-name-part taxon-name-part-type="superfamily">Cynipoidea</tp:taxon-name-part></tp:taxon-name>, <tp:taxon-name><tp:taxon-name-part taxon-name-part-type="order">Hymenoptera</tp:taxon-name-part></tp:taxon-name>) with the first record of <italic><tp:taxon-name><tp:taxon-name-part taxon-name-part-type="genus">Neralsia</tp:taxon-name-part></tp:taxon-name></italic> and <italic><tp:taxon-name><tp:taxon-name-part taxon-name-part-type="genus">Lonchidia</tp:taxon-name-part></tp:taxon-name></italic> for the region.</article-title><source>ZooKeys</source><volume>453</volume>: <fpage>37</fpage>–<lpage>69</lpage>. doi: <ext-link ext-link-type="doi" xlink:href="10.3897/zookeys.453.8511" xlink:type="simple">10.3897/zookeys.453.8511</ext-link></mixed-citation></ref><ref id="B68"><mixed-citation xmlns:xlink="http://www.w3.org/1999/xlink" xlink:type="simple"><person-group><name name-style="western"><surname>Díaz</surname><given-names>NB</given-names></name><name name-style="western"><surname>Gallardo</surname><given-names>F</given-names></name><name name-style="western"><surname>Marchiori</surname><given-names>C</given-names></name><name name-style="western"><surname>Linhares</surname><given-names>A</given-names></name></person-group> (<year>2000</year>) <article-title>About <tp:taxon-name><tp:taxon-name-part taxon-name-part-type="superfamily">Cynipoidea</tp:taxon-name-part></tp:taxon-name> of Brazil, parasitoids of dung-flies. II (<tp:taxon-name><tp:taxon-name-part taxon-name-part-type="class">Insecta</tp:taxon-name-part></tp:taxon-name>, <tp:taxon-name><tp:taxon-name-part taxon-name-part-type="order">Hymenoptera</tp:taxon-name-part></tp:taxon-name>).</article-title><source>Anais da Sociedade Entomolológica do Brasil</source><volume>29</volume>: <fpage>469</fpage>–<lpage>474</lpage>. doi: <ext-link ext-link-type="doi" xlink:href="10.1590/S0301-80592000000300009" xlink:type="simple">10.1590/S0301-80592000000300009</ext-link></mixed-citation></ref><ref id="B240"><mixed-citation xmlns:xlink="http://www.w3.org/1999/xlink" xlink:type="simple"><person-group><name name-style="western"><surname>Thomas</surname><given-names>G</given-names></name><name name-style="western"><surname>Morgan</surname><given-names>C</given-names></name></person-group> (<year>1972</year>) <article-title>Parasites of the horn fly in Missouri.</article-title><source>Journal of Economic Entomology</source><volume>65</volume>: <fpage>169</fpage>–<lpage>174</lpage>.</mixed-citation></ref><ref id="B37"><mixed-citation xmlns:xlink="http://www.w3.org/1999/xlink" xlink:type="simple"><person-group><name name-style="western"><surname>Buffington</surname><given-names>ML</given-names></name><name name-style="western"><surname>Brady</surname><given-names>S</given-names></name><name name-style="western"><surname>Morita</surname><given-names>S</given-names></name><name name-style="western"><surname>van Noort</surname><given-names>S</given-names></name></person-group> (<year>2012</year>) <article-title>Divergence estimates and early evolutionary history of <tp:taxon-name><tp:taxon-name-part taxon-name-part-type="family">Figitidae</tp:taxon-name-part></tp:taxon-name> (<tp:taxon-name><tp:taxon-name-part taxon-name-part-type="order">Hymenoptera</tp:taxon-name-part></tp:taxon-name>: <tp:taxon-name><tp:taxon-name-part taxon-name-part-type="superfamily">Cynipoidea</tp:taxon-name-part></tp:taxon-name>).</article-title><source>Systematic Entomology</source><volume>37</volume>: <fpage>287</fpage>–<lpage>304</lpage>. doi: <ext-link ext-link-type="doi" xlink:href="10.1111/j.1365-3113.2012.00617.x" xlink:type="simple">10.1111/j.1365-3113.2012.00617.x</ext-link></mixed-citation></ref></ref-list></tp:taxon-treatment>
