# Supplementary material for: Afrotropical Cynipoidea (Hymenoptera)
Source: Zookeys. 2015 Apr 1;(493):1–176. doi: 10.3897/zookeys.493.6353 (PMC4389221; doi:10.3897/zookeys.493.6353)
Supplement: XML Treatment for Xyalophora [file zookeys.493.6353-treatment47.xml]

<!DOCTYPE tp:taxon-treatment
  PUBLIC "-//TaxonX//DTD Taxonomic Treatment Publishing DTD v0 20100105//EN" "tax-treatment-NSO.dtd">
<tp:taxon-treatment xmlns:tp="http://www.plazi.org/taxpub"><tp:treatment-meta><kwd-group><label>Taxon classification</label><kwd><named-content content-type="kingdom">Animalia</named-content></kwd><kwd><named-content content-type="order">Hymenoptera</named-content></kwd><kwd><named-content content-type="family">Figitidae</named-content></kwd></kwd-group><mixed-citation publication-type="journal"><person-group><name><surname>van Noort</surname><given-names>Simon</given-names></name><name><surname>Buffington</surname><given-names>Matthew L.</given-names></name><name><surname>Forshage</surname><given-names>Mattias</given-names></name></person-group><article-title>Afrotropical <tp:taxon-name><tp:taxon-name-part taxon-name-part-type="superfamily">Cynipoidea</tp:taxon-name-part></tp:taxon-name> (<tp:taxon-name><tp:taxon-name-part taxon-name-part-type="order">Hymenoptera</tp:taxon-name-part></tp:taxon-name>)</article-title><source>Zookeys</source><day>1</day><month>4</month><year>2015</year><volume>2015</volume><issue>493</issue><fpage>1</fpage><lpage>176</lpage><pub-id pub-id-type="doi">10.3897/zookeys.493.6353</pub-id></mixed-citation></tp:treatment-meta><tp:nomenclature><tp:taxon-name>
                            <tp:taxon-name-part taxon-name-part-type="genus">Xyalophora</tp:taxon-name-part>
                        </tp:taxon-name><tp:taxon-authority>Kieffer, 1901</tp:taxon-authority></tp:nomenclature><tp:treatment-sec sec-type="Remarks"><title>Remarks.</title><p>Rare. Recently revised by Jimenez et al. (2008) and <xref ref-type="bibr" rid="B246">van Noort et al. (2014)</xref>.</p></tp:treatment-sec><tp:treatment-sec sec-type="Diagnosis"><title>Diagnosis.</title><p><italic><tp:taxon-name><tp:taxon-name-part taxon-name-part-type="genus">Xyalophora</tp:taxon-name-part></tp:taxon-name></italic> shares the presence of a scutellar spine with <italic><tp:taxon-name><tp:taxon-name-part taxon-name-part-type="genus">Neralsia</tp:taxon-name-part></tp:taxon-name></italic>, absent in <italic><tp:taxon-name><tp:taxon-name-part taxon-name-part-type="genus">Figites</tp:taxon-name-part></tp:taxon-name></italic> and <italic><tp:taxon-name><tp:taxon-name-part taxon-name-part-type="genus">Lonchidia</tp:taxon-name-part></tp:taxon-name></italic>. <italic><tp:taxon-name><tp:taxon-name-part taxon-name-part-type="genus">Xyalophora</tp:taxon-name-part></tp:taxon-name></italic> can be separated from <italic><tp:taxon-name><tp:taxon-name-part taxon-name-part-type="genus">Neralsia</tp:taxon-name-part></tp:taxon-name></italic> by the presence of transversely striate notauli (smooth in <italic><tp:taxon-name><tp:taxon-name-part taxon-name-part-type="genus">Neralsia</tp:taxon-name-part></tp:taxon-name></italic>), and an often slightly smaller scutellar spine; this second character, however, is often linked to adult body size and should be used with caution. As in the case of <italic><tp:taxon-name><tp:taxon-name-part taxon-name-part-type="genus">Neralsia</tp:taxon-name-part></tp:taxon-name></italic>, species of <italic><tp:taxon-name><tp:taxon-name-part taxon-name-part-type="genus">Xyalophora</tp:taxon-name-part></tp:taxon-name></italic> can be superficially similar to <italic><tp:taxon-name><tp:taxon-name-part taxon-name-part-type="genus">Prosaspicera</tp:taxon-name-part></tp:taxon-name></italic> (<tp:taxon-name><tp:taxon-name-part taxon-name-part-type="subfamily">Aspicerinae</tp:taxon-name-part></tp:taxon-name>), but can be separated from that taxon by the lack of a facial impression on the head, as well as the lack of a ligulate metasomal T2. All three African species have the occipital carinae directed towards the ocellar area and separated in the middle by a smooth surface as well as a smooth interocellar area.</p><fig id="F48" position="float" orientation="portrait"><label>Figure 48.</label><caption><p><italic><tp:taxon-name><tp:taxon-name-part taxon-name-part-type="genus">Xyalophora</tp:taxon-name-part> <tp:taxon-name-part taxon-name-part-type="species">tedjoansi</tp:taxon-name-part></tp:taxon-name></italic> (Mali). <bold>A</bold> habitus lateral view <bold>B</bold> head and mesosoma dorsal view <bold>C</bold> head, anterior view.</p></caption><graphic xmlns:xlink="http://www.w3.org/1999/xlink" xlink:href="zookeys-493-001-g048.jpg" position="float" orientation="portrait" xlink:type="simple" id="oo_41202.jpg"/></fig></tp:treatment-sec><tp:treatment-sec sec-type="Distribution"><title>Distribution.</title><p>Probably worldwide, but no records from the Oriental region are published. Afrotropical records: Burkina Faso (<xref ref-type="bibr" rid="B112">Jiménez et al. 2008c</xref>); Democratic Republic of Congo, Mali, Namibia, South Africa (<xref ref-type="bibr" rid="B246">van Noort et al. 2014</xref>).</p></tp:treatment-sec><tp:treatment-sec sec-type="Biology"><title>Biology.</title><p>Parasitoids of calyptrate <tp:taxon-name><tp:taxon-name-part taxon-name-part-type="suborder">Brachycera</tp:taxon-name-part></tp:taxon-name> larvae in decomposing substrates (<xref ref-type="bibr" rid="B102">Ionescu 1969</xref>).</p></tp:treatment-sec><tp:treatment-sec sec-type="Species richness"><title>Species richness.</title><p><italic><tp:taxon-name><tp:taxon-name-part taxon-name-part-type="genus">Xyalophora</tp:taxon-name-part> <tp:taxon-name-part taxon-name-part-type="species">tedjoansi</tp:taxon-name-part></tp:taxon-name></italic> van Noort, Buffington &amp; Forshage, 2014 (Mali)</p><p><italic><tp:taxon-name><tp:taxon-name-part taxon-name-part-type="genus">Xyalophora</tp:taxon-name-part> <tp:taxon-name-part taxon-name-part-type="species">provancheri</tp:taxon-name-part></tp:taxon-name></italic> Jiménez &amp; Pujade-Villar, 2008 (Burkina Faso)</p><p><italic><tp:taxon-name><tp:taxon-name-part taxon-name-part-type="genus">Xyalophora</tp:taxon-name-part> <tp:taxon-name-part taxon-name-part-type="species">tintini</tp:taxon-name-part></tp:taxon-name></italic> van Noort, Buffington &amp; Forshage, 2014 (Democratic Republic of Congo, Namibia, South Africa)</p></tp:treatment-sec><ref-list><ref id="B246"><mixed-citation xmlns:xlink="http://www.w3.org/1999/xlink" xlink:type="simple"><person-group><name name-style="western"><surname>van Noort</surname><given-names>S</given-names></name><name name-style="western"><surname>Buffington</surname><given-names>ML</given-names></name><name name-style="western"><surname>Forshage</surname><given-names>M</given-names></name></person-group> (<year>2014</year>) <article-title>Review of Afrotropical <tp:taxon-name><tp:taxon-name-part taxon-name-part-type="subfamily">Figitinae</tp:taxon-name-part></tp:taxon-name> (<tp:taxon-name><tp:taxon-name-part taxon-name-part-type="family">Figitidae</tp:taxon-name-part></tp:taxon-name>, <tp:taxon-name><tp:taxon-name-part taxon-name-part-type="superfamily">Cynipoidea</tp:taxon-name-part></tp:taxon-name>, <tp:taxon-name><tp:taxon-name-part taxon-name-part-type="order">Hymenoptera</tp:taxon-name-part></tp:taxon-name>) with the first record of <italic><tp:taxon-name><tp:taxon-name-part taxon-name-part-type="genus">Neralsia</tp:taxon-name-part></tp:taxon-name></italic> and <italic><tp:taxon-name><tp:taxon-name-part taxon-name-part-type="genus">Lonchidia</tp:taxon-name-part></tp:taxon-name></italic> for the region.</article-title><source>ZooKeys</source><volume>453</volume>: <fpage>37</fpage>–<lpage>69</lpage>. doi: <ext-link ext-link-type="doi" xlink:href="10.3897/zookeys.453.8511" xlink:type="simple">10.3897/zookeys.453.8511</ext-link></mixed-citation></ref><ref id="B112"><mixed-citation xmlns:xlink="http://www.w3.org/1999/xlink" xlink:type="simple"><person-group><name name-style="western"><surname>Jiménez</surname><given-names>M</given-names></name><name name-style="western"><surname>Paretas-Martínez</surname><given-names>J</given-names></name><name name-style="western"><surname>Pujade-Villar</surname><given-names>J</given-names></name></person-group> (<year>2008c</year>) <article-title>Revision of <italic><tp:taxon-name><tp:taxon-name-part taxon-name-part-type="genus">Xyalophora</tp:taxon-name-part></tp:taxon-name></italic> Kieffer and description of <italic><tp:taxon-name><tp:taxon-name-part taxon-name-part-type="genus">Xyalophoroides</tp:taxon-name-part></tp:taxon-name></italic> gen. n. (<tp:taxon-name><tp:taxon-name-part taxon-name-part-type="order">Hymenoptera</tp:taxon-name-part></tp:taxon-name>: <tp:taxon-name><tp:taxon-name-part taxon-name-part-type="family">Figitidae</tp:taxon-name-part></tp:taxon-name>: <tp:taxon-name><tp:taxon-name-part taxon-name-part-type="subfamily">Figitinae</tp:taxon-name-part></tp:taxon-name>).</article-title><source>European Journal of Entomology</source><volume>105</volume>: <fpage>751</fpage>–<lpage>769</lpage>. doi: <ext-link ext-link-type="doi" xlink:href="10.14411/eje.2008.101" xlink:type="simple">10.14411/eje.2008.101</ext-link></mixed-citation></ref><ref id="B102"><mixed-citation xmlns:xlink="http://www.w3.org/1999/xlink" xlink:type="simple"><person-group><name name-style="western"><surname>Ionescu</surname><given-names>MA</given-names></name></person-group> (<year>1969</year>) <article-title><tp:taxon-name><tp:taxon-name-part taxon-name-part-type="order">Hymenoptera</tp:taxon-name-part></tp:taxon-name> <tp:taxon-name><tp:taxon-name-part taxon-name-part-type="superfamily">Cynipoidea</tp:taxon-name-part></tp:taxon-name>.</article-title><source>Fauna Republicii Socialiste România, <tp:taxon-name><tp:taxon-name-part taxon-name-part-type="class">Insecta</tp:taxon-name-part></tp:taxon-name></source><volume>vol IX</volume>, <issue>fasc 6</issue>, <size units="page">292 pp</size>.</mixed-citation></ref></ref-list></tp:taxon-treatment>
