# Supplementary material for: Afrotropical Cynipoidea (Hymenoptera)
Source: Zookeys. 2015 Apr 1;(493):1–176. doi: 10.3897/zookeys.493.6353 (PMC4389221; doi:10.3897/zookeys.493.6353)
Supplement: XML Treatment for Pycnostigmus [file zookeys.493.6353-treatment48.xml]

<!DOCTYPE tp:taxon-treatment
  PUBLIC "-//TaxonX//DTD Taxonomic Treatment Publishing DTD v0 20100105//EN" "tax-treatment-NSO.dtd">
<tp:taxon-treatment xmlns:tp="http://www.plazi.org/taxpub"><tp:treatment-meta><kwd-group><label>Taxon classification</label><kwd><named-content content-type="kingdom">Animalia</named-content></kwd><kwd><named-content content-type="order">Hymenoptera</named-content></kwd><kwd><named-content content-type="family">Figitidae</named-content></kwd></kwd-group><mixed-citation publication-type="journal"><person-group><name><surname>van Noort</surname><given-names>Simon</given-names></name><name><surname>Buffington</surname><given-names>Matthew L.</given-names></name><name><surname>Forshage</surname><given-names>Mattias</given-names></name></person-group><article-title>Afrotropical <tp:taxon-name><tp:taxon-name-part taxon-name-part-type="superfamily">Cynipoidea</tp:taxon-name-part></tp:taxon-name> (<tp:taxon-name><tp:taxon-name-part taxon-name-part-type="order">Hymenoptera</tp:taxon-name-part></tp:taxon-name>)</article-title><source>Zookeys</source><day>1</day><month>4</month><year>2015</year><volume>2015</volume><issue>493</issue><fpage>1</fpage><lpage>176</lpage><pub-id pub-id-type="doi">10.3897/zookeys.493.6353</pub-id></mixed-citation></tp:treatment-meta><tp:nomenclature><tp:taxon-name>
                            <tp:taxon-name-part taxon-name-part-type="genus">Pycnostigmus</tp:taxon-name-part>
                        </tp:taxon-name><tp:taxon-authority>Cameron, 1905</tp:taxon-authority></tp:nomenclature><tp:treatment-sec sec-type="Remarks"><title>Remarks.</title><p>Revised by <xref ref-type="bibr" rid="B43">Buffington and van Noort (2007)</xref>.</p></tp:treatment-sec><tp:treatment-sec sec-type="Diagnosis"><title>Diagnosis.</title><p>Within the Afrotropical region, <italic><tp:taxon-name><tp:taxon-name-part taxon-name-part-type="genus">Pycnostigmus</tp:taxon-name-part></tp:taxon-name></italic> can be confused with <italic><tp:taxon-name><tp:taxon-name-part taxon-name-part-type="genus">Tylosema</tp:taxon-name-part></tp:taxon-name></italic>. However, <italic><tp:taxon-name><tp:taxon-name-part taxon-name-part-type="genus">Pycnostigmus</tp:taxon-name-part></tp:taxon-name></italic> species lack notauli on the mesoscutum, an easily observable and reliable character. Outside the Afrotropical region, <italic><tp:taxon-name><tp:taxon-name-part taxon-name-part-type="genus">Pycnostigmus</tp:taxon-name-part></tp:taxon-name></italic> is more readily confused with <italic><tp:taxon-name><tp:taxon-name-part taxon-name-part-type="genus">Trjapitziniola</tp:taxon-name-part></tp:taxon-name></italic>; presently, this latter taxon is only known from the Palearctic region (Armenia, UAE), but it may be present in the Afrotropical region.</p><fig id="F49" position="float" orientation="portrait"><label>Figure 49.</label><caption><p><italic><tp:taxon-name><tp:taxon-name-part taxon-name-part-type="genus">Pycnostigmus</tp:taxon-name-part> <tp:taxon-name-part taxon-name-part-type="species">rostratus</tp:taxon-name-part></tp:taxon-name></italic> (South Africa). <bold>A</bold> habitus lateral view <bold>B</bold> head and mesosoma dorsal view <bold>C</bold> head, anterior view.</p></caption><graphic xmlns:xlink="http://www.w3.org/1999/xlink" xlink:href="zookeys-493-001-g049.jpg" position="float" orientation="portrait" xlink:type="simple" id="oo_41203.jpg"/></fig></tp:treatment-sec><tp:treatment-sec sec-type="Distribution"><title>Distribution.</title><p>Endemic to South Africa (<xref ref-type="bibr" rid="B43">Buffington and van Noort 2007</xref>).</p></tp:treatment-sec><tp:treatment-sec sec-type="Biology"><title>Biology.</title><p>Hosts unknown. The phylogeny of <xref ref-type="bibr" rid="B37">Buffington et al. (2012)</xref> suggest the host might be a gall-inducing hymenopteran.</p></tp:treatment-sec><tp:treatment-sec sec-type="Species richness"><title>Species richness.</title><p><italic><tp:taxon-name><tp:taxon-name-part taxon-name-part-type="genus">Pycnostigmus</tp:taxon-name-part> <tp:taxon-name-part taxon-name-part-type="species">fossilensis</tp:taxon-name-part></tp:taxon-name></italic> Buffington &amp; van Noort, 2007 (South Africa)</p><p><italic><tp:taxon-name><tp:taxon-name-part taxon-name-part-type="genus">Pycnostigmus</tp:taxon-name-part> <tp:taxon-name-part taxon-name-part-type="species">hoerikwaggoensis</tp:taxon-name-part></tp:taxon-name></italic> Buffington &amp; van Noort, 2007 (South Africa)</p><p><italic><tp:taxon-name><tp:taxon-name-part taxon-name-part-type="genus">Pycnostigmus</tp:taxon-name-part> <tp:taxon-name-part taxon-name-part-type="species">incognito</tp:taxon-name-part></tp:taxon-name></italic> Buffington &amp; van Noort, 2007 (South Africa)</p><p><italic><tp:taxon-name><tp:taxon-name-part taxon-name-part-type="genus">Pycnostigmus</tp:taxon-name-part> <tp:taxon-name-part taxon-name-part-type="species">mastersonae</tp:taxon-name-part></tp:taxon-name></italic> Buffington &amp; van Noort, 2007 (South Africa)</p><p><italic><tp:taxon-name><tp:taxon-name-part taxon-name-part-type="genus">Pycnostigmus</tp:taxon-name-part> <tp:taxon-name-part taxon-name-part-type="species">rostratus</tp:taxon-name-part></tp:taxon-name></italic> Cameron, 1905 (South Africa)</p><!--PageBreak--></tp:treatment-sec><ref-list><ref id="B43"><mixed-citation xmlns:xlink="http://www.w3.org/1999/xlink" xlink:type="simple"><person-group><name name-style="western"><surname>Buffington</surname><given-names>ML</given-names></name><name name-style="western"><surname>van Noort</surname><given-names>S</given-names></name></person-group> (<year>2007</year>) <article-title>A world revision of the <tp:taxon-name><tp:taxon-name-part taxon-name-part-type="subfamily">Pycnostigminae</tp:taxon-name-part></tp:taxon-name> (<tp:taxon-name><tp:taxon-name-part taxon-name-part-type="superfamily">Cynipoidea</tp:taxon-name-part></tp:taxon-name>: <tp:taxon-name><tp:taxon-name-part taxon-name-part-type="family">Figitidae</tp:taxon-name-part></tp:taxon-name>) with descriptions of seven new species.</article-title><source>Zootaxa</source><volume>1392</volume>: <fpage>1</fpage>–<lpage>30</lpage>.</mixed-citation></ref><ref id="B37"><mixed-citation xmlns:xlink="http://www.w3.org/1999/xlink" xlink:type="simple"><person-group><name name-style="western"><surname>Buffington</surname><given-names>ML</given-names></name><name name-style="western"><surname>Brady</surname><given-names>S</given-names></name><name name-style="western"><surname>Morita</surname><given-names>S</given-names></name><name name-style="western"><surname>van Noort</surname><given-names>S</given-names></name></person-group> (<year>2012</year>) <article-title>Divergence estimates and early evolutionary history of <tp:taxon-name><tp:taxon-name-part taxon-name-part-type="family">Figitidae</tp:taxon-name-part></tp:taxon-name> (<tp:taxon-name><tp:taxon-name-part taxon-name-part-type="order">Hymenoptera</tp:taxon-name-part></tp:taxon-name>: <tp:taxon-name><tp:taxon-name-part taxon-name-part-type="superfamily">Cynipoidea</tp:taxon-name-part></tp:taxon-name>).</article-title><source>Systematic Entomology</source><volume>37</volume>: <fpage>287</fpage>–<lpage>304</lpage>. doi: <ext-link ext-link-type="doi" xlink:href="10.1111/j.1365-3113.2012.00617.x" xlink:type="simple">10.1111/j.1365-3113.2012.00617.x</ext-link></mixed-citation></ref></ref-list></tp:taxon-treatment>
