# Supplementary material for: Afrotropical Cynipoidea (Hymenoptera)
Source: Zookeys. 2015 Apr 1;(493):1–176. doi: 10.3897/zookeys.493.6353 (PMC4389221; doi:10.3897/zookeys.493.6353)
Supplement: XML Treatment for Ibalia [file zookeys.493.6353-treatment50.xml]

<!DOCTYPE tp:taxon-treatment
  PUBLIC "-//TaxonX//DTD Taxonomic Treatment Publishing DTD v0 20100105//EN" "tax-treatment-NSO.dtd">
<tp:taxon-treatment xmlns:tp="http://www.plazi.org/taxpub"><tp:treatment-meta><kwd-group><label>Taxon classification</label><kwd><named-content content-type="kingdom">Animalia</named-content></kwd><kwd><named-content content-type="order">Hymenoptera</named-content></kwd><kwd><named-content content-type="family">Ibaliidae</named-content></kwd></kwd-group><mixed-citation publication-type="journal"><person-group><name><surname>van Noort</surname><given-names>Simon</given-names></name><name><surname>Buffington</surname><given-names>Matthew L.</given-names></name><name><surname>Forshage</surname><given-names>Mattias</given-names></name></person-group><article-title>Afrotropical <tp:taxon-name><tp:taxon-name-part taxon-name-part-type="superfamily">Cynipoidea</tp:taxon-name-part></tp:taxon-name> (<tp:taxon-name><tp:taxon-name-part taxon-name-part-type="order">Hymenoptera</tp:taxon-name-part></tp:taxon-name>)</article-title><source>Zookeys</source><day>1</day><month>4</month><year>2015</year><volume>2015</volume><issue>493</issue><fpage>1</fpage><lpage>176</lpage><pub-id pub-id-type="doi">10.3897/zookeys.493.6353</pub-id></mixed-citation></tp:treatment-meta><tp:nomenclature><tp:taxon-name>
                        <tp:taxon-name-part taxon-name-part-type="genus">Ibalia</tp:taxon-name-part>
                    </tp:taxon-name><tp:taxon-authority>Latreille, 1802</tp:taxon-authority></tp:nomenclature><tp:treatment-sec sec-type="Remarks"><title>Remarks.</title><p>In the Afrotropical region, the <tp:taxon-name><tp:taxon-name-part taxon-name-part-type="family">Ibaliidae</tp:taxon-name-part></tp:taxon-name> are represented by an introduced Holarctic species. It was introduced to Australia, New Zealand and South Africa (1995–2007) to control <italic><tp:taxon-name><tp:taxon-name-part taxon-name-part-type="genus">Sirex</tp:taxon-name-part> <tp:taxon-name-part taxon-name-part-type="species">noctilio</tp:taxon-name-part></tp:taxon-name></italic> Fabricius, 1793, a pest in pine plantations (<italic><tp:taxon-name><tp:taxon-name-part taxon-name-part-type="genus">Pinus</tp:taxon-name-part> <tp:taxon-name-part taxon-name-part-type="species">radiata</tp:taxon-name-part></tp:taxon-name></italic> D. Don.) (<xref ref-type="bibr" rid="B247">van Noort and Picker 2011</xref>).</p></tp:treatment-sec><tp:treatment-sec sec-type="Diagnosis"><title>Diagnosis.</title><p>Readily distinguished from all other Afrotropical <tp:taxon-name><tp:taxon-name-part taxon-name-part-type="superfamily">Cynipoidea</tp:taxon-name-part></tp:taxon-name> by the sheer size of this wasp. Adults easily reach 1.5 cm; the closest, by size, to this group of wasps are some species of <italic><tp:taxon-name><tp:taxon-name-part taxon-name-part-type="genus">Oberthuerella</tp:taxon-name-part></tp:taxon-name></italic>, especially <italic><tp:taxon-name><tp:taxon-name-part taxon-name-part-type="genus">Oberthuerella</tp:taxon-name-part> <tp:taxon-name-part taxon-name-part-type="species">lenticularis</tp:taxon-name-part></tp:taxon-name></italic> and <italic><tp:taxon-name><tp:taxon-name-part taxon-name-part-type="genus">Oberthuerella</tp:taxon-name-part> <tp:taxon-name-part taxon-name-part-type="species">cyclopia</tp:taxon-name-part></tp:taxon-name></italic>. An additional character that readily seperates <italic><tp:taxon-name><tp:taxon-name-part taxon-name-part-type="genus">Ibalia</tp:taxon-name-part></tp:taxon-name></italic> from other cynipoids (and most other <tp:taxon-name><tp:taxon-name-part taxon-name-part-type="order">Hymenoptera</tp:taxon-name-part></tp:taxon-name>, for that matter), is the extremely laterally flattened mesosoma. In dorsal view, the metasoma of <italic><tp:taxon-name><tp:taxon-name-part taxon-name-part-type="genus">Ibalia</tp:taxon-name-part></tp:taxon-name></italic> is blade-like, housing a long, coiled ovipositor. The large liopterids, mentioned above, all have a distinctly ovate metasoma, never laterally flattened. As in the case of the liopterids, ibaliids have a distinctly horizontally strigate mesoscutum, which is hypothesized to be critical in emerging from their wood-boring hosts (<xref ref-type="bibr" rid="B222">Ronquist 1999</xref>).</p><fig id="F51" position="float" orientation="portrait"><label>Figure 51.</label><caption><p><italic><tp:taxon-name><tp:taxon-name-part taxon-name-part-type="genus">Ibalia</tp:taxon-name-part> <tp:taxon-name-part taxon-name-part-type="species">leucospoides</tp:taxon-name-part></tp:taxon-name></italic> (South Africa). <bold>A</bold> habitus lateral view <bold>B</bold> head and mesosoma dorsal view <bold>C</bold> head, anterior view.</p></caption><graphic xmlns:xlink="http://www.w3.org/1999/xlink" xlink:href="zookeys-493-001-g051.jpg" position="float" orientation="portrait" xlink:type="simple" id="oo_41205.jpg"/></fig></tp:treatment-sec><tp:treatment-sec sec-type="Distribution"><title>Distribution.</title><p>Holarctic and transgressing into the northeast Oriental region, introduced elsewhere. Afrotropical records: South Africa (<xref ref-type="bibr" rid="B100">Hurley et al. 2007</xref>).</p></tp:treatment-sec><tp:treatment-sec sec-type="Biology"><title>Biology.</title><p>Parasitoids of woodwasps: <!--PageBreak--><italic><tp:taxon-name><tp:taxon-name-part taxon-name-part-type="genus">Sirex</tp:taxon-name-part></tp:taxon-name></italic>, <italic><tp:taxon-name><tp:taxon-name-part taxon-name-part-type="genus">Urocerus</tp:taxon-name-part></tp:taxon-name></italic> and <italic><tp:taxon-name><tp:taxon-name-part taxon-name-part-type="genus">Xeris</tp:taxon-name-part></tp:taxon-name></italic> (<tp:taxon-name><tp:taxon-name-part taxon-name-part-type="family">Siricidae</tp:taxon-name-part></tp:taxon-name>) living in conifers. Males mate with females while they are laying eggs. The female inserts her ovipositor down the tunnel bored in pine trees by the host woodwasp larva, to lay an egg either into the egg of the host or into the young host larva. On hatching the ibaliid wasp larva emerges from the body of the host and feeds externally (<xref ref-type="bibr" rid="B100">Hurley et al. 2007</xref>).</p></tp:treatment-sec><tp:treatment-sec sec-type="Species richness"><title>Species richness.</title><p><italic><tp:taxon-name><tp:taxon-name-part taxon-name-part-type="genus">Ibalia</tp:taxon-name-part> <tp:taxon-name-part taxon-name-part-type="species">leucospoides</tp:taxon-name-part></tp:taxon-name></italic> (Hochenwarth, 1785) (<italic><tp:taxon-name><tp:taxon-name-part taxon-name-part-type="genus">Ichneumon</tp:taxon-name-part></tp:taxon-name></italic>) ssp. <italic><tp:taxon-name><tp:taxon-name-part taxon-name-part-type="subspecies">leucospoides</tp:taxon-name-part></tp:taxon-name></italic> Hochenwarth, 1785 (South Africa; extralimital distribution throughout the Holarctic region and introduced elsewhere)</p><!--PageBreak--></tp:treatment-sec><ref-list><ref id="B247"><mixed-citation xmlns:xlink="http://www.w3.org/1999/xlink" xlink:type="simple"><person-group><name name-style="western"><surname>van Noort</surname><given-names>S</given-names></name><name name-style="western"><surname>Picker</surname><given-names>M</given-names></name></person-group> (<year>2011</year>) <article-title>Wasps, Bees, Ants. Class <tp:taxon-name><tp:taxon-name-part taxon-name-part-type="class">Insecta</tp:taxon-name-part></tp:taxon-name>, Order <tp:taxon-name><tp:taxon-name-part taxon-name-part-type="order">Hymenoptera</tp:taxon-name-part></tp:taxon-name>.</article-title> In: <person-group><name name-style="western"><surname>Picker</surname><given-names>M</given-names></name><name name-style="western"><surname>Griffiths</surname><given-names>C</given-names></name></person-group> (<role>Eds</role>) <source>Alien &amp; Invasive Animals. A South African perspective</source>. <publisher-name>Struik Nature</publisher-name>, <publisher-loc>Cape Town</publisher-loc>, <fpage>140</fpage>–<lpage>146</lpage>.</mixed-citation></ref><ref id="B222"><mixed-citation xmlns:xlink="http://www.w3.org/1999/xlink" xlink:type="simple"><person-group><name name-style="western"><surname>Ronquist</surname><given-names>F</given-names></name></person-group> (<year>1999</year>) <article-title>Phylogeny, classification and evolution of the <tp:taxon-name><tp:taxon-name-part taxon-name-part-type="superfamily">Cynipoidea</tp:taxon-name-part></tp:taxon-name>.</article-title><source>Zoologica Scripta</source><volume>28</volume>: <fpage>139</fpage>–<lpage>164</lpage>. doi: <ext-link ext-link-type="doi" xlink:href="10.1046/j.1463-6409.1999.00022.x" xlink:type="simple">10.1046/j.1463-6409.1999.00022.x</ext-link></mixed-citation></ref><ref id="B100"><mixed-citation xmlns:xlink="http://www.w3.org/1999/xlink" xlink:type="simple"><person-group><name name-style="western"><surname>Hurley</surname><given-names>BP</given-names></name><name name-style="western"><surname>Slippers</surname><given-names>B</given-names></name><name name-style="western"><surname>Wingfield</surname><given-names>MJ</given-names></name></person-group> (<year>2007</year>) <article-title>A comparison of control results for the alien invasive woodwasp, <italic><tp:taxon-name><tp:taxon-name-part taxon-name-part-type="genus">Sirex</tp:taxon-name-part> <tp:taxon-name-part taxon-name-part-type="species">noctilio</tp:taxon-name-part></tp:taxon-name></italic>, in the southern hemisphere.</article-title><source>Agricultural and Forest Entomology</source><volume>9</volume>: <fpage>159</fpage>–<lpage>171</lpage>. doi: <ext-link ext-link-type="doi" xlink:href="10.1111/j.1461-9563.2007.00340.x" xlink:type="simple">10.1111/j.1461-9563.2007.00340.x</ext-link></mixed-citation></ref></ref-list></tp:taxon-treatment>
