# Supplementary material for: Afrotropical Cynipoidea (Hymenoptera)
Source: Zookeys. 2015 Apr 1;(493):1–176. doi: 10.3897/zookeys.493.6353 (PMC4389221; doi:10.3897/zookeys.493.6353)
Supplement: XML Treatment for Paramblynotus [file zookeys.493.6353-treatment51.xml]

<!DOCTYPE tp:taxon-treatment
  PUBLIC "-//TaxonX//DTD Taxonomic Treatment Publishing DTD v0 20100105//EN" "tax-treatment-NSO.dtd">
<tp:taxon-treatment xmlns:tp="http://www.plazi.org/taxpub"><tp:treatment-meta><kwd-group><label>Taxon classification</label><kwd><named-content content-type="kingdom">Animalia</named-content></kwd><kwd><named-content content-type="order">Hymenoptera</named-content></kwd><kwd><named-content content-type="family">Liopteridae</named-content></kwd></kwd-group><mixed-citation publication-type="journal"><person-group><name><surname>van Noort</surname><given-names>Simon</given-names></name><name><surname>Buffington</surname><given-names>Matthew L.</given-names></name><name><surname>Forshage</surname><given-names>Mattias</given-names></name></person-group><article-title>Afrotropical <tp:taxon-name><tp:taxon-name-part taxon-name-part-type="superfamily">Cynipoidea</tp:taxon-name-part></tp:taxon-name> (<tp:taxon-name><tp:taxon-name-part taxon-name-part-type="order">Hymenoptera</tp:taxon-name-part></tp:taxon-name>)</article-title><source>Zookeys</source><day>1</day><month>4</month><year>2015</year><volume>2015</volume><issue>493</issue><fpage>1</fpage><lpage>176</lpage><pub-id pub-id-type="doi">10.3897/zookeys.493.6353</pub-id></mixed-citation></tp:treatment-meta><tp:nomenclature><tp:taxon-name>
                            <tp:taxon-name-part taxon-name-part-type="genus">Paramblynotus</tp:taxon-name-part>
                        </tp:taxon-name><tp:taxon-authority>Cameron, 1908</tp:taxon-authority><tp:nomenclature-citation-list><tp:nomenclature-citation><tp:taxon-name>
                            <tp:taxon-name-part taxon-name-part-type="genus">Paramblynotus</tp:taxon-name-part>
                        </tp:taxon-name><comment>(synonyms: <italic><tp:taxon-name><tp:taxon-name-part taxon-name-part-type="genus">Paraegilips</tp:taxon-name-part></tp:taxon-name></italic> Kieffer, 1910a, <italic><tp:taxon-name><tp:taxon-name-part taxon-name-part-type="genus">Allocynips</tp:taxon-name-part></tp:taxon-name></italic> Kieffer, 1914, <italic><tp:taxon-name><tp:taxon-name-part taxon-name-part-type="genus">Holocynips</tp:taxon-name-part></tp:taxon-name></italic> Kieffer, 1916, <italic><tp:taxon-name><tp:taxon-name-part taxon-name-part-type="genus">Diholocynips</tp:taxon-name-part></tp:taxon-name></italic> Rohwer &amp; Fagan, 1917, <italic><tp:taxon-name><tp:taxon-name-part taxon-name-part-type="genus">Mayrella</tp:taxon-name-part></tp:taxon-name></italic> Hedicke, 1922, <italic><tp:taxon-name><tp:taxon-name-part taxon-name-part-type="genus">Paribalia</tp:taxon-name-part></tp:taxon-name></italic> Weld, 1922, <italic><tp:taxon-name><tp:taxon-name-part taxon-name-part-type="genus">Stylobrachys</tp:taxon-name-part></tp:taxon-name></italic> Belizin, 1951, <italic><tp:taxon-name><tp:taxon-name-part taxon-name-part-type="genus">Baviana</tp:taxon-name-part></tp:taxon-name></italic> Barbotin, 1954, <italic><tp:taxon-name><tp:taxon-name-part taxon-name-part-type="genus">Decellea</tp:taxon-name-part></tp:taxon-name></italic> Benoit, 1956b)</comment></tp:nomenclature-citation></tp:nomenclature-citation-list></tp:nomenclature><tp:treatment-sec sec-type="Remarks"><title>Remarks.</title><p>The genus was recently revised by <xref ref-type="bibr" rid="B148">Liu et al. (2007)</xref> and <xref ref-type="bibr" rid="B245">van Noort and Buffington (2013)</xref>. The latter paper described a further 9 species, including a new species group from Madagascar. <italic><tp:taxon-name><tp:taxon-name-part taxon-name-part-type="genus">Paramblynotus</tp:taxon-name-part></tp:taxon-name></italic> species are rare in collections.</p></tp:treatment-sec><tp:treatment-sec sec-type="Diagnosis"><title>Diagnosis.</title><p>Medium sized to very small cynipoids. Very small species look superfically like cynipids, but careful attention to the relative size of the metasomal terga will help seperate <italic><tp:taxon-name><tp:taxon-name-part taxon-name-part-type="genus">Paramblynotus</tp:taxon-name-part></tp:taxon-name></italic> from cynipids. Some superficially resemble figitids, especially <tp:taxon-name><tp:taxon-name-part taxon-name-part-type="subfamily">Thrasorinae</tp:taxon-name-part></tp:taxon-name> (not found in Africa), but can be separated from the latter by having a deeply foveate pronotum and mesoscutum, as well as diagnostically liopterid metasomal terga. Within Afrotropical <tp:taxon-name><tp:taxon-name-part taxon-name-part-type="family">Liopteridae</tp:taxon-name-part></tp:taxon-name>, <italic><tp:taxon-name><tp:taxon-name-part taxon-name-part-type="genus">Paramblynotus</tp:taxon-name-part></tp:taxon-name></italic> can be distinguished by lacking any scutellar armament, by the lack of any sort of lobe at the base of the tarsal claws, and the presence of an auricula on the side of the scutellum.</p><fig id="F52" position="float" orientation="portrait"><label>Figure 52.</label><caption><p><italic><tp:taxon-name><tp:taxon-name-part taxon-name-part-type="genus">Paramblynotus</tp:taxon-name-part> <tp:taxon-name-part taxon-name-part-type="species">parinari</tp:taxon-name-part></tp:taxon-name></italic> (Central African Republic). <bold>A</bold> habitus lateral view <bold>B</bold> head and mesosoma dorsal view <bold>C</bold> head, anterior view.</p></caption><graphic xmlns:xlink="http://www.w3.org/1999/xlink" xlink:href="zookeys-493-001-g052.jpg" position="float" orientation="portrait" xlink:type="simple" id="oo_41206.jpg"/></fig></tp:treatment-sec><tp:treatment-sec sec-type="Distribution"><title>Distribution.</title><p>The genus is represented in all biogeographical regions except for the Western Palaearctic and Australia (<xref ref-type="bibr" rid="B148">Liu et al. 2007</xref>, <xref ref-type="bibr" rid="B220">Ronquist 1995a</xref>). Three species groups are present in, and endemic to the Afrotropical region: the <italic><tp:taxon-name><tp:taxon-name-part taxon-name-part-type="genus">Paramblynotus</tp:taxon-name-part> <tp:taxon-name-part taxon-name-part-type="species">trisetosus</tp:taxon-name-part></tp:taxon-name></italic> and <italic><tp:taxon-name><tp:taxon-name-part taxon-name-part-type="genus">Paramblynotus</tp:taxon-name-part> <tp:taxon-name-part taxon-name-part-type="species">yangambicolus</tp:taxon-name-part></tp:taxon-name></italic> species groups (two of the seven species groups recognized by <xref ref-type="bibr" rid="B148">Liu et al. (2007)</xref>) and the <italic><tp:taxon-name><tp:taxon-name-part taxon-name-part-type="genus">Paramblynotus</tp:taxon-name-part> <tp:taxon-name-part taxon-name-part-type="species">seyrigi</tp:taxon-name-part></tp:taxon-name></italic> species group erected by <xref ref-type="bibr" rid="B245">van Noort and Buffington (2013)</xref>.</p></tp:treatment-sec><tp:treatment-sec sec-type="Biology"><title>Biology.</title><p>The type female of <italic><tp:taxon-name><tp:taxon-name-part taxon-name-part-type="genus">Paramblynotus</tp:taxon-name-part> <tp:taxon-name-part taxon-name-part-type="species">yangambicola</tp:taxon-name-part></tp:taxon-name></italic> was captured on a <italic><tp:taxon-name><tp:taxon-name-part taxon-name-part-type="genus">Drypetes</tp:taxon-name-part> <tp:taxon-name-part taxon-name-part-type="species">gossweileri</tp:taxon-name-part></tp:taxon-name></italic> S. Moore (<tp:taxon-name><tp:taxon-name-part taxon-name-part-type="family">Euphorbiaceae</tp:taxon-name-part></tp:taxon-name>) log in Democratic Republic of Congo (Zaire) (<xref ref-type="bibr" rid="B23">Benoit 1956b</xref>). Two females of <italic><tp:taxon-name><tp:taxon-name-part taxon-name-part-type="genus">Paramblynotus</tp:taxon-name-part> <tp:taxon-name-part taxon-name-part-type="species">yangambicola</tp:taxon-name-part></tp:taxon-name></italic> from Uganda are labelled “ex <tp:taxon-name><tp:taxon-name-part taxon-name-part-type="order">Coleoptera</tp:taxon-name-part></tp:taxon-name>”; two other females from Uganda are labeled “ex <tp:taxon-name><tp:taxon-name-part taxon-name-part-type="order">Lepidoptera</tp:taxon-name-part></tp:taxon-name>” (Ronquist 1995). Inferred association with <tp:taxon-name><tp:taxon-name-part taxon-name-part-type="order">Lepidoptera</tp:taxon-name-part></tp:taxon-name> and <tp:taxon-name><tp:taxon-name-part taxon-name-part-type="order">Coleoptera</tp:taxon-name-part></tp:taxon-name> and rearing of <italic><tp:taxon-name><tp:taxon-name-part taxon-name-part-type="genus">Paramblynotus</tp:taxon-name-part> <tp:taxon-name-part taxon-name-part-type="species">yangambicolous</tp:taxon-name-part></tp:taxon-name></italic> from a rotten log, suggest that <italic><tp:taxon-name><tp:taxon-name-part taxon-name-part-type="genus">Paramblynotus</tp:taxon-name-part></tp:taxon-name></italic> species are parasitoids of beetle larva (<xref ref-type="bibr" rid="B148">Liu et al. 2007</xref>). The extensive backward pointing ridges on the pronotum and mesoscutum in a number of species suggest an adaption for exiting from (or burrowing in to find) concealed hosts in a confined substrate such as dense leaf litter or rotten logs (<xref ref-type="bibr" rid="B245">van Noort and Buffington 2013</xref>). Ronquist (1995) proposed that these structures help with host tunnel negotiation. These effective backward pointing teeth would facilitate the negotiation of such substrates, preventing slippage and promoting forward movement down the tunnels or through the substrate.</p></tp:treatment-sec><ref-list><ref id="B148"><mixed-citation xmlns:xlink="http://www.w3.org/1999/xlink" xlink:type="simple"><person-group><name name-style="western"><surname>Liu</surname><given-names>Z</given-names></name><name name-style="western"><surname>Ronquist</surname><given-names>F</given-names></name><name name-style="western"><surname>Nordlander</surname><given-names>G</given-names></name></person-group> (<year>2007</year>) <article-title>The cynipoid genus <italic><tp:taxon-name><tp:taxon-name-part taxon-name-part-type="genus">Paramblynotus</tp:taxon-name-part></tp:taxon-name></italic>: revision, phylogeny, and historical biogeography (<tp:taxon-name><tp:taxon-name-part taxon-name-part-type="order">Hymenoptera</tp:taxon-name-part></tp:taxon-name>, <tp:taxon-name><tp:taxon-name-part taxon-name-part-type="family">Liopteridae</tp:taxon-name-part></tp:taxon-name>).</article-title><source>Bulletin of the American Museum of Natural History</source><volume>304</volume>: <fpage>1</fpage>–<lpage>151</lpage>. doi: <ext-link ext-link-type="doi" xlink:href="10.1206/0003-0090(2007)304[1:TCGPRP]2.0.CO;2" xlink:type="simple">10.1206/0003-0090(2007)304[1:TCGPRP]2.0.CO;2</ext-link></mixed-citation></ref><ref id="B245"><mixed-citation xmlns:xlink="http://www.w3.org/1999/xlink" xlink:type="simple"><person-group><name name-style="western"><surname>van Noort</surname><given-names>S</given-names></name><name name-style="western"><surname>Buffington</surname><given-names>ML</given-names></name></person-group> (<year>2013</year>) <article-title>Revision of the Afrotropical <tp:taxon-name><tp:taxon-name-part taxon-name-part-type="subfamily">Mayrellinae</tp:taxon-name-part></tp:taxon-name> (<tp:taxon-name><tp:taxon-name-part taxon-name-part-type="superfamily">Cynipoidea</tp:taxon-name-part></tp:taxon-name>: <tp:taxon-name><tp:taxon-name-part taxon-name-part-type="family">Liopteridae</tp:taxon-name-part></tp:taxon-name>), with the first record of the genus <italic><tp:taxon-name><tp:taxon-name-part taxon-name-part-type="genus">Paramblynotus</tp:taxon-name-part></tp:taxon-name></italic> from Madagascar.</article-title><source>Journal of <tp:taxon-name><tp:taxon-name-part taxon-name-part-type="order">Hymenoptera</tp:taxon-name-part></tp:taxon-name> Research</source><volume>31</volume>: <fpage>1</fpage>–<lpage>64</lpage>. doi: <ext-link ext-link-type="doi" xlink:href="10.3897/jhr.31.4072" xlink:type="simple">10.3897/jhr.31.4072</ext-link></mixed-citation></ref><ref id="B220"><mixed-citation xmlns:xlink="http://www.w3.org/1999/xlink" xlink:type="simple"><person-group><name name-style="western"><surname>Ronquist</surname><given-names>F</given-names></name></person-group> (<year>1995a</year>) <article-title>Phylogeny and classification of the <tp:taxon-name><tp:taxon-name-part taxon-name-part-type="family">Liopteridae</tp:taxon-name-part></tp:taxon-name>, an archaic group of cynipoid wasps (<tp:taxon-name><tp:taxon-name-part taxon-name-part-type="order">Hymenoptera</tp:taxon-name-part></tp:taxon-name>).</article-title><source>Entomologica Scandinavica Supplement</source><volume>46</volume>: <fpage>1</fpage>–<lpage>74</lpage>.</mixed-citation></ref><ref id="B23"><mixed-citation xmlns:xlink="http://www.w3.org/1999/xlink" xlink:type="simple"><person-group><name name-style="western"><surname>Benoit</surname><given-names>PLG</given-names></name></person-group> (<year>1956b</year>) <article-title><tp:taxon-name><tp:taxon-name-part taxon-name-part-type="family">Liopteridae</tp:taxon-name-part></tp:taxon-name> - <tp:taxon-name><tp:taxon-name-part taxon-name-part-type="subfamily">Mesocynipinae</tp:taxon-name-part></tp:taxon-name> nouveaux du Congo Belge (Hym.-<tp:taxon-name><tp:taxon-name-part taxon-name-part-type="superfamily">Cynipoidea</tp:taxon-name-part></tp:taxon-name>).</article-title><source>Revue de Zoologie et de Botanique Africaines</source><volume>53</volume>: <fpage>51</fpage>–<lpage>56</lpage>.</mixed-citation></ref></ref-list></tp:taxon-treatment>
