# Supplementary material for: Afrotropical Cynipoidea (Hymenoptera)
Source: Zookeys. 2015 Apr 1;(493):1–176. doi: 10.3897/zookeys.493.6353 (PMC4389221; doi:10.3897/zookeys.493.6353)
Supplement: XML Treatment for Oberthuerella [file zookeys.493.6353-treatment52.xml]

<!DOCTYPE tp:taxon-treatment
  PUBLIC "-//TaxonX//DTD Taxonomic Treatment Publishing DTD v0 20100105//EN" "tax-treatment-NSO.dtd">
<tp:taxon-treatment xmlns:tp="http://www.plazi.org/taxpub"><tp:treatment-meta><kwd-group><label>Taxon classification</label><kwd><named-content content-type="kingdom">Animalia</named-content></kwd><kwd><named-content content-type="order">Hymenoptera</named-content></kwd><kwd><named-content content-type="family">Liopteridae</named-content></kwd></kwd-group><mixed-citation publication-type="journal"><person-group><name><surname>van Noort</surname><given-names>Simon</given-names></name><name><surname>Buffington</surname><given-names>Matthew L.</given-names></name><name><surname>Forshage</surname><given-names>Mattias</given-names></name></person-group><article-title>Afrotropical <tp:taxon-name><tp:taxon-name-part taxon-name-part-type="superfamily">Cynipoidea</tp:taxon-name-part></tp:taxon-name> (<tp:taxon-name><tp:taxon-name-part taxon-name-part-type="order">Hymenoptera</tp:taxon-name-part></tp:taxon-name>)</article-title><source>Zookeys</source><day>1</day><month>4</month><year>2015</year><volume>2015</volume><issue>493</issue><fpage>1</fpage><lpage>176</lpage><pub-id pub-id-type="doi">10.3897/zookeys.493.6353</pub-id></mixed-citation></tp:treatment-meta><tp:nomenclature><tp:taxon-name>
                            <tp:taxon-name-part taxon-name-part-type="genus">Oberthuerella</tp:taxon-name-part>
                        </tp:taxon-name><tp:taxon-authority>Saussure, 1890</tp:taxon-authority><tp:nomenclature-citation-list><tp:nomenclature-citation><tp:taxon-name><tp:taxon-name-part taxon-name-part-type="genus">Oberthuerella</tp:taxon-name-part></tp:taxon-name><comment> Saussure, 1890: plate 20, fig. 20. Type species: <italic><tp:taxon-name><tp:taxon-name-part taxon-name-part-type="genus">Oberthuerella</tp:taxon-name-part> <tp:taxon-name-part taxon-name-part-type="species">lenticularis</tp:taxon-name-part></tp:taxon-name></italic> Saussure, by monotypy.</comment></tp:nomenclature-citation></tp:nomenclature-citation-list></tp:nomenclature><tp:treatment-sec sec-type="Diagnosis"><title>Diagnosis.</title><!--PageBreak--><p><italic><tp:taxon-name><tp:taxon-name-part taxon-name-part-type="genus">Oberthuerella</tp:taxon-name-part></tp:taxon-name></italic> can be readily distinguished from <italic><tp:taxon-name><tp:taxon-name-part taxon-name-part-type="genus">Xenocynips</tp:taxon-name-part></tp:taxon-name></italic> by having distinct metasomal terga (tergites 3–5) with the inter-tergal sutures not fused. The mesopleuron is also distinctly concave, the concavity forming an oblique, shallow femoral groove; the mesopleural impression is absent and the ventral part of the mesopleuron is without horizontal, linear sculpture; the metatibial spurs are subequal in length, elongate. The lack of a pronotal crest produced into a conspicuous toothlike process easily distinguishes <italic><tp:taxon-name><tp:taxon-name-part taxon-name-part-type="genus">Oberthuerella</tp:taxon-name-part></tp:taxon-name></italic> from <italic><tp:taxon-name><tp:taxon-name-part taxon-name-part-type="genus">Tessmannella</tp:taxon-name-part></tp:taxon-name></italic>.</p><fig id="F53" position="float" orientation="portrait"><label>Figure 53.</label><caption><p><italic><tp:taxon-name><tp:taxon-name-part taxon-name-part-type="genus">Oberthuerella</tp:taxon-name-part> <tp:taxon-name-part taxon-name-part-type="species">sharkeyi</tp:taxon-name-part></tp:taxon-name></italic> (Republic of Congo). <bold>A</bold> habitus lateral view <bold>B</bold> head and mesosoma dorsal view <bold>C</bold> head, anterior view.</p></caption><graphic xmlns:xlink="http://www.w3.org/1999/xlink" xlink:href="zookeys-493-001-g053.jpg" position="float" orientation="portrait" xlink:type="simple" id="oo_41207.jpg"/></fig></tp:treatment-sec><tp:treatment-sec sec-type="Identification"><title>Identification.</title><p>Dichotomous and online interactive keys to species are available in <xref ref-type="bibr" rid="B45">Buffington and van Noort (2012)</xref> and <xref ref-type="bibr" rid="B244">van Noort (2004–2015)</xref>.</p></tp:treatment-sec><tp:treatment-sec sec-type="Distribution"><title>Distribution.</title><p>Cameroon, Democratic Republic of Congo, Equatorial Guinea, Gabon, Ivory Coast, Kenya, Liberia, Madagascar, Malawi, Republic of Congo, South Africa, Tanzania, Uganda, Zambia, Zimbabwe (<xref ref-type="bibr" rid="B45">Buffington and van Noort 2012</xref>).</p></tp:treatment-sec><tp:treatment-sec sec-type="Biology"><title>Biology.</title><p>Unknown.</p></tp:treatment-sec><tp:treatment-sec sec-type="Species richness"><title>Species richness.</title><p><italic><tp:taxon-name><tp:taxon-name-part taxon-name-part-type="genus">Oberthuerella</tp:taxon-name-part> <tp:taxon-name-part taxon-name-part-type="species">abscinda</tp:taxon-name-part></tp:taxon-name></italic> Quinlan, 1979 (Democratic Republic of the Congo, Zambia).</p><p><italic><tp:taxon-name><tp:taxon-name-part taxon-name-part-type="genus">Oberthuerella</tp:taxon-name-part> <tp:taxon-name-part taxon-name-part-type="species">aureopilosa</tp:taxon-name-part></tp:taxon-name></italic> Benoit, 1955 (Democratic Republic of the Congo)</p><p><italic><tp:taxon-name><tp:taxon-name-part taxon-name-part-type="genus">Oberthuerella</tp:taxon-name-part> <tp:taxon-name-part taxon-name-part-type="species">breviscutellaris</tp:taxon-name-part></tp:taxon-name></italic> Benoit, 1955 (Democratic Republic of Congo, Kenya, Zimbabwe)</p><p><italic><tp:taxon-name><tp:taxon-name-part taxon-name-part-type="genus">Oberthuerella</tp:taxon-name-part> <tp:taxon-name-part taxon-name-part-type="species">crassicornis</tp:taxon-name-part></tp:taxon-name></italic> Benoit, 1955 (Democratic Republic of Congo, Malawi).</p><p>syn <italic><tp:taxon-name><tp:taxon-name-part taxon-name-part-type="genus">Oberthuerella</tp:taxon-name-part> <tp:taxon-name-part taxon-name-part-type="species">compressa</tp:taxon-name-part></tp:taxon-name></italic> Benoit, 1955</p><p><italic><tp:taxon-name><tp:taxon-name-part taxon-name-part-type="genus">Oberthuerella</tp:taxon-name-part> <tp:taxon-name-part taxon-name-part-type="species">cyclopia</tp:taxon-name-part></tp:taxon-name></italic> Buffington and van Noort, 2012 (Democratic Republic of Congo)</p><p><italic><tp:taxon-name><tp:taxon-name-part taxon-name-part-type="genus">Oberthuerella</tp:taxon-name-part> <tp:taxon-name-part taxon-name-part-type="species">eschara</tp:taxon-name-part></tp:taxon-name></italic> Buffington and van Noort, 2012 (Liberia)</p><p><italic><tp:taxon-name><tp:taxon-name-part taxon-name-part-type="genus">Oberthuerella</tp:taxon-name-part> <tp:taxon-name-part taxon-name-part-type="species">kibalensis</tp:taxon-name-part></tp:taxon-name></italic> van Noort and Buffington, 2012 (Uganda)</p><p><italic><tp:taxon-name><tp:taxon-name-part taxon-name-part-type="genus">Oberthuerella</tp:taxon-name-part> <tp:taxon-name-part taxon-name-part-type="species">lenticularis</tp:taxon-name-part></tp:taxon-name></italic> Saussure, 1890 (Ivory Coast, Madagascar, Malawi, South Africa)</p><p><italic><tp:taxon-name><tp:taxon-name-part taxon-name-part-type="genus">Oberthuerella</tp:taxon-name-part> <tp:taxon-name-part taxon-name-part-type="species">longicaudata</tp:taxon-name-part></tp:taxon-name></italic> Benoit, 1955 (Democratic Republic of the Congo)</p><p><italic><tp:taxon-name><tp:taxon-name-part taxon-name-part-type="genus">Oberthuerella</tp:taxon-name-part> <tp:taxon-name-part taxon-name-part-type="species">longispinosa</tp:taxon-name-part></tp:taxon-name></italic> Benoit, 1955 (Democratic Republic of Congo; Gabon; Ivory Coast; Malawi)</p><p><italic><tp:taxon-name><tp:taxon-name-part taxon-name-part-type="genus">Oberthuerella</tp:taxon-name-part> <tp:taxon-name-part taxon-name-part-type="species">nigra</tp:taxon-name-part></tp:taxon-name></italic> Kieffer, 1910b (Equatorial Guinea)</p><p><italic><tp:taxon-name><tp:taxon-name-part taxon-name-part-type="genus">Oberthuerella</tp:taxon-name-part> <tp:taxon-name-part taxon-name-part-type="species">nigrescens</tp:taxon-name-part></tp:taxon-name></italic> Benoit, 1955 (Democratic Republic of the Congo)</p><p><italic><tp:taxon-name><tp:taxon-name-part taxon-name-part-type="genus">Oberthuerella</tp:taxon-name-part> <tp:taxon-name-part taxon-name-part-type="species">pardolatus</tp:taxon-name-part></tp:taxon-name></italic> Buffington and van Noort, 2012 (Democratic Republic of the Congo)</p><p><italic><tp:taxon-name><tp:taxon-name-part taxon-name-part-type="genus">Oberthuerella</tp:taxon-name-part> <tp:taxon-name-part taxon-name-part-type="species">sharkeyi</tp:taxon-name-part></tp:taxon-name></italic> Buffington and van Noort, 2012 (Republic of the Congo)</p><p><italic><tp:taxon-name><tp:taxon-name-part taxon-name-part-type="genus">Oberthuerella</tp:taxon-name-part> <tp:taxon-name-part taxon-name-part-type="species">simba</tp:taxon-name-part></tp:taxon-name></italic> Buffington and van Noort, 2012 (Democratic Republic of the Congo)</p><p><italic><tp:taxon-name><tp:taxon-name-part taxon-name-part-type="genus">Oberthuerella</tp:taxon-name-part> <tp:taxon-name-part taxon-name-part-type="species">tibialis</tp:taxon-name-part></tp:taxon-name></italic> Kieffer, 1904 (Cameroon, South Africa; Zimbabwe)</p><p><italic><tp:taxon-name><tp:taxon-name-part taxon-name-part-type="genus">Oberthuerella</tp:taxon-name-part> <tp:taxon-name-part taxon-name-part-type="species">transiens</tp:taxon-name-part></tp:taxon-name></italic> (Benoit, 1955) (<italic><tp:taxon-name><tp:taxon-name-part taxon-name-part-type="genus">Tessmanella</tp:taxon-name-part></tp:taxon-name></italic>) (Democratic Republic of the Congo)</p><p><italic><tp:taxon-name><tp:taxon-name-part taxon-name-part-type="genus">Oberthuerella</tp:taxon-name-part> <tp:taxon-name-part taxon-name-part-type="species">triformis</tp:taxon-name-part></tp:taxon-name></italic> Quinlan, 1979 (Tanzania)</p></tp:treatment-sec><ref-list><ref id="B45"><mixed-citation xmlns:xlink="http://www.w3.org/1999/xlink" xlink:type="simple"><person-group><name name-style="western"><surname>Buffington</surname><given-names>ML</given-names></name><name name-style="western"><surname>van Noort</surname><given-names>S</given-names></name></person-group> (<year>2012</year>) <article-title>Revision of the Afrotropical <tp:taxon-name><tp:taxon-name-part taxon-name-part-type="subfamily">Oberthuerellinae</tp:taxon-name-part></tp:taxon-name> (<tp:taxon-name><tp:taxon-name-part taxon-name-part-type="superfamily">Cynipoidea</tp:taxon-name-part></tp:taxon-name>, <tp:taxon-name><tp:taxon-name-part taxon-name-part-type="family">Liopteridae</tp:taxon-name-part></tp:taxon-name>).</article-title><source>ZooKeys</source><volume>202</volume>: <fpage>1</fpage>–<lpage>154</lpage>. doi: <ext-link ext-link-type="doi" xlink:href="10.3897/zookeys.202.2136" xlink:type="simple">10.3897/zookeys.202.2136</ext-link></mixed-citation></ref><ref id="B244"><mixed-citation xmlns:xlink="http://www.w3.org/1999/xlink" xlink:type="simple"><person-group><name name-style="western"><surname>van Noort</surname><given-names>S</given-names></name></person-group> (<year>2004–2015</year>) <source>WaspWeb – a bioinformatics resource for Afrotropical <tp:taxon-name><tp:taxon-name-part taxon-name-part-type="order">Hymenoptera</tp:taxon-name-part></tp:taxon-name></source>. <ext-link ext-link-type="uri" xlink:href="http://www.waspweb.org.za" xlink:type="simple">http://www.waspweb.org.za</ext-link></mixed-citation></ref></ref-list></tp:taxon-treatment>
