# Supplementary material for: Afrotropical Cynipoidea (Hymenoptera)
Source: Zookeys. 2015 Apr 1;(493):1–176. doi: 10.3897/zookeys.493.6353 (PMC4389221; doi:10.3897/zookeys.493.6353)
Supplement: XML Treatment for Tessmannella [file zookeys.493.6353-treatment53.xml]

<!DOCTYPE tp:taxon-treatment
  PUBLIC "-//TaxonX//DTD Taxonomic Treatment Publishing DTD v0 20100105//EN" "tax-treatment-NSO.dtd">
<tp:taxon-treatment xmlns:tp="http://www.plazi.org/taxpub"><tp:treatment-meta><kwd-group><label>Taxon classification</label><kwd><named-content content-type="kingdom">Animalia</named-content></kwd><kwd><named-content content-type="order">Hymenoptera</named-content></kwd><kwd><named-content content-type="family">Liopteridae</named-content></kwd></kwd-group><mixed-citation publication-type="journal"><person-group><name><surname>van Noort</surname><given-names>Simon</given-names></name><name><surname>Buffington</surname><given-names>Matthew L.</given-names></name><name><surname>Forshage</surname><given-names>Mattias</given-names></name></person-group><article-title>Afrotropical <tp:taxon-name><tp:taxon-name-part taxon-name-part-type="superfamily">Cynipoidea</tp:taxon-name-part></tp:taxon-name> (<tp:taxon-name><tp:taxon-name-part taxon-name-part-type="order">Hymenoptera</tp:taxon-name-part></tp:taxon-name>)</article-title><source>Zookeys</source><day>1</day><month>4</month><year>2015</year><volume>2015</volume><issue>493</issue><fpage>1</fpage><lpage>176</lpage><pub-id pub-id-type="doi">10.3897/zookeys.493.6353</pub-id></mixed-citation></tp:treatment-meta><tp:nomenclature><tp:taxon-name>
                            <tp:taxon-name-part taxon-name-part-type="genus">Tessmannella</tp:taxon-name-part>
                        </tp:taxon-name><tp:taxon-authority>Hedicke, 1912</tp:taxon-authority></tp:nomenclature><tp:treatment-sec sec-type="Diagnosis"><title>Diagnosis.</title><p>Female antenna 13–segmented, subclavate; male 14–segmented. Face with reticulate to rugose sculpture and scattered pubescence. Pronotum coarsely rugose with median tooth or spine viewed laterally. Mesonotum with coarse variable sculp<!--PageBreak-->ture, propodeum without pronounced side margins. Segment 1 of metasoma (petiole) three times as long as broad, segments 2–4 short viewed laterally and dorsally, segment 5 the largest. Metafemora with a rounded lobe between medial area and apex, tooth on metafemur angled, hind tibia with a distinct lobe apically, opposite the tibial spines. Scutellum with three foveae.</p><p><bold>Identification.</bold> Dichotomous and online interactive keys to species are available in <xref ref-type="bibr" rid="B45">Buffington and van Noort (2012)</xref> and <xref ref-type="bibr" rid="B244">van Noort (2004–2015)</xref>.</p><fig id="F54" position="float" orientation="portrait"><label>Figure 54.</label><caption><p><italic><tp:taxon-name><tp:taxon-name-part taxon-name-part-type="genus">Tessmannella</tp:taxon-name-part> <tp:taxon-name-part taxon-name-part-type="species">kiplingi</tp:taxon-name-part></tp:taxon-name></italic> (Republic of Congo). <bold>A</bold> habitus lateral view <bold>B</bold> head and mesosoma dorsal view <bold>C</bold> head, anterior view.</p></caption><graphic xmlns:xlink="http://www.w3.org/1999/xlink" xlink:href="zookeys-493-001-g054.jpg" position="float" orientation="portrait" xlink:type="simple" id="oo_41208.jpg"/></fig></tp:treatment-sec><tp:treatment-sec sec-type="Distribution"><title>Distribution.</title><p>Central African Republic, Democratic Republic of Congo, Equatorial Guinea, Gabon, Kenya, Republic of Congo (<xref ref-type="bibr" rid="B45">Buffington and van Noort 2012</xref>).</p><!--PageBreak--></tp:treatment-sec><tp:treatment-sec sec-type="Biology"><title>Biology.</title><p>Unknown.</p></tp:treatment-sec><tp:treatment-sec sec-type="Species richness"><title>Species richness.</title><p><italic><tp:taxon-name><tp:taxon-name-part taxon-name-part-type="genus">Tessmannella</tp:taxon-name-part> <tp:taxon-name-part taxon-name-part-type="species">copelandi</tp:taxon-name-part></tp:taxon-name></italic> Buffington &amp; van Noort, 2012 (Kenya)</p><p><italic><tp:taxon-name><tp:taxon-name-part taxon-name-part-type="genus">Tessmannella</tp:taxon-name-part> <tp:taxon-name-part taxon-name-part-type="species">expansa</tp:taxon-name-part></tp:taxon-name></italic> Quinlan, 1979 (Gabon)</p><p><italic><tp:taxon-name><tp:taxon-name-part taxon-name-part-type="genus">Tessmannella</tp:taxon-name-part> <tp:taxon-name-part taxon-name-part-type="species">kiplingi</tp:taxon-name-part></tp:taxon-name></italic> Buffington &amp; van Noort, 2012 (Republic of Congo)</p><p><italic><tp:taxon-name><tp:taxon-name-part taxon-name-part-type="genus">Tessmannella</tp:taxon-name-part> <tp:taxon-name-part taxon-name-part-type="species">nigra</tp:taxon-name-part></tp:taxon-name></italic> Hedicke, 1912 (Democratic Republic of Congo, Equatorial Guinea)</p><p><italic><tp:taxon-name><tp:taxon-name-part taxon-name-part-type="genus">Tessmannella</tp:taxon-name-part> <tp:taxon-name-part taxon-name-part-type="species">roberti</tp:taxon-name-part></tp:taxon-name></italic> Buffington &amp; van Noort, 2012 (Central African Rebublic)</p><p><italic><tp:taxon-name><tp:taxon-name-part taxon-name-part-type="genus">Tessmannella</tp:taxon-name-part> <tp:taxon-name-part taxon-name-part-type="species">spinosa</tp:taxon-name-part></tp:taxon-name></italic> Hedicke, 1912 (Equatorial Guinea)</p><!--PageBreak--></tp:treatment-sec><ref-list><ref id="B45"><mixed-citation xmlns:xlink="http://www.w3.org/1999/xlink" xlink:type="simple"><person-group><name name-style="western"><surname>Buffington</surname><given-names>ML</given-names></name><name name-style="western"><surname>van Noort</surname><given-names>S</given-names></name></person-group> (<year>2012</year>) <article-title>Revision of the Afrotropical <tp:taxon-name><tp:taxon-name-part taxon-name-part-type="subfamily">Oberthuerellinae</tp:taxon-name-part></tp:taxon-name> (<tp:taxon-name><tp:taxon-name-part taxon-name-part-type="superfamily">Cynipoidea</tp:taxon-name-part></tp:taxon-name>, <tp:taxon-name><tp:taxon-name-part taxon-name-part-type="family">Liopteridae</tp:taxon-name-part></tp:taxon-name>).</article-title><source>ZooKeys</source><volume>202</volume>: <fpage>1</fpage>–<lpage>154</lpage>. doi: <ext-link ext-link-type="doi" xlink:href="10.3897/zookeys.202.2136" xlink:type="simple">10.3897/zookeys.202.2136</ext-link></mixed-citation></ref><ref id="B244"><mixed-citation xmlns:xlink="http://www.w3.org/1999/xlink" xlink:type="simple"><person-group><name name-style="western"><surname>van Noort</surname><given-names>S</given-names></name></person-group> (<year>2004–2015</year>) <source>WaspWeb – a bioinformatics resource for Afrotropical <tp:taxon-name><tp:taxon-name-part taxon-name-part-type="order">Hymenoptera</tp:taxon-name-part></tp:taxon-name></source>. <ext-link ext-link-type="uri" xlink:href="http://www.waspweb.org.za" xlink:type="simple">http://www.waspweb.org.za</ext-link></mixed-citation></ref></ref-list></tp:taxon-treatment>
