# Supplementary material for: Afrotropical Cynipoidea (Hymenoptera)
Source: Zookeys. 2015 Apr 1;(493):1–176. doi: 10.3897/zookeys.493.6353 (PMC4389221; doi:10.3897/zookeys.493.6353)
Supplement: Supplementary material 1 — Multi-entry, matrix-based identification key to the Afrotropical families of Cynipoidea (Hymenoptera) as exported from Lucid Builder 3.5 in XML SDD format [file zookeys-493-001-s001.sdd]

<?xml version="1.0" encoding="UTF-8"?>
<Datasets xsi:schemaLocation="http://rs.tdwg.org/UBIF/2006/ http://www.lucidcentral.org/2006/SDD/SDD1.1/SDD.xsd" xmlns="http://rs.tdwg.org/UBIF/2006/" xmlns:xsi="http://www.w3.org/2001/XMLSchema-instance">
  <TechnicalMetadata created="2015-03-10T11:26:47.725+02:00">
    <Generator name="Lucid3 Builder" version="3.4.0_b01" routine="com.cbit.lucid.builder.core.io.sdd11.SDDKeyWriter" notes="http://www.lucidcentral.org/lucid3/"/>
    <TechnicalContact literal="http://www.lucidcentral.org" email="contact@lucidcentral.org"/>
  </TechnicalMetadata>
  <Dataset xml:lang="en-us">
    <Representation>
      <Label>Untitled</Label>
    </Representation>
    <TaxonNames>
      <TaxonName id="t1" debuglabel="22:Cynipidae">
        <Representation>
          <Label>Cynipidae</Label>
          <MediaObject ref="m1" debuglabel="29:http://www.waspweb.org/Cynipoidea/Cynipidae/index.htm"/>
          <MediaObject ref="m2" debuglabel="37:Images/Rhoophilus_loewi_SAM-HYM-P024814_female_habitus_lateral_2.jpg"/>
        </Representation>
      </TaxonName>
      <TaxonName id="t2" debuglabel="24:Figitidae">
        <Representation>
          <Label>Figitidae</Label>
          <MediaObject ref="m3" debuglabel="30:http://www.waspweb.org/Cynipoidea/Figitidae/index.htm"/>
          <MediaObject ref="m4" debuglabel="38:Images/Anacharoides_rufa_habitus.jpg"/>
        </Representation>
      </TaxonName>
      <TaxonName id="t3" debuglabel="25:Ibaliidae">
        <Representation>
          <Label>Ibaliidae</Label>
          <MediaObject ref="m5" debuglabel="31:http://www.waspweb.org/Cynipoidea/Ibaliidae/index.htm"/>
          <MediaObject ref="m6" debuglabel="39:Images/Ibalia_leucospoides_P025038_female_habitus_lateral.jpg"/>
        </Representation>
      </TaxonName>
      <TaxonName id="t4" debuglabel="26:Liopteridae">
        <Representation>
          <Label>Liopteridae</Label>
          <MediaObject ref="m7" debuglabel="35:http://www.waspweb.org/Cynipoidea/Liopteridae/index.htm"/>
          <MediaObject ref="m8" debuglabel="40:Images/Oberthuerella_kibalensis_SAM-HYM-P024842_habitus.jpg"/>
        </Representation>
      </TaxonName>
    </TaxonNames>
    <TaxonHierarchies>
      <TaxonHierarchy id="th1" debuglabel="1:Default Entity Tree">
        <Representation>
          <Label>Default Entity Tree</Label>
        </Representation>
        <TaxonHierarchyType>UnspecifiedTaxonomy</TaxonHierarchyType>
        <Nodes>
          <Node id="tn1" debuglabel="22:Cynipidae">
            <TaxonName ref="t1" debuglabel="22:Cynipidae"/>
          </Node>
          <Node id="tn2" debuglabel="24:Figitidae">
            <TaxonName ref="t2" debuglabel="24:Figitidae"/>
          </Node>
          <Node id="tn3" debuglabel="25:Ibaliidae">
            <TaxonName ref="t3" debuglabel="25:Ibaliidae"/>
          </Node>
          <Node id="tn4" debuglabel="26:Liopteridae">
            <TaxonName ref="t4" debuglabel="26:Liopteridae"/>
          </Node>
        </Nodes>
      </TaxonHierarchy>
    </TaxonHierarchies>
    <DescriptiveConcepts>
      <DescriptiveConcept id="dc0">
        <Representation>
          <Label>Fixed set of modifiers supported in Lucid3</Label>
        </Representation>
        <Modifiers>
          <Modifier id="mod1" debuglabel="1:rarely">
            <Representation>
              <Label>rarely</Label>
            </Representation>
            <ModifierClass>Frequency</ModifierClass>
            <ProportionRange lowerestimate="0.0" upperestimate="0.25"/>
          </Modifier>
          <Modifier id="mod2" debuglabel="2:uncertain">
            <Representation>
              <Label>uncertain</Label>
            </Representation>
            <ModifierClass>Certainty</ModifierClass>
            <ProportionRange lowerestimate="0.0" upperestimate="0.5"/>
          </Modifier>
          <Modifier id="mod3" debuglabel="3:misinterpreted">
            <Representation>
              <Label>misinterpreted</Label>
            </Representation>
            <ModifierClass>TreatAsMisinterpretation</ModifierClass>
          </Modifier>
          <Modifier id="mod4" debuglabel="3:unscoped">
            <Representation>
              <Label>unscoped</Label>
            </Representation>
            <ModifierClass>OtherModifierClass</ModifierClass>
          </Modifier>
        </Modifiers>
      </DescriptiveConcept>
    </DescriptiveConcepts>
    <Characters>
      <CategoricalCharacter id="c1" debuglabel="8:Forewing radial cell size">
        <Representation>
          <Label>Forewing radial cell size</Label>
        </Representation>
        <States>
          <StateDefinition id="s1" debuglabel="7:Radial cell at least nine times as long as broad">
            <Representation>
              <Label>Radial cell at least nine times as long as broad</Label>
              <MediaObject ref="m9" debuglabel="36:Images/Cynipoidea_families_radialcell_elongate.jpg"/>
            </Representation>
          </StateDefinition>
          <StateDefinition id="s2" debuglabel="9:Radial cell less than six times as long as broad">
            <Representation>
              <Label>Radial cell less than six times as long as broad</Label>
              <MediaObject ref="m10" debuglabel="48:Images/Cynipoidea_families_radialcell_short.jpg"/>
            </Representation>
          </StateDefinition>
        </States>
      </CategoricalCharacter>
      <CategoricalCharacter id="c2" debuglabel="34:Metafemoral armament">
        <Representation>
          <Label>Metafemoral armament</Label>
        </Representation>
        <States>
          <StateDefinition id="s3" debuglabel="41:Metafemur with distinct ventral tooth">
            <Representation>
              <Label>Metafemur with distinct ventral tooth</Label>
              <MediaObject ref="m11" debuglabel="63:Images/Metafemoral spine present.jpg"/>
            </Representation>
          </StateDefinition>
          <StateDefinition id="s4" debuglabel="62:Metafemur with smooth ventral margin">
            <Representation>
              <Label>Metafemur with smooth ventral margin</Label>
              <MediaObject ref="m12" debuglabel="64:Images/Metafemur without spine.jpg"/>
            </Representation>
          </StateDefinition>
        </States>
      </CategoricalCharacter>
      <CategoricalCharacter id="c3" debuglabel="17:Mesopleural sculpture">
        <Representation>
          <Label>Mesopleural sculpture</Label>
        </Representation>
        <States>
          <StateDefinition id="s5" debuglabel="18:Mesopleuron with at least some sculpture: striate or crenulate to rugose">
            <Representation>
              <Label>Mesopleuron with at least some sculpture: striate or crenulate to rugose</Label>
              <MediaObject ref="m13" debuglabel="42:Images/Cynipoidea_families_mesopleuron_rough.jpg"/>
            </Representation>
          </StateDefinition>
          <StateDefinition id="s6" debuglabel="16:Mesopleuron completely smooth, often with a single longitudinal line">
            <Representation>
              <Label>Mesopleuron completely smooth, often with a single longitudinal line</Label>
              <MediaObject ref="m14" debuglabel="33:Images/Mesopleuron smooth with line.jpg"/>
            </Representation>
          </StateDefinition>
        </States>
      </CategoricalCharacter>
      <CategoricalCharacter id="c4" debuglabel="5:Metasoma: lateral compression">
        <Representation>
          <Label>Metasoma: lateral compression</Label>
        </Representation>
        <States>
          <StateDefinition id="s7" debuglabel="6:Metasoma in dorsal view, evenly rounded on both sides, often rather stout">
            <Representation>
              <Label>Metasoma in dorsal view, evenly rounded on both sides, often rather stout</Label>
              <MediaObject ref="m15" debuglabel="52:Images/Cynipoidea_families_metasoma_rounded.jpg"/>
            </Representation>
          </StateDefinition>
          <StateDefinition id="s8" debuglabel="4:Metasoma in dorsal view, extremely thin, blade-like">
            <Representation>
              <Label>Metasoma in dorsal view, extremely thin, blade-like</Label>
              <MediaObject ref="m16" debuglabel="51:Images/Cynipoidea_families_metasoma_compressed.jpg"/>
            </Representation>
          </StateDefinition>
        </States>
      </CategoricalCharacter>
      <CategoricalCharacter id="c5" debuglabel="2:Metasoma: relative segment sizes">
        <Representation>
          <Label>Metasoma: relative segment sizes</Label>
        </Representation>
        <States>
          <StateDefinition id="s9" debuglabel="23:Metasomal segment four, five or six the largest in lateral view, with two to four small segments preceding largest segment.">
            <Representation>
              <Label>Metasomal segment four, five or six the largest in lateral view, with two to four small segments preceding largest segment.</Label>
              <MediaObject ref="m17" debuglabel="49:Images/Cynipoidea_families_metasoma_segt 4or5_largest.jpg"/>
            </Representation>
          </StateDefinition>
          <StateDefinition id="s10" debuglabel="3:Metasomal segment two or three the largest, when viewed laterally, or fused into a syntergum with at most only one small segment preceding the largest.">
            <Representation>
              <Label>Metasomal segment two or three the largest, when viewed laterally, or fused into a syntergum with at most only one small segment preceding the largest.</Label>
              <MediaObject ref="m18" debuglabel="50:Images/Cynipoidea_families_metasoma_segt 2_largest.jpg"/>
            </Representation>
          </StateDefinition>
        </States>
      </CategoricalCharacter>
      <CategoricalCharacter id="c6" debuglabel="14:Pronotal plate">
        <Representation>
          <Label>Pronotal plate</Label>
        </Representation>
        <States>
          <StateDefinition id="s11" debuglabel="15:Pronotal plate absent or reduced, ventro-lateral margins not visible">
            <Representation>
              <Label>Pronotal plate absent or reduced, ventro-lateral margins not visible</Label>
              <MediaObject ref="m19" debuglabel="44:Images/Cynipoidea_families_pronotal_plate_absent.jpg"/>
            </Representation>
          </StateDefinition>
          <StateDefinition id="s12" debuglabel="13:Pronotal plate present, often projecting forward, with distinct ventro-lateral margins">
            <Representation>
              <Label>Pronotal plate present, often projecting forward, with distinct ventro-lateral margins</Label>
              <MediaObject ref="m20" debuglabel="45:Images/Cynipoidea_families_pronotal_plate.jpg"/>
            </Representation>
          </StateDefinition>
        </States>
      </CategoricalCharacter>
      <CategoricalCharacter id="c7" debuglabel="27:Scutellar plate">
        <Representation>
          <Label>Scutellar plate</Label>
        </Representation>
        <States>
          <StateDefinition id="s13" debuglabel="32:Scutellar plate absent">
            <Representation>
              <Label>Scutellar plate absent</Label>
              <MediaObject ref="m21" debuglabel="61:Images/Scutellar cup absent.jpg"/>
            </Representation>
          </StateDefinition>
          <StateDefinition id="s14" debuglabel="28:Scutellar plate present">
            <Representation>
              <Label>Scutellar plate present</Label>
              <MediaObject ref="m22" debuglabel="60:Images/Scutellar cup present.jpg"/>
            </Representation>
          </StateDefinition>
        </States>
      </CategoricalCharacter>
      <CategoricalCharacter id="c8" debuglabel="20:Scutellar spine">
        <Representation>
          <Label>Scutellar spine</Label>
        </Representation>
        <States>
          <StateDefinition id="s15" debuglabel="21:Scutellum never with an apical spine">
            <Representation>
              <Label>Scutellum never with an apical spine</Label>
              <MediaObject ref="m23" debuglabel="53:Images/Scutellum without medial spine.jpg"/>
            </Representation>
          </StateDefinition>
          <StateDefinition id="s16" debuglabel="19:Scutellum with posteriorly directed spine">
            <Representation>
              <Label>Scutellum with posteriorly directed spine</Label>
              <MediaObject ref="m24" debuglabel="43:Images/Scutellum with medial spine.jpg"/>
            </Representation>
          </StateDefinition>
        </States>
      </CategoricalCharacter>
      <CategoricalCharacter id="c9" debuglabel="11:Size">
        <Representation>
          <Label>Size</Label>
        </Representation>
        <States>
          <StateDefinition id="s17" debuglabel="10:Large wasps, exceeding 10 mm in body length">
            <Representation>
              <Label>Large wasps, exceeding 10 mm in body length</Label>
              <MediaObject ref="m25" debuglabel="39:Images/Ibalia_leucospoides_P025038_female_habitus_lateral.jpg"/>
            </Representation>
          </StateDefinition>
          <StateDefinition id="s18" debuglabel="54:Medium sized wasps, ranging from 4 mm to 10 mm in body length">
            <Representation>
              <Label>Medium sized wasps, ranging from 4 mm to 10 mm in body length</Label>
              <MediaObject ref="m26" debuglabel="56:Images/Medium sized wasps.jpg"/>
            </Representation>
          </StateDefinition>
          <StateDefinition id="s19" debuglabel="55:Small to medium sized wasps, ranging from 2 mm to 4 mm in body length">
            <Representation>
              <Label>Small to medium sized wasps, ranging from 2 mm to 4 mm in body length</Label>
              <MediaObject ref="m27" debuglabel="58:Images/Small to Medium sized wasps.jpg"/>
            </Representation>
          </StateDefinition>
          <StateDefinition id="s20" debuglabel="12:Small wasps, less than 2 mm in body length">
            <Representation>
              <Label>Small wasps, less than 2 mm in body length</Label>
              <MediaObject ref="m28" debuglabel="59:Images/Small sized wasps.jpg"/>
            </Representation>
          </StateDefinition>
        </States>
      </CategoricalCharacter>
    </Characters>
    <CharacterTrees>
      <CharacterTree id="ct1" debuglabel="1:Default Feature Tree">
        <Representation>
          <Label>Default Feature Tree</Label>
        </Representation>
        <DesignedFor>
          <Role>InteractiveIdentification</Role>
        </DesignedFor>
        <Nodes>
          <CharNode>
            <Character ref="c1" debuglabel="8:Forewing radial cell size"/>
          </CharNode>
          <CharNode>
            <Character ref="c2" debuglabel="34:Metafemoral armament"/>
          </CharNode>
          <CharNode>
            <Character ref="c3" debuglabel="17:Mesopleural sculpture"/>
          </CharNode>
          <CharNode>
            <Character ref="c4" debuglabel="5:Metasoma: lateral compression"/>
          </CharNode>
          <CharNode>
            <Character ref="c5" debuglabel="2:Metasoma: relative segment sizes"/>
          </CharNode>
          <CharNode>
            <Character ref="c6" debuglabel="14:Pronotal plate"/>
          </CharNode>
          <CharNode>
            <Character ref="c7" debuglabel="27:Scutellar plate"/>
          </CharNode>
          <CharNode>
            <Character ref="c8" debuglabel="20:Scutellar spine"/>
          </CharNode>
          <CharNode>
            <Character ref="c9" debuglabel="11:Size"/>
          </CharNode>
        </Nodes>
      </CharacterTree>
    </CharacterTrees>
    <CodedDescriptions>
      <CodedDescription id="cd1" debuglabel="22:Cynipidae">
        <Representation>
          <Label>Cynipidae</Label>
        </Representation>
        <Scope>
          <TaxonName ref="t1" debuglabel="22:Cynipidae"/>
        </Scope>
        <SummaryData>
          <Categorical ref="c7" debuglabel="27:Scutellar plate">
            <State ref="s13" debuglabel="32:Scutellar plate absent"/>
          </Categorical>
          <Categorical ref="c3" debuglabel="17:Mesopleural sculpture">
            <State ref="s5" debuglabel="18:Mesopleuron with at least some sculpture: striate or crenulate to rugose"/>
          </Categorical>
          <Categorical ref="c5" debuglabel="2:Metasoma: relative segment sizes">
            <State ref="s10" debuglabel="3:Metasomal segment two or three the largest, when viewed laterally, or fused into a syntergum with at most only one small segment preceding the largest."/>
          </Categorical>
          <Categorical ref="c8" debuglabel="20:Scutellar spine">
            <State ref="s15" debuglabel="21:Scutellum never with an apical spine"/>
          </Categorical>
          <Categorical ref="c4" debuglabel="5:Metasoma: lateral compression">
            <State ref="s7" debuglabel="6:Metasoma in dorsal view, evenly rounded on both sides, often rather stout"/>
          </Categorical>
          <Categorical ref="c9" debuglabel="11:Size">
            <State ref="s19" debuglabel="55:Small to medium sized wasps, ranging from 2 mm to 4 mm in body length"/>
          </Categorical>
          <Categorical ref="c1" debuglabel="8:Forewing radial cell size">
            <State ref="s2" debuglabel="9:Radial cell less than six times as long as broad"/>
          </Categorical>
          <Categorical ref="c2" debuglabel="34:Metafemoral armament">
            <State ref="s4" debuglabel="62:Metafemur with smooth ventral margin"/>
          </Categorical>
          <Categorical ref="c6" debuglabel="14:Pronotal plate">
            <State ref="s11" debuglabel="15:Pronotal plate absent or reduced, ventro-lateral margins not visible"/>
          </Categorical>
        </SummaryData>
      </CodedDescription>
      <CodedDescription id="cd2" debuglabel="24:Figitidae">
        <Representation>
          <Label>Figitidae</Label>
        </Representation>
        <Scope>
          <TaxonName ref="t2" debuglabel="24:Figitidae"/>
        </Scope>
        <SummaryData>
          <Categorical ref="c7" debuglabel="27:Scutellar plate">
            <State ref="s13" debuglabel="32:Scutellar plate absent"/>
            <State ref="s14" debuglabel="28:Scutellar plate present"/>
          </Categorical>
          <Categorical ref="c5" debuglabel="2:Metasoma: relative segment sizes">
            <State ref="s10" debuglabel="3:Metasomal segment two or three the largest, when viewed laterally, or fused into a syntergum with at most only one small segment preceding the largest."/>
          </Categorical>
          <Categorical ref="c4" debuglabel="5:Metasoma: lateral compression">
            <State ref="s7" debuglabel="6:Metasoma in dorsal view, evenly rounded on both sides, often rather stout"/>
          </Categorical>
          <Categorical ref="c1" debuglabel="8:Forewing radial cell size">
            <State ref="s2" debuglabel="9:Radial cell less than six times as long as broad"/>
          </Categorical>
          <Categorical ref="c9" debuglabel="11:Size">
            <State ref="s20" debuglabel="12:Small wasps, less than 2 mm in body length"/>
            <State ref="s19" debuglabel="55:Small to medium sized wasps, ranging from 2 mm to 4 mm in body length"/>
          </Categorical>
          <Categorical ref="c6" debuglabel="14:Pronotal plate">
            <State ref="s12" debuglabel="13:Pronotal plate present, often projecting forward, with distinct ventro-lateral margins"/>
          </Categorical>
          <Categorical ref="c3" debuglabel="17:Mesopleural sculpture">
            <State ref="s6" debuglabel="16:Mesopleuron completely smooth, often with a single longitudinal line"/>
            <State ref="s5" debuglabel="18:Mesopleuron with at least some sculpture: striate or crenulate to rugose">
              <Modifier ref="mod1" debuglabel="1:rarely"/>
            </State>
          </Categorical>
          <Categorical ref="c8" debuglabel="20:Scutellar spine">
            <State ref="s16" debuglabel="19:Scutellum with posteriorly directed spine"/>
            <State ref="s15" debuglabel="21:Scutellum never with an apical spine"/>
          </Categorical>
          <Categorical ref="c2" debuglabel="34:Metafemoral armament">
            <State ref="s4" debuglabel="62:Metafemur with smooth ventral margin"/>
          </Categorical>
        </SummaryData>
      </CodedDescription>
      <CodedDescription id="cd3" debuglabel="25:Ibaliidae">
        <Representation>
          <Label>Ibaliidae</Label>
        </Representation>
        <Scope>
          <TaxonName ref="t3" debuglabel="25:Ibaliidae"/>
        </Scope>
        <SummaryData>
          <Categorical ref="c7" debuglabel="27:Scutellar plate">
            <State ref="s13" debuglabel="32:Scutellar plate absent"/>
          </Categorical>
          <Categorical ref="c3" debuglabel="17:Mesopleural sculpture">
            <State ref="s5" debuglabel="18:Mesopleuron with at least some sculpture: striate or crenulate to rugose"/>
          </Categorical>
          <Categorical ref="c4" debuglabel="5:Metasoma: lateral compression">
            <State ref="s8" debuglabel="4:Metasoma in dorsal view, extremely thin, blade-like"/>
          </Categorical>
          <Categorical ref="c8" debuglabel="20:Scutellar spine">
            <State ref="s15" debuglabel="21:Scutellum never with an apical spine"/>
          </Categorical>
          <Categorical ref="c1" debuglabel="8:Forewing radial cell size">
            <State ref="s1" debuglabel="7:Radial cell at least nine times as long as broad"/>
          </Categorical>
          <Categorical ref="c5" debuglabel="2:Metasoma: relative segment sizes">
            <State ref="s9" debuglabel="23:Metasomal segment four, five or six the largest in lateral view, with two to four small segments preceding largest segment."/>
          </Categorical>
          <Categorical ref="c9" debuglabel="11:Size">
            <State ref="s17" debuglabel="10:Large wasps, exceeding 10 mm in body length"/>
          </Categorical>
          <Categorical ref="c6" debuglabel="14:Pronotal plate">
            <State ref="s12" debuglabel="13:Pronotal plate present, often projecting forward, with distinct ventro-lateral margins"/>
          </Categorical>
          <Categorical ref="c2" debuglabel="34:Metafemoral armament">
            <State ref="s4" debuglabel="62:Metafemur with smooth ventral margin"/>
          </Categorical>
        </SummaryData>
      </CodedDescription>
      <CodedDescription id="cd4" debuglabel="26:Liopteridae">
        <Representation>
          <Label>Liopteridae</Label>
        </Representation>
        <Scope>
          <TaxonName ref="t4" debuglabel="26:Liopteridae"/>
        </Scope>
        <SummaryData>
          <Categorical ref="c7" debuglabel="27:Scutellar plate">
            <State ref="s13" debuglabel="32:Scutellar plate absent"/>
          </Categorical>
          <Categorical ref="c3" debuglabel="17:Mesopleural sculpture">
            <State ref="s5" debuglabel="18:Mesopleuron with at least some sculpture: striate or crenulate to rugose"/>
          </Categorical>
          <Categorical ref="c5" debuglabel="2:Metasoma: relative segment sizes">
            <State ref="s10" debuglabel="3:Metasomal segment two or three the largest, when viewed laterally, or fused into a syntergum with at most only one small segment preceding the largest."/>
            <State ref="s9" debuglabel="23:Metasomal segment four, five or six the largest in lateral view, with two to four small segments preceding largest segment."/>
          </Categorical>
          <Categorical ref="c8" debuglabel="20:Scutellar spine">
            <State ref="s16" debuglabel="19:Scutellum with posteriorly directed spine"/>
          </Categorical>
          <Categorical ref="c4" debuglabel="5:Metasoma: lateral compression">
            <State ref="s7" debuglabel="6:Metasoma in dorsal view, evenly rounded on both sides, often rather stout"/>
          </Categorical>
          <Categorical ref="c9" debuglabel="11:Size">
            <State ref="s18" debuglabel="54:Medium sized wasps, ranging from 4 mm to 10 mm in body length"/>
            <State ref="s19" debuglabel="55:Small to medium sized wasps, ranging from 2 mm to 4 mm in body length"/>
          </Categorical>
          <Categorical ref="c1" debuglabel="8:Forewing radial cell size">
            <State ref="s2" debuglabel="9:Radial cell less than six times as long as broad"/>
          </Categorical>
          <Categorical ref="c2" debuglabel="34:Metafemoral armament">
            <State ref="s3" debuglabel="41:Metafemur with distinct ventral tooth"/>
            <State ref="s4" debuglabel="62:Metafemur with smooth ventral margin"/>
          </Categorical>
          <Categorical ref="c6" debuglabel="14:Pronotal plate">
            <State ref="s12" debuglabel="13:Pronotal plate present, often projecting forward, with distinct ventro-lateral margins"/>
          </Categorical>
        </SummaryData>
      </CodedDescription>
    </CodedDescriptions>
    <MediaObjects>
      <MediaObject id="m1" debuglabel="29:http://www.waspweb.org/Cynipoidea/Cynipidae/index.htm">
        <Representation>
          <Label>No caption</Label>
        </Representation>
        <Type>Text</Type>
        <Source href="http://www.waspweb.org/Cynipoidea/Cynipidae/index.htm"/>
      </MediaObject>
      <MediaObject id="m10" debuglabel="48:Images/Cynipoidea_families_radialcell_short.jpg">
        <Representation>
          <Label>No caption</Label>
        </Representation>
        <Type>Image</Type>
        <Source href="file:/C:/Users/svannoort/Documents/Lucid keys/Cynipoidea_families/Media/Images/Cynipoidea_families_radialcell_short.jpg"/>
      </MediaObject>
      <MediaObject id="m11" debuglabel="63:Images/Metafemoral spine present.jpg">
        <Representation>
          <Label>No caption</Label>
        </Representation>
        <Type>Image</Type>
        <Source href="file:/C:/Users/svannoort/Documents/Lucid keys/Cynipoidea_families/Media/Images/Metafemoral spine present.jpg"/>
      </MediaObject>
      <MediaObject id="m12" debuglabel="64:Images/Metafemur without spine.jpg">
        <Representation>
          <Label>No caption</Label>
        </Representation>
        <Type>Image</Type>
        <Source href="file:/C:/Users/svannoort/Documents/Lucid keys/Cynipoidea_families/Media/Images/Metafemur without spine.jpg"/>
      </MediaObject>
      <MediaObject id="m13" debuglabel="42:Images/Cynipoidea_families_mesopleuron_rough.jpg">
        <Representation>
          <Label>No caption</Label>
        </Representation>
        <Type>Image</Type>
        <Source href="file:/C:/Users/svannoort/Documents/Lucid keys/Cynipoidea_families/Media/Images/Cynipoidea_families_mesopleuron_rough.jpg"/>
      </MediaObject>
      <MediaObject id="m14" debuglabel="33:Images/Mesopleuron smooth with line.jpg">
        <Representation>
          <Label>No caption</Label>
        </Representation>
        <Type>Image</Type>
        <Source href="file:/C:/Users/svannoort/Documents/Lucid keys/Cynipoidea_families/Media/Images/Mesopleuron smooth with line.jpg"/>
      </MediaObject>
      <MediaObject id="m15" debuglabel="52:Images/Cynipoidea_families_metasoma_rounded.jpg">
        <Representation>
          <Label>No caption</Label>
        </Representation>
        <Type>Image</Type>
        <Source href="file:/C:/Users/svannoort/Documents/Lucid keys/Cynipoidea_families/Media/Images/Cynipoidea_families_metasoma_rounded.jpg"/>
      </MediaObject>
      <MediaObject id="m16" debuglabel="51:Images/Cynipoidea_families_metasoma_compressed.jpg">
        <Representation>
          <Label>No caption</Label>
        </Representation>
        <Type>Image</Type>
        <Source href="file:/C:/Users/svannoort/Documents/Lucid keys/Cynipoidea_families/Media/Images/Cynipoidea_families_metasoma_compressed.jpg"/>
      </MediaObject>
      <MediaObject id="m17" debuglabel="49:Images/Cynipoidea_families_metasoma_segt 4or5_largest.jpg">
        <Representation>
          <Label>No caption</Label>
        </Representation>
        <Type>Image</Type>
        <Source href="file:/C:/Users/svannoort/Documents/Lucid keys/Cynipoidea_families/Media/Images/Cynipoidea_families_metasoma_segt 4or5_largest.jpg"/>
      </MediaObject>
      <MediaObject id="m18" debuglabel="50:Images/Cynipoidea_families_metasoma_segt 2_largest.jpg">
        <Representation>
          <Label>No caption</Label>
        </Representation>
        <Type>Image</Type>
        <Source href="file:/C:/Users/svannoort/Documents/Lucid keys/Cynipoidea_families/Media/Images/Cynipoidea_families_metasoma_segt 2_largest.jpg"/>
      </MediaObject>
      <MediaObject id="m19" debuglabel="44:Images/Cynipoidea_families_pronotal_plate_absent.jpg">
        <Representation>
          <Label>No caption</Label>
        </Representation>
        <Type>Image</Type>
        <Source href="file:/C:/Users/svannoort/Documents/Lucid keys/Cynipoidea_families/Media/Images/Cynipoidea_families_pronotal_plate_absent.jpg"/>
      </MediaObject>
      <MediaObject id="m2" debuglabel="37:Images/Rhoophilus_loewi_SAM-HYM-P024814_female_habitus_lateral_2.jpg">
        <Representation>
          <Label>No caption</Label>
        </Representation>
        <Type>Image</Type>
        <Source href="file:/C:/Users/svannoort/Documents/Lucid keys/Cynipoidea_families/Media/Images/Rhoophilus_loewi_SAM-HYM-P024814_female_habitus_lateral_2.jpg"/>
      </MediaObject>
      <MediaObject id="m20" debuglabel="45:Images/Cynipoidea_families_pronotal_plate.jpg">
        <Representation>
          <Label>No caption</Label>
        </Representation>
        <Type>Image</Type>
        <Source href="file:/C:/Users/svannoort/Documents/Lucid keys/Cynipoidea_families/Media/Images/Cynipoidea_families_pronotal_plate.jpg"/>
      </MediaObject>
      <MediaObject id="m21" debuglabel="61:Images/Scutellar cup absent.jpg">
        <Representation>
          <Label>No caption</Label>
        </Representation>
        <Type>Image</Type>
        <Source href="file:/C:/Users/svannoort/Documents/Lucid keys/Cynipoidea_families/Media/Images/Scutellar cup absent.jpg"/>
      </MediaObject>
      <MediaObject id="m22" debuglabel="60:Images/Scutellar cup present.jpg">
        <Representation>
          <Label>No caption</Label>
        </Representation>
        <Type>Image</Type>
        <Source href="file:/C:/Users/svannoort/Documents/Lucid keys/Cynipoidea_families/Media/Images/Scutellar cup present.jpg"/>
      </MediaObject>
      <MediaObject id="m23" debuglabel="53:Images/Scutellum without medial spine.jpg">
        <Representation>
          <Label>No caption</Label>
        </Representation>
        <Type>Image</Type>
        <Source href="file:/C:/Users/svannoort/Documents/Lucid keys/Cynipoidea_families/Media/Images/Scutellum without medial spine.jpg"/>
      </MediaObject>
      <MediaObject id="m24" debuglabel="43:Images/Scutellum with medial spine.jpg">
        <Representation>
          <Label>No caption</Label>
        </Representation>
        <Type>Image</Type>
        <Source href="file:/C:/Users/svannoort/Documents/Lucid keys/Cynipoidea_families/Media/Images/Scutellum with medial spine.jpg"/>
      </MediaObject>
      <MediaObject id="m25" debuglabel="39:Images/Ibalia_leucospoides_P025038_female_habitus_lateral.jpg">
        <Representation>
          <Label>No caption</Label>
        </Representation>
        <Type>Image</Type>
        <Source href="file:/C:/Users/svannoort/Documents/Lucid keys/Cynipoidea_families/Media/Images/Ibalia_leucospoides_P025038_female_habitus_lateral.jpg"/>
      </MediaObject>
      <MediaObject id="m26" debuglabel="56:Images/Medium sized wasps.jpg">
        <Representation>
          <Label>No caption</Label>
        </Representation>
        <Type>Image</Type>
        <Source href="file:/C:/Users/svannoort/Documents/Lucid keys/Cynipoidea_families/Media/Images/Medium sized wasps.jpg"/>
      </MediaObject>
      <MediaObject id="m27" debuglabel="58:Images/Small to Medium sized wasps.jpg">
        <Representation>
          <Label>No caption</Label>
        </Representation>
        <Type>Image</Type>
        <Source href="file:/C:/Users/svannoort/Documents/Lucid keys/Cynipoidea_families/Media/Images/Small to Medium sized wasps.jpg"/>
      </MediaObject>
      <MediaObject id="m28" debuglabel="59:Images/Small sized wasps.jpg">
        <Representation>
          <Label>No caption</Label>
        </Representation>
        <Type>Image</Type>
        <Source href="file:/C:/Users/svannoort/Documents/Lucid keys/Cynipoidea_families/Media/Images/Small sized wasps.jpg"/>
      </MediaObject>
      <MediaObject id="m3" debuglabel="30:http://www.waspweb.org/Cynipoidea/Figitidae/index.htm">
        <Representation>
          <Label>No caption</Label>
        </Representation>
        <Type>Text</Type>
        <Source href="http://www.waspweb.org/Cynipoidea/Figitidae/index.htm"/>
      </MediaObject>
      <MediaObject id="m4" debuglabel="38:Images/Anacharoides_rufa_habitus.jpg">
        <Representation>
          <Label>No caption</Label>
        </Representation>
        <Type>Image</Type>
        <Source href="file:/C:/Users/svannoort/Documents/Lucid keys/Cynipoidea_families/Media/Images/Anacharoides_rufa_habitus.jpg"/>
      </MediaObject>
      <MediaObject id="m5" debuglabel="31:http://www.waspweb.org/Cynipoidea/Ibaliidae/index.htm">
        <Representation>
          <Label>No caption</Label>
        </Representation>
        <Type>Text</Type>
        <Source href="http://www.waspweb.org/Cynipoidea/Ibaliidae/index.htm"/>
      </MediaObject>
      <MediaObject id="m6" debuglabel="39:Images/Ibalia_leucospoides_P025038_female_habitus_lateral.jpg">
        <Representation>
          <Label>No caption</Label>
        </Representation>
        <Type>Image</Type>
        <Source href="file:/C:/Users/svannoort/Documents/Lucid keys/Cynipoidea_families/Media/Images/Ibalia_leucospoides_P025038_female_habitus_lateral.jpg"/>
      </MediaObject>
      <MediaObject id="m7" debuglabel="35:http://www.waspweb.org/Cynipoidea/Liopteridae/index.htm">
        <Representation>
          <Label>No caption</Label>
        </Representation>
        <Type>Text</Type>
        <Source href="http://www.waspweb.org/Cynipoidea/Liopteridae/index.htm"/>
      </MediaObject>
      <MediaObject id="m8" debuglabel="40:Images/Oberthuerella_kibalensis_SAM-HYM-P024842_habitus.jpg">
        <Representation>
          <Label>No caption</Label>
        </Representation>
        <Type>Image</Type>
        <Source href="file:/C:/Users/svannoort/Documents/Lucid keys/Cynipoidea_families/Media/Images/Oberthuerella_kibalensis_SAM-HYM-P024842_habitus.jpg"/>
      </MediaObject>
      <MediaObject id="m9" debuglabel="36:Images/Cynipoidea_families_radialcell_elongate.jpg">
        <Representation>
          <Label>No caption</Label>
        </Representation>
        <Type>Image</Type>
        <Source href="file:/C:/Users/svannoort/Documents/Lucid keys/Cynipoidea_families/Media/Images/Cynipoidea_families_radialcell_elongate.jpg"/>
      </MediaObject>
    </MediaObjects>
  </Dataset>
</Datasets>
