# Supplementary material for: Afrotropical Cynipoidea (Hymenoptera)
Source: Zookeys. 2015 Apr 1;(493):1–176. doi: 10.3897/zookeys.493.6353 (PMC4389221; doi:10.3897/zookeys.493.6353)
Supplement: Supplementary material 2 — Multi-entry, matrix-based identification key to the Afrotropical genera of Cynipidae (Cynipoidea, Hymenoptera) as exported from Lucid Builder 3.5 in XML SDD format [file zookeys-493-001-s002.sdd]

<?xml version="1.0" encoding="UTF-8"?>
<Datasets xsi:schemaLocation="http://rs.tdwg.org/UBIF/2006/ http://www.lucidcentral.org/2006/SDD/SDD1.1/SDD.xsd" xmlns="http://rs.tdwg.org/UBIF/2006/" xmlns:xsi="http://www.w3.org/2001/XMLSchema-instance">
  <TechnicalMetadata created="2015-03-10T11:28:18.069+02:00">
    <Generator name="Lucid3 Builder" version="3.4.0_b01" routine="com.cbit.lucid.builder.core.io.sdd11.SDDKeyWriter" notes="http://www.lucidcentral.org/lucid3/"/>
    <TechnicalContact literal="http://www.lucidcentral.org" email="contact@lucidcentral.org"/>
  </TechnicalMetadata>
  <Dataset xml:lang="en-us">
    <Representation>
      <Label>Untitled</Label>
    </Representation>
    <TaxonNames>
      <TaxonName id="t1" debuglabel="22:Phanacis">
        <Representation>
          <Label>Phanacis</Label>
          <MediaObject ref="m1" debuglabel="37:http://www.waspweb.org/Cynipoidea/Cynipidae/Cynipinae/Phanacis/index.htm"/>
          <MediaObject ref="m2" debuglabel="36:Images/Phanacis_SAM-HYM-P043561_female_body_lateral.jpg"/>
        </Representation>
      </TaxonName>
      <TaxonName id="t2" debuglabel="20:Qwaqwaia">
        <Representation>
          <Label>Qwaqwaia</Label>
          <MediaObject ref="m3" debuglabel="38:http://www.waspweb.org/Cynipoidea/Cynipidae/Cynipinae/Qwaqwaia/index.htm"/>
          <MediaObject ref="m4" debuglabel="35:Images/Qwaqwaia_scolopiae_Holotype_habitus_lateral.jpg"/>
        </Representation>
      </TaxonName>
      <TaxonName id="t3" debuglabel="23:Rhoophilus">
        <Representation>
          <Label>Rhoophilus</Label>
          <MediaObject ref="m5" debuglabel="39:http://www.waspweb.org/Cynipoidea/Cynipidae/Cynipinae/Rhoophilus/index.htm"/>
          <MediaObject ref="m6" debuglabel="34:Images/Rhoophilus_loewi_SAM-HYM-P024814_female_habitus_lateral_2_cleaned.jpg"/>
        </Representation>
      </TaxonName>
    </TaxonNames>
    <TaxonHierarchies>
      <TaxonHierarchy id="th1" debuglabel="1:Default Entity Tree">
        <Representation>
          <Label>Default Entity Tree</Label>
        </Representation>
        <TaxonHierarchyType>UnspecifiedTaxonomy</TaxonHierarchyType>
        <Nodes>
          <Node id="tn1" debuglabel="22:Phanacis">
            <TaxonName ref="t1" debuglabel="22:Phanacis"/>
          </Node>
          <Node id="tn2" debuglabel="20:Qwaqwaia">
            <TaxonName ref="t2" debuglabel="20:Qwaqwaia"/>
          </Node>
          <Node id="tn3" debuglabel="23:Rhoophilus">
            <TaxonName ref="t3" debuglabel="23:Rhoophilus"/>
          </Node>
        </Nodes>
      </TaxonHierarchy>
    </TaxonHierarchies>
    <DescriptiveConcepts>
      <DescriptiveConcept id="dc0">
        <Representation>
          <Label>Fixed set of modifiers supported in Lucid3</Label>
        </Representation>
        <Modifiers>
          <Modifier id="mod1" debuglabel="1:rarely">
            <Representation>
              <Label>rarely</Label>
            </Representation>
            <ModifierClass>Frequency</ModifierClass>
            <ProportionRange lowerestimate="0.0" upperestimate="0.25"/>
          </Modifier>
          <Modifier id="mod2" debuglabel="2:uncertain">
            <Representation>
              <Label>uncertain</Label>
            </Representation>
            <ModifierClass>Certainty</ModifierClass>
            <ProportionRange lowerestimate="0.0" upperestimate="0.5"/>
          </Modifier>
          <Modifier id="mod3" debuglabel="3:misinterpreted">
            <Representation>
              <Label>misinterpreted</Label>
            </Representation>
            <ModifierClass>TreatAsMisinterpretation</ModifierClass>
          </Modifier>
          <Modifier id="mod4" debuglabel="3:unscoped">
            <Representation>
              <Label>unscoped</Label>
            </Representation>
            <ModifierClass>OtherModifierClass</ModifierClass>
          </Modifier>
        </Modifiers>
      </DescriptiveConcept>
    </DescriptiveConcepts>
    <Characters>
      <CategoricalCharacter id="c1" debuglabel="18:Forewing areolet shape">
        <Representation>
          <Label>Forewing areolet shape</Label>
        </Representation>
        <States>
          <StateDefinition id="s1" debuglabel="17:Areolet triangular">
            <Representation>
              <Label>Areolet triangular</Label>
              <MediaObject ref="m7" debuglabel="26:Images/Areolet triangular.jpg"/>
            </Representation>
          </StateDefinition>
          <StateDefinition id="s2" debuglabel="19:Areolet rhomboidal, elongate">
            <Representation>
              <Label>Areolet rhomboidal, elongate</Label>
              <MediaObject ref="m8" debuglabel="25:Images/Areolet rhomboidal.jpg"/>
            </Representation>
          </StateDefinition>
        </States>
      </CategoricalCharacter>
      <CategoricalCharacter id="c2" debuglabel="15:Forewing radial cell development">
        <Representation>
          <Label>Forewing radial cell development</Label>
        </Representation>
        <States>
          <StateDefinition id="s3" debuglabel="16:Radial cell closed">
            <Representation>
              <Label>Radial cell closed</Label>
              <MediaObject ref="m9" debuglabel="27:Images/Radial cell closed.jpg"/>
            </Representation>
          </StateDefinition>
          <StateDefinition id="s4" debuglabel="14:Radial cell open">
            <Representation>
              <Label>Radial cell open</Label>
              <MediaObject ref="m10" debuglabel="28:Images/Radial cell open.jpg"/>
            </Representation>
          </StateDefinition>
        </States>
      </CategoricalCharacter>
      <CategoricalCharacter id="c3" debuglabel="8:Host plant and biology">
        <Representation>
          <Label>Host plant and biology</Label>
        </Representation>
        <States>
          <StateDefinition id="s5" debuglabel="10:Gall-inducers on herbaceous plants">
            <Representation>
              <Label>Gall-inducers on herbaceous plants</Label>
            </Representation>
          </StateDefinition>
          <StateDefinition id="s6" debuglabel="7:Gall-inducers on Scolopia">
            <Representation>
              <Label>Gall-inducers on Scolopia</Label>
              <MediaObject ref="m11" debuglabel="40:Images/Qwaqwaia_scolopiae_galls_680.jpg"/>
            </Representation>
          </StateDefinition>
          <StateDefinition id="s7" debuglabel="9:Inquiline in galls on Searsia">
            <Representation>
              <Label>Inquiline in galls on Searsia</Label>
              <MediaObject ref="m12" debuglabel="41:Images/Rhoophilus_loewi_galls.jpg"/>
            </Representation>
          </StateDefinition>
        </States>
      </CategoricalCharacter>
      <CategoricalCharacter id="c4" debuglabel="5:Hypopygium development">
        <Representation>
          <Label>Hypopygium development</Label>
        </Representation>
        <States>
          <StateDefinition id="s8" debuglabel="4:Hypopygium abrupt, ventral spine absent; with a dense tuft of long setae">
            <Representation>
              <Label>Hypopygium abrupt, ventral spine absent; with a dense tuft of long setae</Label>
              <MediaObject ref="m13" debuglabel="29:Images/Hypopygium spine absent.jpg"/>
            </Representation>
          </StateDefinition>
          <StateDefinition id="s9" debuglabel="6:Hypopygium with a distinct, elongate ventral spine, subapical setae never forming a dense tuft">
            <Representation>
              <Label>Hypopygium with a distinct, elongate ventral spine, subapical setae never forming a dense tuft</Label>
              <MediaObject ref="m14" debuglabel="30:Images/Hypopygium spine present.jpg"/>
            </Representation>
          </StateDefinition>
        </States>
      </CategoricalCharacter>
      <CategoricalCharacter id="c5" debuglabel="12:Metasomal tergite configuration">
        <Representation>
          <Label>Metasomal tergite configuration</Label>
        </Representation>
        <States>
          <StateDefinition id="s10" debuglabel="11:Metasomal tergites 2+3 fused into one large segment that is as large as remaining tergites 4-7 combined">
            <Representation>
              <Label>Metasomal tergites 2+3 fused into one large segment that is as large as remaining tergites 4-7 combined</Label>
              <MediaObject ref="m15" debuglabel="31:Images/Tergites 2 &amp; 3 fused.jpg"/>
            </Representation>
          </StateDefinition>
          <StateDefinition id="s11" debuglabel="13:Metasomal tergites 2–7 free">
            <Representation>
              <Label>Metasomal tergites 2–7 free</Label>
              <MediaObject ref="m16" debuglabel="32:Images/Tergites 2 - 7 free.jpg"/>
            </Representation>
          </StateDefinition>
        </States>
      </CategoricalCharacter>
      <CategoricalCharacter id="c6" debuglabel="2:Occipital carina presence">
        <Representation>
          <Label>Occipital carina presence</Label>
        </Representation>
        <States>
          <StateDefinition id="s12" debuglabel="3:Occipital carina absent">
            <Representation>
              <Label>Occipital carina absent</Label>
              <MediaObject ref="m17" debuglabel="33:Images/Occipital carina absent.jpg"/>
            </Representation>
          </StateDefinition>
          <StateDefinition id="s13" debuglabel="21:Occipital carina present">
            <Representation>
              <Label>Occipital carina present</Label>
              <MediaObject ref="m18" debuglabel="24:Images/Occipital carina present.jpg"/>
            </Representation>
          </StateDefinition>
        </States>
      </CategoricalCharacter>
    </Characters>
    <CharacterTrees>
      <CharacterTree id="ct1" debuglabel="1:Default Feature Tree">
        <Representation>
          <Label>Default Feature Tree</Label>
        </Representation>
        <DesignedFor>
          <Role>InteractiveIdentification</Role>
        </DesignedFor>
        <Nodes>
          <CharNode>
            <Character ref="c1" debuglabel="18:Forewing areolet shape"/>
          </CharNode>
          <CharNode>
            <Character ref="c2" debuglabel="15:Forewing radial cell development"/>
          </CharNode>
          <CharNode>
            <Character ref="c3" debuglabel="8:Host plant and biology"/>
          </CharNode>
          <CharNode>
            <Character ref="c4" debuglabel="5:Hypopygium development"/>
          </CharNode>
          <CharNode>
            <Character ref="c5" debuglabel="12:Metasomal tergite configuration"/>
          </CharNode>
          <CharNode>
            <Character ref="c6" debuglabel="2:Occipital carina presence"/>
          </CharNode>
        </Nodes>
      </CharacterTree>
    </CharacterTrees>
    <CodedDescriptions>
      <CodedDescription id="cd1" debuglabel="22:Phanacis">
        <Representation>
          <Label>Phanacis</Label>
        </Representation>
        <Scope>
          <TaxonName ref="t1" debuglabel="22:Phanacis"/>
        </Scope>
        <SummaryData>
          <Categorical ref="c2" debuglabel="15:Forewing radial cell development">
            <State ref="s3" debuglabel="16:Radial cell closed"/>
          </Categorical>
          <Categorical ref="c1" debuglabel="18:Forewing areolet shape">
            <State ref="s1" debuglabel="17:Areolet triangular"/>
          </Categorical>
          <Categorical ref="c6" debuglabel="2:Occipital carina presence">
            <State ref="s12" debuglabel="3:Occipital carina absent"/>
          </Categorical>
          <Categorical ref="c4" debuglabel="5:Hypopygium development">
            <State ref="s9" debuglabel="6:Hypopygium with a distinct, elongate ventral spine, subapical setae never forming a dense tuft"/>
          </Categorical>
          <Categorical ref="c3" debuglabel="8:Host plant and biology">
            <State ref="s5" debuglabel="10:Gall-inducers on herbaceous plants"/>
          </Categorical>
          <Categorical ref="c5" debuglabel="12:Metasomal tergite configuration">
            <State ref="s11" debuglabel="13:Metasomal tergites 2–7 free"/>
          </Categorical>
        </SummaryData>
      </CodedDescription>
      <CodedDescription id="cd2" debuglabel="20:Qwaqwaia">
        <Representation>
          <Label>Qwaqwaia</Label>
        </Representation>
        <Scope>
          <TaxonName ref="t2" debuglabel="20:Qwaqwaia"/>
        </Scope>
        <SummaryData>
          <Categorical ref="c1" debuglabel="18:Forewing areolet shape">
            <State ref="s2" debuglabel="19:Areolet rhomboidal, elongate"/>
          </Categorical>
          <Categorical ref="c4" debuglabel="5:Hypopygium development">
            <State ref="s8" debuglabel="4:Hypopygium abrupt, ventral spine absent; with a dense tuft of long setae"/>
          </Categorical>
          <Categorical ref="c6" debuglabel="2:Occipital carina presence">
            <State ref="s13" debuglabel="21:Occipital carina present"/>
          </Categorical>
          <Categorical ref="c3" debuglabel="8:Host plant and biology">
            <State ref="s6" debuglabel="7:Gall-inducers on Scolopia"/>
          </Categorical>
          <Categorical ref="c5" debuglabel="12:Metasomal tergite configuration">
            <State ref="s11" debuglabel="13:Metasomal tergites 2–7 free"/>
          </Categorical>
          <Categorical ref="c2" debuglabel="15:Forewing radial cell development">
            <State ref="s4" debuglabel="14:Radial cell open"/>
          </Categorical>
        </SummaryData>
      </CodedDescription>
      <CodedDescription id="cd3" debuglabel="23:Rhoophilus">
        <Representation>
          <Label>Rhoophilus</Label>
        </Representation>
        <Scope>
          <TaxonName ref="t3" debuglabel="23:Rhoophilus"/>
        </Scope>
        <SummaryData>
          <Categorical ref="c1" debuglabel="18:Forewing areolet shape">
            <State ref="s1" debuglabel="17:Areolet triangular"/>
          </Categorical>
          <Categorical ref="c6" debuglabel="2:Occipital carina presence">
            <State ref="s12" debuglabel="3:Occipital carina absent"/>
          </Categorical>
          <Categorical ref="c4" debuglabel="5:Hypopygium development">
            <State ref="s9" debuglabel="6:Hypopygium with a distinct, elongate ventral spine, subapical setae never forming a dense tuft"/>
          </Categorical>
          <Categorical ref="c3" debuglabel="8:Host plant and biology">
            <State ref="s7" debuglabel="9:Inquiline in galls on Searsia"/>
          </Categorical>
          <Categorical ref="c5" debuglabel="12:Metasomal tergite configuration">
            <State ref="s10" debuglabel="11:Metasomal tergites 2+3 fused into one large segment that is as large as remaining tergites 4-7 combined"/>
          </Categorical>
          <Categorical ref="c2" debuglabel="15:Forewing radial cell development">
            <State ref="s4" debuglabel="14:Radial cell open"/>
          </Categorical>
        </SummaryData>
      </CodedDescription>
    </CodedDescriptions>
    <MediaObjects>
      <MediaObject id="m1" debuglabel="37:http://www.waspweb.org/Cynipoidea/Cynipidae/Cynipinae/Phanacis/index.htm">
        <Representation>
          <Label>No caption</Label>
        </Representation>
        <Type>Text</Type>
        <Source href="http://www.waspweb.org/Cynipoidea/Cynipidae/Cynipinae/Phanacis/index.htm"/>
      </MediaObject>
      <MediaObject id="m10" debuglabel="28:Images/Radial cell open.jpg">
        <Representation>
          <Label>No caption</Label>
        </Representation>
        <Type>Image</Type>
        <Source href="file:/C:/Users/svannoort/Documents/Lucid keys/Cynipidae_genera/Media/Images/Radial cell open.jpg"/>
      </MediaObject>
      <MediaObject id="m11" debuglabel="40:Images/Qwaqwaia_scolopiae_galls_680.jpg">
        <Representation>
          <Label>No caption</Label>
        </Representation>
        <Type>Image</Type>
        <Source href="file:/C:/Users/svannoort/Documents/Lucid keys/Cynipidae_genera/Media/Images/Qwaqwaia_scolopiae_galls_680.jpg"/>
      </MediaObject>
      <MediaObject id="m12" debuglabel="41:Images/Rhoophilus_loewi_galls.jpg">
        <Representation>
          <Label>No caption</Label>
        </Representation>
        <Type>Image</Type>
        <Source href="file:/C:/Users/svannoort/Documents/Lucid keys/Cynipidae_genera/Media/Images/Rhoophilus_loewi_galls.jpg"/>
      </MediaObject>
      <MediaObject id="m13" debuglabel="29:Images/Hypopygium spine absent.jpg">
        <Representation>
          <Label>No caption</Label>
        </Representation>
        <Type>Image</Type>
        <Source href="file:/C:/Users/svannoort/Documents/Lucid keys/Cynipidae_genera/Media/Images/Hypopygium spine absent.jpg"/>
      </MediaObject>
      <MediaObject id="m14" debuglabel="30:Images/Hypopygium spine present.jpg">
        <Representation>
          <Label>No caption</Label>
        </Representation>
        <Type>Image</Type>
        <Source href="file:/C:/Users/svannoort/Documents/Lucid keys/Cynipidae_genera/Media/Images/Hypopygium spine present.jpg"/>
      </MediaObject>
      <MediaObject id="m15" debuglabel="31:Images/Tergites 2 &amp; 3 fused.jpg">
        <Representation>
          <Label>No caption</Label>
        </Representation>
        <Type>Image</Type>
        <Source href="file:/C:/Users/svannoort/Documents/Lucid keys/Cynipidae_genera/Media/Images/Tergites 2 &amp; 3 fused.jpg"/>
      </MediaObject>
      <MediaObject id="m16" debuglabel="32:Images/Tergites 2 - 7 free.jpg">
        <Representation>
          <Label>No caption</Label>
        </Representation>
        <Type>Image</Type>
        <Source href="file:/C:/Users/svannoort/Documents/Lucid keys/Cynipidae_genera/Media/Images/Tergites 2 - 7 free.jpg"/>
      </MediaObject>
      <MediaObject id="m17" debuglabel="33:Images/Occipital carina absent.jpg">
        <Representation>
          <Label>No caption</Label>
        </Representation>
        <Type>Image</Type>
        <Source href="file:/C:/Users/svannoort/Documents/Lucid keys/Cynipidae_genera/Media/Images/Occipital carina absent.jpg"/>
      </MediaObject>
      <MediaObject id="m18" debuglabel="24:Images/Occipital carina present.jpg">
        <Representation>
          <Label>No caption</Label>
        </Representation>
        <Type>Image</Type>
        <Source href="file:/C:/Users/svannoort/Documents/Lucid keys/Cynipidae_genera/Media/Images/Occipital carina present.jpg"/>
      </MediaObject>
      <MediaObject id="m2" debuglabel="36:Images/Phanacis_SAM-HYM-P043561_female_body_lateral.jpg">
        <Representation>
          <Label>No caption</Label>
        </Representation>
        <Type>Image</Type>
        <Source href="file:/C:/Users/svannoort/Documents/Lucid keys/Cynipidae_genera/Media/Images/Phanacis_SAM-HYM-P043561_female_body_lateral.jpg"/>
      </MediaObject>
      <MediaObject id="m3" debuglabel="38:http://www.waspweb.org/Cynipoidea/Cynipidae/Cynipinae/Qwaqwaia/index.htm">
        <Representation>
          <Label>No caption</Label>
        </Representation>
        <Type>Text</Type>
        <Source href="http://www.waspweb.org/Cynipoidea/Cynipidae/Cynipinae/Qwaqwaia/index.htm"/>
      </MediaObject>
      <MediaObject id="m4" debuglabel="35:Images/Qwaqwaia_scolopiae_Holotype_habitus_lateral.jpg">
        <Representation>
          <Label>No caption</Label>
        </Representation>
        <Type>Image</Type>
        <Source href="file:/C:/Users/svannoort/Documents/Lucid keys/Cynipidae_genera/Media/Images/Qwaqwaia_scolopiae_Holotype_habitus_lateral.jpg"/>
      </MediaObject>
      <MediaObject id="m5" debuglabel="39:http://www.waspweb.org/Cynipoidea/Cynipidae/Cynipinae/Rhoophilus/index.htm">
        <Representation>
          <Label>No caption</Label>
        </Representation>
        <Type>Text</Type>
        <Source href="http://www.waspweb.org/Cynipoidea/Cynipidae/Cynipinae/Rhoophilus/index.htm"/>
      </MediaObject>
      <MediaObject id="m6" debuglabel="34:Images/Rhoophilus_loewi_SAM-HYM-P024814_female_habitus_lateral_2_cleaned.jpg">
        <Representation>
          <Label>No caption</Label>
        </Representation>
        <Type>Image</Type>
        <Source href="file:/C:/Users/svannoort/Documents/Lucid keys/Cynipidae_genera/Media/Images/Rhoophilus_loewi_SAM-HYM-P024814_female_habitus_lateral_2_cleaned.jpg"/>
      </MediaObject>
      <MediaObject id="m7" debuglabel="26:Images/Areolet triangular.jpg">
        <Representation>
          <Label>No caption</Label>
        </Representation>
        <Type>Image</Type>
        <Source href="file:/C:/Users/svannoort/Documents/Lucid keys/Cynipidae_genera/Media/Images/Areolet triangular.jpg"/>
      </MediaObject>
      <MediaObject id="m8" debuglabel="25:Images/Areolet rhomboidal.jpg">
        <Representation>
          <Label>No caption</Label>
        </Representation>
        <Type>Image</Type>
        <Source href="file:/C:/Users/svannoort/Documents/Lucid keys/Cynipidae_genera/Media/Images/Areolet rhomboidal.jpg"/>
      </MediaObject>
      <MediaObject id="m9" debuglabel="27:Images/Radial cell closed.jpg">
        <Representation>
          <Label>No caption</Label>
        </Representation>
        <Type>Image</Type>
        <Source href="file:/C:/Users/svannoort/Documents/Lucid keys/Cynipidae_genera/Media/Images/Radial cell closed.jpg"/>
      </MediaObject>
    </MediaObjects>
  </Dataset>
</Datasets>
