# Supplementary material for: Afrotropical Cynipoidea (Hymenoptera)
Source: Zookeys. 2015 Apr 1;(493):1–176. doi: 10.3897/zookeys.493.6353 (PMC4389221; doi:10.3897/zookeys.493.6353)
Supplement: Supplementary material 3 — Multi-entry, matrix-based identification key to the Afrotropical subfamilies of Figitidae (Cynipoidea, Hymenoptera) as exported from Lucid Builder 3.5 in XML SDD format [file zookeys-493-001-s003.sdd]

<?xml version="1.0" encoding="UTF-8"?>
<Datasets xsi:schemaLocation="http://rs.tdwg.org/UBIF/2006/ http://www.lucidcentral.org/2006/SDD/SDD1.1/SDD.xsd" xmlns="http://rs.tdwg.org/UBIF/2006/" xmlns:xsi="http://www.w3.org/2001/XMLSchema-instance">
  <TechnicalMetadata created="2015-03-10T11:29:23.238+02:00">
    <Generator name="Lucid3 Builder" version="3.4.0_b01" routine="com.cbit.lucid.builder.core.io.sdd11.SDDKeyWriter" notes="http://www.lucidcentral.org/lucid3/"/>
    <TechnicalContact literal="http://www.lucidcentral.org" email="contact@lucidcentral.org"/>
  </TechnicalMetadata>
  <Dataset xml:lang="en-us">
    <Representation>
      <Label>Untitled</Label>
    </Representation>
    <TaxonNames>
      <TaxonName id="t1" debuglabel="72:Anacharitinae">
        <Representation>
          <Label>Anacharitinae</Label>
          <MediaObject ref="m1" debuglabel="7:http://www.waspweb.org/Cynipoidea/Figitidae/Anacharitinae/index.htm"/>
          <MediaObject ref="m2" debuglabel="45:Images/Anacharis_SAM-HYM-P044055_habitus_lateral.jpg"/>
        </Representation>
      </TaxonName>
      <TaxonName id="t2" debuglabel="73:Aspicerinae">
        <Representation>
          <Label>Aspicerinae</Label>
          <MediaObject ref="m3" debuglabel="8:http://www.waspweb.org/Cynipoidea/Figitidae/Aspicerinae/index.htm"/>
          <MediaObject ref="m4" debuglabel="46:Images/Aspicera_SAM-HYM-P043676_habitus_lateral.jpg"/>
        </Representation>
      </TaxonName>
      <TaxonName id="t3" debuglabel="74:Charipinae">
        <Representation>
          <Label>Charipinae</Label>
          <MediaObject ref="m5" debuglabel="32:http://www.waspweb.org/Cynipoidea/Figitidae/Charipinae/index.htm"/>
          <MediaObject ref="m6" debuglabel="47:Images/Apocharips_trapezoides_BMNH_habitus_lateral.jpg"/>
        </Representation>
      </TaxonName>
      <TaxonName id="t4" debuglabel="75:Emarginae">
        <Representation>
          <Label>Emarginae</Label>
          <MediaObject ref="m7" debuglabel="39:http://www.waspweb.org/Cynipoidea/Figitidae/Emargininae/index.htm"/>
          <MediaObject ref="m8" debuglabel="51:Images/Emargo_habitus04E_cropped.jpg"/>
        </Representation>
      </TaxonName>
      <TaxonName id="t5" debuglabel="76:Eucoilinae">
        <Representation>
          <Label>Eucoilinae</Label>
          <MediaObject ref="m9" debuglabel="39:http://www.waspweb.org/Cynipoidea/Figitidae/Emargininae/index.htm"/>
          <MediaObject ref="m10" debuglabel="52:Images/Hexacola_SAM-HYM-P038962_habitus_lateral.jpg"/>
        </Representation>
      </TaxonName>
      <TaxonName id="t6" debuglabel="77:Figitinae">
        <Representation>
          <Label>Figitinae</Label>
          <MediaObject ref="m11" debuglabel="40:http://www.waspweb.org/Cynipoidea/Figitidae/Figitinae/index.htm"/>
          <MediaObject ref="m12" debuglabel="53:Images/Neralsia_female_habitus_lateral.jpg"/>
        </Representation>
      </TaxonName>
      <TaxonName id="t7" debuglabel="78:Pycnostigminae">
        <Representation>
          <Label>Pycnostigminae</Label>
          <MediaObject ref="m13" debuglabel="41:http://www.waspweb.org/Cynipoidea/Figitidae/Pycnostigminae/index.htm"/>
          <MediaObject ref="m14" debuglabel="63:Images/Pycnostigmus.jpg"/>
        </Representation>
      </TaxonName>
    </TaxonNames>
    <TaxonHierarchies>
      <TaxonHierarchy id="th1" debuglabel="1:Default Entity Tree">
        <Representation>
          <Label>Default Entity Tree</Label>
        </Representation>
        <TaxonHierarchyType>UnspecifiedTaxonomy</TaxonHierarchyType>
        <Nodes>
          <Node id="tn1" debuglabel="72:Anacharitinae">
            <TaxonName ref="t1" debuglabel="72:Anacharitinae"/>
          </Node>
          <Node id="tn2" debuglabel="73:Aspicerinae">
            <TaxonName ref="t2" debuglabel="73:Aspicerinae"/>
          </Node>
          <Node id="tn3" debuglabel="74:Charipinae">
            <TaxonName ref="t3" debuglabel="74:Charipinae"/>
          </Node>
          <Node id="tn4" debuglabel="75:Emarginae">
            <TaxonName ref="t4" debuglabel="75:Emarginae"/>
          </Node>
          <Node id="tn5" debuglabel="76:Eucoilinae">
            <TaxonName ref="t5" debuglabel="76:Eucoilinae"/>
          </Node>
          <Node id="tn6" debuglabel="77:Figitinae">
            <TaxonName ref="t6" debuglabel="77:Figitinae"/>
          </Node>
          <Node id="tn7" debuglabel="78:Pycnostigminae">
            <TaxonName ref="t7" debuglabel="78:Pycnostigminae"/>
          </Node>
        </Nodes>
      </TaxonHierarchy>
    </TaxonHierarchies>
    <DescriptiveConcepts>
      <DescriptiveConcept id="dc0">
        <Representation>
          <Label>Fixed set of modifiers supported in Lucid3</Label>
        </Representation>
        <Modifiers>
          <Modifier id="mod1" debuglabel="1:rarely">
            <Representation>
              <Label>rarely</Label>
            </Representation>
            <ModifierClass>Frequency</ModifierClass>
            <ProportionRange lowerestimate="0.0" upperestimate="0.25"/>
          </Modifier>
          <Modifier id="mod2" debuglabel="2:uncertain">
            <Representation>
              <Label>uncertain</Label>
            </Representation>
            <ModifierClass>Certainty</ModifierClass>
            <ProportionRange lowerestimate="0.0" upperestimate="0.5"/>
          </Modifier>
          <Modifier id="mod3" debuglabel="3:misinterpreted">
            <Representation>
              <Label>misinterpreted</Label>
            </Representation>
            <ModifierClass>TreatAsMisinterpretation</ModifierClass>
          </Modifier>
          <Modifier id="mod4" debuglabel="3:unscoped">
            <Representation>
              <Label>unscoped</Label>
            </Representation>
            <ModifierClass>OtherModifierClass</ModifierClass>
          </Modifier>
        </Modifiers>
      </DescriptiveConcept>
      <DescriptiveConcept id="dc1" debuglabel="70:Head">
        <Representation>
          <Label>Head</Label>
        </Representation>
      </DescriptiveConcept>
      <DescriptiveConcept id="dc2" debuglabel="2:Mesosoma">
        <Representation>
          <Label>Mesosoma</Label>
        </Representation>
      </DescriptiveConcept>
      <DescriptiveConcept id="dc3" debuglabel="6:Metasoma">
        <Representation>
          <Label>Metasoma</Label>
        </Representation>
      </DescriptiveConcept>
    </DescriptiveConcepts>
    <Characters>
      <CategoricalCharacter id="c1" debuglabel="37:Facial impression presence">
        <Representation>
          <Label>Facial impression presence</Label>
        </Representation>
        <States>
          <StateDefinition id="s1" debuglabel="38:Facial impression absent">
            <Representation>
              <Label>Facial impression absent</Label>
              <MediaObject ref="m15" debuglabel="85:Images/Facial impression absent.jpg"/>
            </Representation>
          </StateDefinition>
          <StateDefinition id="s2" debuglabel="36:Facial impression present between toruli">
            <Representation>
              <Label>Facial impression present between toruli</Label>
              <MediaObject ref="m16" debuglabel="86:Images/Facial impression present.jpg"/>
            </Representation>
          </StateDefinition>
        </States>
      </CategoricalCharacter>
      <CategoricalCharacter id="c2" debuglabel="61:Head shape">
        <Representation>
          <Label>Head shape</Label>
        </Representation>
        <States>
          <StateDefinition id="s3" debuglabel="60:Head, in anterior view elongate oval to round, as wide or narrower than mesosoma">
            <Representation>
              <Label>Head, in anterior view elongate oval to round, as wide or narrower than mesosoma</Label>
              <MediaObject ref="m17" debuglabel="89:Images/Head elongate oval.jpg"/>
            </Representation>
          </StateDefinition>
          <StateDefinition id="s4" debuglabel="62:Head, in anterior view roughly triangular, occasionally wider than mesosoma">
            <Representation>
              <Label>Head, in anterior view roughly triangular, occasionally wider than mesosoma</Label>
              <MediaObject ref="m18" debuglabel="90:Images/Head shape subtriangular.jpg"/>
            </Representation>
          </StateDefinition>
        </States>
      </CategoricalCharacter>
      <CategoricalCharacter id="c3" debuglabel="13:Forewing apical margin shape">
        <Representation>
          <Label>Forewing apical margin shape</Label>
        </Representation>
        <States>
          <StateDefinition id="s5" debuglabel="12:Forewing apical margin distinctly emarginated">
            <Representation>
              <Label>Forewing apical margin distinctly emarginated</Label>
              <MediaObject ref="m19" debuglabel="66:Images/Forewing emarginate.jpg"/>
            </Representation>
          </StateDefinition>
          <StateDefinition id="s6" debuglabel="14:Forewing apical margin entire">
            <Representation>
              <Label>Forewing apical margin entire</Label>
              <MediaObject ref="m20" debuglabel="67:Images/Forewing margin entire.jpg"/>
            </Representation>
          </StateDefinition>
        </States>
      </CategoricalCharacter>
      <CategoricalCharacter id="c4" debuglabel="34:Forewing radial cell">
        <Representation>
          <Label>Forewing radial cell</Label>
        </Representation>
        <States>
          <StateDefinition id="s7" debuglabel="35:Radial cell not reduced, open or closed along anterior margin, veins typically slender">
            <Representation>
              <Label>Radial cell not reduced, open or closed along anterior margin, veins typically slender</Label>
              <MediaObject ref="m21" debuglabel="22:Images/Radial cell normal.jpg"/>
            </Representation>
          </StateDefinition>
          <StateDefinition id="s8" debuglabel="33:Radial cell strongly reduced, closed, its veins thick and heavy">
            <Representation>
              <Label>Radial cell strongly reduced, closed, its veins thick and heavy</Label>
              <MediaObject ref="m22" debuglabel="23:Images/Radial cell thick reduced.jpg"/>
            </Representation>
          </StateDefinition>
        </States>
      </CategoricalCharacter>
      <CategoricalCharacter id="c5" debuglabel="43:Hind tibiae">
        <Representation>
          <Label>Hind tibiae</Label>
        </Representation>
        <States>
          <StateDefinition id="s9" debuglabel="42:Hind tibiae longitudinally ridged or furrowed on outer margins or posteriorly">
            <Representation>
              <Label>Hind tibiae longitudinally ridged or furrowed on outer margins or posteriorly</Label>
            </Representation>
          </StateDefinition>
          <StateDefinition id="s10" debuglabel="44:Hind tibiae smooth on outer margins with longitudinal carinae or groove internally">
            <Representation>
              <Label>Hind tibiae smooth on outer margins with longitudinal carinae or groove internally</Label>
            </Representation>
          </StateDefinition>
        </States>
      </CategoricalCharacter>
      <CategoricalCharacter id="c6" debuglabel="58:Mesopleural sculpture">
        <Representation>
          <Label>Mesopleural sculpture</Label>
        </Representation>
        <States>
          <StateDefinition id="s11" debuglabel="57:Mesopleuron dorsally smooth and shiny, ventrally strigose">
            <Representation>
              <Label>Mesopleuron dorsally smooth and shiny, ventrally strigose</Label>
              <MediaObject ref="m23" debuglabel="92:Images/Mesopleuron rough.jpg"/>
            </Representation>
          </StateDefinition>
          <StateDefinition id="s12" debuglabel="59:Mesopleuron smooth sometimes with distinct mesopleural line">
            <Representation>
              <Label>Mesopleuron smooth sometimes with distinct mesopleural line</Label>
              <MediaObject ref="m24" debuglabel="93:Images/Mesopleuron smooth with line.jpg"/>
            </Representation>
          </StateDefinition>
          <StateDefinition id="s13" debuglabel="100:Mesopleuron smooth with longtudinal patch of rugosity in lower half">
            <Representation>
              <Label>Mesopleuron smooth with longtudinal patch of rugosity in lower half</Label>
            </Representation>
          </StateDefinition>
        </States>
      </CategoricalCharacter>
      <CategoricalCharacter id="c7" debuglabel="19:Mesoscutum and scutellum sculpture">
        <Representation>
          <Label>Mesoscutum and scutellum sculpture</Label>
        </Representation>
        <States>
          <StateDefinition id="s14" debuglabel="21:Mesoscutum and scutellum dull, microcoreacious without sculptural elements (Melanips)">
            <Representation>
              <Label>Mesoscutum and scutellum dull, microcoreacious without sculptural elements (Melanips)</Label>
              <MediaObject ref="m25" debuglabel="24:Images/Mesoscutum dull.jpg"/>
            </Representation>
          </StateDefinition>
          <StateDefinition id="s15" debuglabel="20:Mesoscutum and scutellum sculptured, most often with notauli present on mesoscutum, and the scutellum crenulate to rugose">
            <Representation>
              <Label>Mesoscutum and scutellum sculptured, most often with notauli present on mesoscutum, and the scutellum crenulate to rugose</Label>
              <MediaObject ref="m26" debuglabel="69:Images/Mesoscutum sculptured.jpg"/>
            </Representation>
          </StateDefinition>
          <StateDefinition id="s16" debuglabel="18:Mesoscutum and scutellum smooth and rounded, entirely lacking sculpture (notauli absent)">
            <Representation>
              <Label>Mesoscutum and scutellum smooth and rounded, entirely lacking sculpture (notauli absent)</Label>
              <MediaObject ref="m27" debuglabel="68:Images/Mesoscutum smooth.jpg"/>
            </Representation>
          </StateDefinition>
          <StateDefinition id="s17" debuglabel="101:Mesoscutum and scutellum smooth,  notauli and scutellar projections present">
            <Representation>
              <Label>Mesoscutum and scutellum smooth,  notauli and scutellar projections present</Label>
              <MediaObject ref="m28" debuglabel="31:Images/Mesoscutum smooth notauli present.jpg"/>
            </Representation>
          </StateDefinition>
          <StateDefinition id="s18" debuglabel="102:Mesoscutum smooth (sometimes with notauli); scutellum with tear-drop or cup-shaped plate with central pit">
            <Representation>
              <Label>Mesoscutum smooth (sometimes with notauli); scutellum with tear-drop or cup-shaped plate with central pit</Label>
              <MediaObject ref="m29" debuglabel="79:Images/Scutellar plate present.jpg"/>
            </Representation>
          </StateDefinition>
        </States>
      </CategoricalCharacter>
      <CategoricalCharacter id="c8" debuglabel="49:Scutellar armature">
        <Representation>
          <Label>Scutellar armature</Label>
        </Representation>
        <States>
          <StateDefinition id="s19" debuglabel="50:Scutellum subapically without a single medial spine">
            <Representation>
              <Label>Scutellum subapically without a single medial spine</Label>
              <MediaObject ref="m30" debuglabel="25:Images/Scutellum without medial spine.jpg"/>
            </Representation>
          </StateDefinition>
          <StateDefinition id="s20" debuglabel="48:Scutellum subapically with a single medial spine">
            <Representation>
              <Label>Scutellum subapically with a single medial spine</Label>
              <MediaObject ref="m31" debuglabel="26:Images/Scutellum with medial spine.jpg"/>
            </Representation>
          </StateDefinition>
        </States>
      </CategoricalCharacter>
      <CategoricalCharacter id="c9" debuglabel="16:Foamy setae presence">
        <Representation>
          <Label>Foamy setae presence</Label>
        </Representation>
        <States>
          <StateDefinition id="s21" debuglabel="17:Base of propodeum and metasoma setose or glabrous, but never with dense, 'foamy' setae">
            <Representation>
              <Label>Base of propodeum and metasoma setose or glabrous, but never with dense, 'foamy' setae</Label>
              <MediaObject ref="m32" debuglabel="81:Images/Dense foamy setae absent.jpg"/>
            </Representation>
          </StateDefinition>
          <StateDefinition id="s22" debuglabel="15:Dense 'foamy' setae present on propodeum and anterior of metasoma">
            <Representation>
              <Label>Dense 'foamy' setae present on propodeum and anterior of metasoma</Label>
              <MediaObject ref="m33" debuglabel="82:Images/Dense foamy setae present on mesosoma.jpg"/>
            </Representation>
          </StateDefinition>
        </States>
      </CategoricalCharacter>
      <CategoricalCharacter id="c10" debuglabel="55:Metasomal ring">
        <Representation>
          <Label>Metasomal ring</Label>
        </Representation>
        <States>
          <StateDefinition id="s23" debuglabel="54:Metasoma base with a complete hairy ring">
            <Representation>
              <Label>Metasoma base with a complete hairy ring</Label>
              <MediaObject ref="m34" debuglabel="94:Images/Metasoma base with hairy ring.jpg"/>
            </Representation>
          </StateDefinition>
          <StateDefinition id="s24" debuglabel="56:Metasoma glabrous, lacking a hairy ring">
            <Representation>
              <Label>Metasoma glabrous, lacking a hairy ring</Label>
              <MediaObject ref="m35" debuglabel="95:Images/Metasoma base without hairy ring.jpg"/>
            </Representation>
          </StateDefinition>
        </States>
      </CategoricalCharacter>
      <CategoricalCharacter id="c11" debuglabel="10:Metasomal tergite fusion">
        <Representation>
          <Label>Metasomal tergite fusion</Label>
        </Representation>
        <States>
          <StateDefinition id="s25" debuglabel="11:Metasomal tergites 2 and 3 free, not fused">
            <Representation>
              <Label>Metasomal tergites 2 and 3 free, not fused</Label>
              <MediaObject ref="m36" debuglabel="96:Images/Tergites 2 &amp; 3 free.jpg"/>
            </Representation>
          </StateDefinition>
          <StateDefinition id="s26" debuglabel="9:Metasomal tergites 2 and 3 fused, forming a syntergum, without visible suture">
            <Representation>
              <Label>Metasomal tergites 2 and 3 fused, forming a syntergum, without visible suture</Label>
              <MediaObject ref="m37" debuglabel="97:Images/Tergites 2 &amp; 3 fused.jpg"/>
            </Representation>
          </StateDefinition>
        </States>
      </CategoricalCharacter>
      <CategoricalCharacter id="c12" debuglabel="28:Petiole length">
        <Representation>
          <Label>Petiole length</Label>
        </Representation>
        <States>
          <StateDefinition id="s27" debuglabel="29:Petiole long, at least 2x longer than wide">
            <Representation>
              <Label>Petiole long, at least 2x longer than wide</Label>
              <MediaObject ref="m38" debuglabel="83:Images/Petiole long.jpg"/>
            </Representation>
          </StateDefinition>
          <StateDefinition id="s28" debuglabel="27:Petiole very short, at most as long as broad">
            <Representation>
              <Label>Petiole very short, at most as long as broad</Label>
              <MediaObject ref="m39" debuglabel="84:Images/Petiole short.jpg"/>
            </Representation>
          </StateDefinition>
        </States>
      </CategoricalCharacter>
    </Characters>
    <CharacterTrees>
      <CharacterTree id="ct1" debuglabel="1:Default Feature Tree">
        <Representation>
          <Label>Default Feature Tree</Label>
        </Representation>
        <DesignedFor>
          <Role>InteractiveIdentification</Role>
        </DesignedFor>
        <Nodes>
          <Node id="cn1" debuglabel="70:Head">
            <DescriptiveConcept ref="dc1" debuglabel="70:Head"/>
          </Node>
          <CharNode>
            <Parent ref="cn1" debuglabel="70:Head"/>
            <Character ref="c1" debuglabel="37:Facial impression presence"/>
          </CharNode>
          <CharNode>
            <Parent ref="cn1" debuglabel="70:Head"/>
            <Character ref="c2" debuglabel="61:Head shape"/>
          </CharNode>
          <Node id="cn2" debuglabel="2:Mesosoma">
            <DescriptiveConcept ref="dc2" debuglabel="2:Mesosoma"/>
          </Node>
          <CharNode>
            <Parent ref="cn2" debuglabel="2:Mesosoma"/>
            <Character ref="c3" debuglabel="13:Forewing apical margin shape"/>
          </CharNode>
          <CharNode>
            <Parent ref="cn2" debuglabel="2:Mesosoma"/>
            <Character ref="c4" debuglabel="34:Forewing radial cell"/>
          </CharNode>
          <CharNode>
            <Parent ref="cn2" debuglabel="2:Mesosoma"/>
            <Character ref="c5" debuglabel="43:Hind tibiae"/>
          </CharNode>
          <CharNode>
            <Parent ref="cn2" debuglabel="2:Mesosoma"/>
            <Character ref="c6" debuglabel="58:Mesopleural sculpture"/>
          </CharNode>
          <CharNode>
            <Parent ref="cn2" debuglabel="2:Mesosoma"/>
            <Character ref="c7" debuglabel="19:Mesoscutum and scutellum sculpture"/>
          </CharNode>
          <CharNode>
            <Parent ref="cn2" debuglabel="2:Mesosoma"/>
            <Character ref="c8" debuglabel="49:Scutellar armature"/>
          </CharNode>
          <Node id="cn3" debuglabel="6:Metasoma">
            <DescriptiveConcept ref="dc3" debuglabel="6:Metasoma"/>
          </Node>
          <CharNode>
            <Parent ref="cn3" debuglabel="6:Metasoma"/>
            <Character ref="c9" debuglabel="16:Foamy setae presence"/>
          </CharNode>
          <CharNode>
            <Parent ref="cn3" debuglabel="6:Metasoma"/>
            <Character ref="c10" debuglabel="55:Metasomal ring"/>
          </CharNode>
          <CharNode>
            <Parent ref="cn3" debuglabel="6:Metasoma"/>
            <Character ref="c11" debuglabel="10:Metasomal tergite fusion"/>
          </CharNode>
          <CharNode>
            <Parent ref="cn3" debuglabel="6:Metasoma"/>
            <Character ref="c12" debuglabel="28:Petiole length"/>
          </CharNode>
        </Nodes>
      </CharacterTree>
    </CharacterTrees>
    <CodedDescriptions>
      <CodedDescription id="cd1" debuglabel="72:Anacharitinae">
        <Representation>
          <Label>Anacharitinae</Label>
        </Representation>
        <Scope>
          <TaxonName ref="t1" debuglabel="72:Anacharitinae"/>
        </Scope>
        <SummaryData>
          <Categorical ref="c4" debuglabel="34:Forewing radial cell">
            <State ref="s7" debuglabel="35:Radial cell not reduced, open or closed along anterior margin, veins typically slender"/>
          </Categorical>
          <Categorical ref="c1" debuglabel="37:Facial impression presence">
            <State ref="s1" debuglabel="38:Facial impression absent"/>
          </Categorical>
          <Categorical ref="c11" debuglabel="10:Metasomal tergite fusion">
            <State ref="s25" debuglabel="11:Metasomal tergites 2 and 3 free, not fused"/>
          </Categorical>
          <Categorical ref="c5" debuglabel="43:Hind tibiae">
            <State ref="s10" debuglabel="44:Hind tibiae smooth on outer margins with longitudinal carinae or groove internally"/>
          </Categorical>
          <Categorical ref="c3" debuglabel="13:Forewing apical margin shape">
            <State ref="s6" debuglabel="14:Forewing apical margin entire"/>
          </Categorical>
          <Categorical ref="c8" debuglabel="49:Scutellar armature">
            <State ref="s20" debuglabel="48:Scutellum subapically with a single medial spine"/>
            <State ref="s19" debuglabel="50:Scutellum subapically without a single medial spine"/>
          </Categorical>
          <Categorical ref="c9" debuglabel="16:Foamy setae presence">
            <State ref="s21" debuglabel="17:Base of propodeum and metasoma setose or glabrous, but never with dense, 'foamy' setae"/>
          </Categorical>
          <Categorical ref="c7" debuglabel="19:Mesoscutum and scutellum sculpture">
            <State ref="s15" debuglabel="20:Mesoscutum and scutellum sculptured, most often with notauli present on mesoscutum, and the scutellum crenulate to rugose"/>
          </Categorical>
          <Categorical ref="c10" debuglabel="55:Metasomal ring">
            <State ref="s24" debuglabel="56:Metasoma glabrous, lacking a hairy ring"/>
          </Categorical>
          <Categorical ref="c6" debuglabel="58:Mesopleural sculpture">
            <State ref="s11" debuglabel="57:Mesopleuron dorsally smooth and shiny, ventrally strigose"/>
          </Categorical>
          <Categorical ref="c12" debuglabel="28:Petiole length">
            <State ref="s27" debuglabel="29:Petiole long, at least 2x longer than wide"/>
          </Categorical>
          <Categorical ref="c2" debuglabel="61:Head shape">
            <State ref="s4" debuglabel="62:Head, in anterior view roughly triangular, occasionally wider than mesosoma"/>
          </Categorical>
        </SummaryData>
      </CodedDescription>
      <CodedDescription id="cd2" debuglabel="73:Aspicerinae">
        <Representation>
          <Label>Aspicerinae</Label>
        </Representation>
        <Scope>
          <TaxonName ref="t2" debuglabel="73:Aspicerinae"/>
        </Scope>
        <SummaryData>
          <Categorical ref="c4" debuglabel="34:Forewing radial cell">
            <State ref="s7" debuglabel="35:Radial cell not reduced, open or closed along anterior margin, veins typically slender"/>
          </Categorical>
          <Categorical ref="c6" debuglabel="58:Mesopleural sculpture">
            <State ref="s13" debuglabel="100:Mesopleuron smooth with longtudinal patch of rugosity in lower half"/>
          </Categorical>
          <Categorical ref="c1" debuglabel="37:Facial impression presence">
            <State ref="s2" debuglabel="36:Facial impression present between toruli"/>
          </Categorical>
          <Categorical ref="c5" debuglabel="43:Hind tibiae">
            <State ref="s9" debuglabel="42:Hind tibiae longitudinally ridged or furrowed on outer margins or posteriorly"/>
          </Categorical>
          <Categorical ref="c11" debuglabel="10:Metasomal tergite fusion">
            <State ref="s25" debuglabel="11:Metasomal tergites 2 and 3 free, not fused"/>
          </Categorical>
          <Categorical ref="c3" debuglabel="13:Forewing apical margin shape">
            <State ref="s6" debuglabel="14:Forewing apical margin entire"/>
          </Categorical>
          <Categorical ref="c8" debuglabel="49:Scutellar armature">
            <State ref="s20" debuglabel="48:Scutellum subapically with a single medial spine"/>
            <State ref="s19" debuglabel="50:Scutellum subapically without a single medial spine"/>
          </Categorical>
          <Categorical ref="c9" debuglabel="16:Foamy setae presence">
            <State ref="s21" debuglabel="17:Base of propodeum and metasoma setose or glabrous, but never with dense, 'foamy' setae"/>
          </Categorical>
          <Categorical ref="c7" debuglabel="19:Mesoscutum and scutellum sculpture">
            <State ref="s15" debuglabel="20:Mesoscutum and scutellum sculptured, most often with notauli present on mesoscutum, and the scutellum crenulate to rugose"/>
            <State ref="s14" debuglabel="21:Mesoscutum and scutellum dull, microcoreacious without sculptural elements (Melanips)"/>
          </Categorical>
          <Categorical ref="c10" debuglabel="55:Metasomal ring">
            <State ref="s23" debuglabel="54:Metasoma base with a complete hairy ring"/>
            <State ref="s24" debuglabel="56:Metasoma glabrous, lacking a hairy ring"/>
          </Categorical>
          <Categorical ref="c2" debuglabel="61:Head shape">
            <State ref="s3" debuglabel="60:Head, in anterior view elongate oval to round, as wide or narrower than mesosoma"/>
            <State ref="s4" debuglabel="62:Head, in anterior view roughly triangular, occasionally wider than mesosoma"/>
          </Categorical>
          <Categorical ref="c12" debuglabel="28:Petiole length">
            <State ref="s27" debuglabel="29:Petiole long, at least 2x longer than wide"/>
          </Categorical>
        </SummaryData>
      </CodedDescription>
      <CodedDescription id="cd3" debuglabel="74:Charipinae">
        <Representation>
          <Label>Charipinae</Label>
        </Representation>
        <Scope>
          <TaxonName ref="t3" debuglabel="74:Charipinae"/>
        </Scope>
        <SummaryData>
          <Categorical ref="c4" debuglabel="34:Forewing radial cell">
            <State ref="s7" debuglabel="35:Radial cell not reduced, open or closed along anterior margin, veins typically slender"/>
          </Categorical>
          <Categorical ref="c1" debuglabel="37:Facial impression presence">
            <State ref="s1" debuglabel="38:Facial impression absent"/>
          </Categorical>
          <Categorical ref="c11" debuglabel="10:Metasomal tergite fusion">
            <State ref="s25" debuglabel="11:Metasomal tergites 2 and 3 free, not fused"/>
          </Categorical>
          <Categorical ref="c5" debuglabel="43:Hind tibiae">
            <State ref="s10" debuglabel="44:Hind tibiae smooth on outer margins with longitudinal carinae or groove internally"/>
          </Categorical>
          <Categorical ref="c3" debuglabel="13:Forewing apical margin shape">
            <State ref="s6" debuglabel="14:Forewing apical margin entire"/>
          </Categorical>
          <Categorical ref="c9" debuglabel="16:Foamy setae presence">
            <State ref="s21" debuglabel="17:Base of propodeum and metasoma setose or glabrous, but never with dense, 'foamy' setae"/>
          </Categorical>
          <Categorical ref="c7" debuglabel="19:Mesoscutum and scutellum sculpture">
            <State ref="s16" debuglabel="18:Mesoscutum and scutellum smooth and rounded, entirely lacking sculpture (notauli absent)"/>
          </Categorical>
          <Categorical ref="c8" debuglabel="49:Scutellar armature">
            <State ref="s19" debuglabel="50:Scutellum subapically without a single medial spine"/>
          </Categorical>
          <Categorical ref="c10" debuglabel="55:Metasomal ring">
            <State ref="s23" debuglabel="54:Metasoma base with a complete hairy ring"/>
          </Categorical>
          <Categorical ref="c12" debuglabel="28:Petiole length">
            <State ref="s28" debuglabel="27:Petiole very short, at most as long as broad"/>
          </Categorical>
          <Categorical ref="c6" debuglabel="58:Mesopleural sculpture">
            <State ref="s12" debuglabel="59:Mesopleuron smooth sometimes with distinct mesopleural line"/>
          </Categorical>
          <Categorical ref="c2" debuglabel="61:Head shape">
            <State ref="s3" debuglabel="60:Head, in anterior view elongate oval to round, as wide or narrower than mesosoma"/>
            <State ref="s4" debuglabel="62:Head, in anterior view roughly triangular, occasionally wider than mesosoma"/>
          </Categorical>
        </SummaryData>
      </CodedDescription>
      <CodedDescription id="cd4" debuglabel="75:Emarginae">
        <Representation>
          <Label>Emarginae</Label>
        </Representation>
        <Scope>
          <TaxonName ref="t4" debuglabel="75:Emarginae"/>
        </Scope>
        <SummaryData>
          <Categorical ref="c8" debuglabel="49:Scutellar armature">
            <State ref="s19" debuglabel="50:Scutellum subapically without a single medial spine"/>
          </Categorical>
          <Categorical ref="c4" debuglabel="34:Forewing radial cell">
            <State ref="s7" debuglabel="35:Radial cell not reduced, open or closed along anterior margin, veins typically slender"/>
          </Categorical>
          <Categorical ref="c7" debuglabel="19:Mesoscutum and scutellum sculpture">
            <State ref="s17" debuglabel="101:Mesoscutum and scutellum smooth,  notauli and scutellar projections present"/>
          </Categorical>
          <Categorical ref="c1" debuglabel="37:Facial impression presence">
            <State ref="s1" debuglabel="38:Facial impression absent"/>
          </Categorical>
          <Categorical ref="c10" debuglabel="55:Metasomal ring">
            <State ref="s23" debuglabel="54:Metasoma base with a complete hairy ring"/>
          </Categorical>
          <Categorical ref="c11" debuglabel="10:Metasomal tergite fusion">
            <State ref="s25" debuglabel="11:Metasomal tergites 2 and 3 free, not fused"/>
          </Categorical>
          <Categorical ref="c12" debuglabel="28:Petiole length">
            <State ref="s28" debuglabel="27:Petiole very short, at most as long as broad"/>
          </Categorical>
          <Categorical ref="c6" debuglabel="58:Mesopleural sculpture">
            <State ref="s12" debuglabel="59:Mesopleuron smooth sometimes with distinct mesopleural line"/>
          </Categorical>
          <Categorical ref="c3" debuglabel="13:Forewing apical margin shape">
            <State ref="s5" debuglabel="12:Forewing apical margin distinctly emarginated"/>
          </Categorical>
          <Categorical ref="c5" debuglabel="43:Hind tibiae">
            <State ref="s10" debuglabel="44:Hind tibiae smooth on outer margins with longitudinal carinae or groove internally"/>
          </Categorical>
          <Categorical ref="c2" debuglabel="61:Head shape">
            <State ref="s3" debuglabel="60:Head, in anterior view elongate oval to round, as wide or narrower than mesosoma"/>
          </Categorical>
          <Categorical ref="c9" debuglabel="16:Foamy setae presence">
            <State ref="s22" debuglabel="15:Dense 'foamy' setae present on propodeum and anterior of metasoma"/>
          </Categorical>
        </SummaryData>
      </CodedDescription>
      <CodedDescription id="cd5" debuglabel="76:Eucoilinae">
        <Representation>
          <Label>Eucoilinae</Label>
        </Representation>
        <Scope>
          <TaxonName ref="t5" debuglabel="76:Eucoilinae"/>
        </Scope>
        <SummaryData>
          <Categorical ref="c4" debuglabel="34:Forewing radial cell">
            <State ref="s7" debuglabel="35:Radial cell not reduced, open or closed along anterior margin, veins typically slender"/>
          </Categorical>
          <Categorical ref="c7" debuglabel="19:Mesoscutum and scutellum sculpture">
            <State ref="s18" debuglabel="102:Mesoscutum smooth (sometimes with notauli); scutellum with tear-drop or cup-shaped plate with central pit"/>
          </Categorical>
          <Categorical ref="c1" debuglabel="37:Facial impression presence">
            <State ref="s1" debuglabel="38:Facial impression absent"/>
          </Categorical>
          <Categorical ref="c11" debuglabel="10:Metasomal tergite fusion">
            <State ref="s26" debuglabel="9:Metasomal tergites 2 and 3 fused, forming a syntergum, without visible suture"/>
          </Categorical>
          <Categorical ref="c5" debuglabel="43:Hind tibiae">
            <State ref="s10" debuglabel="44:Hind tibiae smooth on outer margins with longitudinal carinae or groove internally"/>
          </Categorical>
          <Categorical ref="c3" debuglabel="13:Forewing apical margin shape">
            <State ref="s6" debuglabel="14:Forewing apical margin entire"/>
          </Categorical>
          <Categorical ref="c8" debuglabel="49:Scutellar armature">
            <State ref="s20" debuglabel="48:Scutellum subapically with a single medial spine"/>
            <State ref="s19" debuglabel="50:Scutellum subapically without a single medial spine"/>
          </Categorical>
          <Categorical ref="c9" debuglabel="16:Foamy setae presence">
            <State ref="s21" debuglabel="17:Base of propodeum and metasoma setose or glabrous, but never with dense, 'foamy' setae"/>
          </Categorical>
          <Categorical ref="c10" debuglabel="55:Metasomal ring">
            <State ref="s23" debuglabel="54:Metasoma base with a complete hairy ring"/>
            <State ref="s24" debuglabel="56:Metasoma glabrous, lacking a hairy ring"/>
          </Categorical>
          <Categorical ref="c12" debuglabel="28:Petiole length">
            <State ref="s28" debuglabel="27:Petiole very short, at most as long as broad"/>
            <State ref="s27" debuglabel="29:Petiole long, at least 2x longer than wide"/>
          </Categorical>
          <Categorical ref="c6" debuglabel="58:Mesopleural sculpture">
            <State ref="s12" debuglabel="59:Mesopleuron smooth sometimes with distinct mesopleural line"/>
          </Categorical>
          <Categorical ref="c2" debuglabel="61:Head shape">
            <State ref="s3" debuglabel="60:Head, in anterior view elongate oval to round, as wide or narrower than mesosoma"/>
          </Categorical>
        </SummaryData>
      </CodedDescription>
      <CodedDescription id="cd6" debuglabel="77:Figitinae">
        <Representation>
          <Label>Figitinae</Label>
        </Representation>
        <Scope>
          <TaxonName ref="t6" debuglabel="77:Figitinae"/>
        </Scope>
        <SummaryData>
          <Categorical ref="c4" debuglabel="34:Forewing radial cell">
            <State ref="s7" debuglabel="35:Radial cell not reduced, open or closed along anterior margin, veins typically slender"/>
          </Categorical>
          <Categorical ref="c1" debuglabel="37:Facial impression presence">
            <State ref="s1" debuglabel="38:Facial impression absent"/>
          </Categorical>
          <Categorical ref="c11" debuglabel="10:Metasomal tergite fusion">
            <State ref="s25" debuglabel="11:Metasomal tergites 2 and 3 free, not fused"/>
          </Categorical>
          <Categorical ref="c5" debuglabel="43:Hind tibiae">
            <State ref="s10" debuglabel="44:Hind tibiae smooth on outer margins with longitudinal carinae or groove internally"/>
          </Categorical>
          <Categorical ref="c3" debuglabel="13:Forewing apical margin shape">
            <State ref="s6" debuglabel="14:Forewing apical margin entire"/>
          </Categorical>
          <Categorical ref="c8" debuglabel="49:Scutellar armature">
            <State ref="s20" debuglabel="48:Scutellum subapically with a single medial spine"/>
            <State ref="s19" debuglabel="50:Scutellum subapically without a single medial spine"/>
          </Categorical>
          <Categorical ref="c9" debuglabel="16:Foamy setae presence">
            <State ref="s21" debuglabel="17:Base of propodeum and metasoma setose or glabrous, but never with dense, 'foamy' setae"/>
          </Categorical>
          <Categorical ref="c7" debuglabel="19:Mesoscutum and scutellum sculpture">
            <State ref="s15" debuglabel="20:Mesoscutum and scutellum sculptured, most often with notauli present on mesoscutum, and the scutellum crenulate to rugose"/>
          </Categorical>
          <Categorical ref="c10" debuglabel="55:Metasomal ring">
            <State ref="s24" debuglabel="56:Metasoma glabrous, lacking a hairy ring"/>
          </Categorical>
          <Categorical ref="c12" debuglabel="28:Petiole length">
            <State ref="s28" debuglabel="27:Petiole very short, at most as long as broad"/>
            <State ref="s27" debuglabel="29:Petiole long, at least 2x longer than wide"/>
          </Categorical>
          <Categorical ref="c6" debuglabel="58:Mesopleural sculpture">
            <State ref="s12" debuglabel="59:Mesopleuron smooth sometimes with distinct mesopleural line"/>
          </Categorical>
          <Categorical ref="c2" debuglabel="61:Head shape">
            <State ref="s3" debuglabel="60:Head, in anterior view elongate oval to round, as wide or narrower than mesosoma"/>
          </Categorical>
        </SummaryData>
      </CodedDescription>
      <CodedDescription id="cd7" debuglabel="78:Pycnostigminae">
        <Representation>
          <Label>Pycnostigminae</Label>
        </Representation>
        <Scope>
          <TaxonName ref="t7" debuglabel="78:Pycnostigminae"/>
        </Scope>
        <SummaryData>
          <Categorical ref="c9" debuglabel="16:Foamy setae presence">
            <State ref="s21" debuglabel="17:Base of propodeum and metasoma setose or glabrous, but never with dense, 'foamy' setae"/>
          </Categorical>
          <Categorical ref="c4" debuglabel="34:Forewing radial cell">
            <State ref="s8" debuglabel="33:Radial cell strongly reduced, closed, its veins thick and heavy"/>
          </Categorical>
          <Categorical ref="c8" debuglabel="49:Scutellar armature">
            <State ref="s19" debuglabel="50:Scutellum subapically without a single medial spine"/>
          </Categorical>
          <Categorical ref="c7" debuglabel="19:Mesoscutum and scutellum sculpture">
            <State ref="s15" debuglabel="20:Mesoscutum and scutellum sculptured, most often with notauli present on mesoscutum, and the scutellum crenulate to rugose"/>
          </Categorical>
          <Categorical ref="c1" debuglabel="37:Facial impression presence">
            <State ref="s1" debuglabel="38:Facial impression absent"/>
          </Categorical>
          <Categorical ref="c10" debuglabel="55:Metasomal ring">
            <State ref="s24" debuglabel="56:Metasoma glabrous, lacking a hairy ring"/>
          </Categorical>
          <Categorical ref="c11" debuglabel="10:Metasomal tergite fusion">
            <State ref="s26" debuglabel="9:Metasomal tergites 2 and 3 fused, forming a syntergum, without visible suture"/>
          </Categorical>
          <Categorical ref="c6" debuglabel="58:Mesopleural sculpture">
            <State ref="s11" debuglabel="57:Mesopleuron dorsally smooth and shiny, ventrally strigose"/>
          </Categorical>
          <Categorical ref="c12" debuglabel="28:Petiole length">
            <State ref="s28" debuglabel="27:Petiole very short, at most as long as broad"/>
          </Categorical>
          <Categorical ref="c5" debuglabel="43:Hind tibiae">
            <State ref="s10" debuglabel="44:Hind tibiae smooth on outer margins with longitudinal carinae or groove internally"/>
          </Categorical>
          <Categorical ref="c3" debuglabel="13:Forewing apical margin shape">
            <State ref="s6" debuglabel="14:Forewing apical margin entire"/>
          </Categorical>
          <Categorical ref="c2" debuglabel="61:Head shape">
            <State ref="s4" debuglabel="62:Head, in anterior view roughly triangular, occasionally wider than mesosoma"/>
          </Categorical>
        </SummaryData>
      </CodedDescription>
    </CodedDescriptions>
    <MediaObjects>
      <MediaObject id="m1" debuglabel="7:http://www.waspweb.org/Cynipoidea/Figitidae/Anacharitinae/index.htm">
        <Representation>
          <Label>No caption</Label>
        </Representation>
        <Type>Text</Type>
        <Source href="http://www.waspweb.org/Cynipoidea/Figitidae/Anacharitinae/index.htm"/>
      </MediaObject>
      <MediaObject id="m10" debuglabel="52:Images/Hexacola_SAM-HYM-P038962_habitus_lateral.jpg">
        <Representation>
          <Label>No caption</Label>
        </Representation>
        <Type>Image</Type>
        <Source href="file:/C:/Users/svannoort/Documents/Lucid keys/Figitidae subfamilies/Media/Images/Hexacola_SAM-HYM-P038962_habitus_lateral.jpg"/>
      </MediaObject>
      <MediaObject id="m11" debuglabel="40:http://www.waspweb.org/Cynipoidea/Figitidae/Figitinae/index.htm">
        <Representation>
          <Label>No caption</Label>
        </Representation>
        <Type>Text</Type>
        <Source href="http://www.waspweb.org/Cynipoidea/Figitidae/Figitinae/index.htm"/>
      </MediaObject>
      <MediaObject id="m12" debuglabel="53:Images/Neralsia_female_habitus_lateral.jpg">
        <Representation>
          <Label>No caption</Label>
        </Representation>
        <Type>Image</Type>
        <Source href="file:/C:/Users/svannoort/Documents/Lucid keys/Figitidae subfamilies/Media/Images/Neralsia_female_habitus_lateral.jpg"/>
      </MediaObject>
      <MediaObject id="m13" debuglabel="41:http://www.waspweb.org/Cynipoidea/Figitidae/Pycnostigminae/index.htm">
        <Representation>
          <Label>No caption</Label>
        </Representation>
        <Type>Text</Type>
        <Source href="http://www.waspweb.org/Cynipoidea/Figitidae/Pycnostigminae/index.htm"/>
      </MediaObject>
      <MediaObject id="m14" debuglabel="63:Images/Pycnostigmus.jpg">
        <Representation>
          <Label>No caption</Label>
        </Representation>
        <Type>Image</Type>
        <Source href="file:/C:/Users/svannoort/Documents/Lucid keys/Figitidae subfamilies/Media/Images/Pycnostigmus.jpg"/>
      </MediaObject>
      <MediaObject id="m15" debuglabel="85:Images/Facial impression absent.jpg">
        <Representation>
          <Label>No caption</Label>
        </Representation>
        <Type>Image</Type>
        <Source href="file:/C:/Users/svannoort/Documents/Lucid keys/Figitidae subfamilies/Media/Images/Facial impression absent.jpg"/>
      </MediaObject>
      <MediaObject id="m16" debuglabel="86:Images/Facial impression present.jpg">
        <Representation>
          <Label>No caption</Label>
        </Representation>
        <Type>Image</Type>
        <Source href="file:/C:/Users/svannoort/Documents/Lucid keys/Figitidae subfamilies/Media/Images/Facial impression present.jpg"/>
      </MediaObject>
      <MediaObject id="m17" debuglabel="89:Images/Head elongate oval.jpg">
        <Representation>
          <Label>No caption</Label>
        </Representation>
        <Type>Image</Type>
        <Source href="file:/C:/Users/svannoort/Documents/Lucid keys/Figitidae subfamilies/Media/Images/Head elongate oval.jpg"/>
      </MediaObject>
      <MediaObject id="m18" debuglabel="90:Images/Head shape subtriangular.jpg">
        <Representation>
          <Label>No caption</Label>
        </Representation>
        <Type>Image</Type>
        <Source href="file:/C:/Users/svannoort/Documents/Lucid keys/Figitidae subfamilies/Media/Images/Head shape subtriangular.jpg"/>
      </MediaObject>
      <MediaObject id="m19" debuglabel="66:Images/Forewing emarginate.jpg">
        <Representation>
          <Label>No caption</Label>
        </Representation>
        <Type>Image</Type>
        <Source href="file:/C:/Users/svannoort/Documents/Lucid keys/Figitidae subfamilies/Media/Images/Forewing emarginate.jpg"/>
      </MediaObject>
      <MediaObject id="m2" debuglabel="45:Images/Anacharis_SAM-HYM-P044055_habitus_lateral.jpg">
        <Representation>
          <Label>No caption</Label>
        </Representation>
        <Type>Image</Type>
        <Source href="file:/C:/Users/svannoort/Documents/Lucid keys/Figitidae subfamilies/Media/Images/Anacharis_SAM-HYM-P044055_habitus_lateral.jpg"/>
      </MediaObject>
      <MediaObject id="m20" debuglabel="67:Images/Forewing margin entire.jpg">
        <Representation>
          <Label>No caption</Label>
        </Representation>
        <Type>Image</Type>
        <Source href="file:/C:/Users/svannoort/Documents/Lucid keys/Figitidae subfamilies/Media/Images/Forewing margin entire.jpg"/>
      </MediaObject>
      <MediaObject id="m21" debuglabel="22:Images/Radial cell normal.jpg">
        <Representation>
          <Label>No caption</Label>
        </Representation>
        <Type>Image</Type>
        <Source href="file:/C:/Users/svannoort/Documents/Lucid keys/Figitidae subfamilies/Media/Images/Radial cell normal.jpg"/>
      </MediaObject>
      <MediaObject id="m22" debuglabel="23:Images/Radial cell thick reduced.jpg">
        <Representation>
          <Label>No caption</Label>
        </Representation>
        <Type>Image</Type>
        <Source href="file:/C:/Users/svannoort/Documents/Lucid keys/Figitidae subfamilies/Media/Images/Radial cell thick reduced.jpg"/>
      </MediaObject>
      <MediaObject id="m23" debuglabel="92:Images/Mesopleuron rough.jpg">
        <Representation>
          <Label>No caption</Label>
        </Representation>
        <Type>Image</Type>
        <Source href="file:/C:/Users/svannoort/Documents/Lucid keys/Figitidae subfamilies/Media/Images/Mesopleuron rough.jpg"/>
      </MediaObject>
      <MediaObject id="m24" debuglabel="93:Images/Mesopleuron smooth with line.jpg">
        <Representation>
          <Label>No caption</Label>
        </Representation>
        <Type>Image</Type>
        <Source href="file:/C:/Users/svannoort/Documents/Lucid keys/Figitidae subfamilies/Media/Images/Mesopleuron smooth with line.jpg"/>
      </MediaObject>
      <MediaObject id="m25" debuglabel="24:Images/Mesoscutum dull.jpg">
        <Representation>
          <Label>Melanips (Aspicerinae)</Label>
        </Representation>
        <Type>Image</Type>
        <Source href="file:/C:/Users/svannoort/Documents/Lucid keys/Figitidae subfamilies/Media/Images/Mesoscutum dull.jpg"/>
      </MediaObject>
      <MediaObject id="m26" debuglabel="69:Images/Mesoscutum sculptured.jpg">
        <Representation>
          <Label>No caption</Label>
        </Representation>
        <Type>Image</Type>
        <Source href="file:/C:/Users/svannoort/Documents/Lucid keys/Figitidae subfamilies/Media/Images/Mesoscutum sculptured.jpg"/>
      </MediaObject>
      <MediaObject id="m27" debuglabel="68:Images/Mesoscutum smooth.jpg">
        <Representation>
          <Label>Charipinae</Label>
        </Representation>
        <Type>Image</Type>
        <Source href="file:/C:/Users/svannoort/Documents/Lucid keys/Figitidae subfamilies/Media/Images/Mesoscutum smooth.jpg"/>
      </MediaObject>
      <MediaObject id="m28" debuglabel="31:Images/Mesoscutum smooth notauli present.jpg">
        <Representation>
          <Label>Emarginae</Label>
        </Representation>
        <Type>Image</Type>
        <Source href="file:/C:/Users/svannoort/Documents/Lucid keys/Figitidae subfamilies/Media/Images/Mesoscutum smooth notauli present.jpg"/>
      </MediaObject>
      <MediaObject id="m29" debuglabel="79:Images/Scutellar plate present.jpg">
        <Representation>
          <Label>No caption</Label>
        </Representation>
        <Type>Image</Type>
        <Source href="file:/C:/Users/svannoort/Documents/Lucid keys/Figitidae subfamilies/Media/Images/Scutellar plate present.jpg"/>
      </MediaObject>
      <MediaObject id="m3" debuglabel="8:http://www.waspweb.org/Cynipoidea/Figitidae/Aspicerinae/index.htm">
        <Representation>
          <Label>No caption</Label>
        </Representation>
        <Type>Text</Type>
        <Source href="http://www.waspweb.org/Cynipoidea/Figitidae/Aspicerinae/index.htm"/>
      </MediaObject>
      <MediaObject id="m30" debuglabel="25:Images/Scutellum without medial spine.jpg">
        <Representation>
          <Label>No caption</Label>
        </Representation>
        <Type>Image</Type>
        <Source href="file:/C:/Users/svannoort/Documents/Lucid keys/Figitidae subfamilies/Media/Images/Scutellum without medial spine.jpg"/>
      </MediaObject>
      <MediaObject id="m31" debuglabel="26:Images/Scutellum with medial spine.jpg">
        <Representation>
          <Label>No caption</Label>
        </Representation>
        <Type>Image</Type>
        <Source href="file:/C:/Users/svannoort/Documents/Lucid keys/Figitidae subfamilies/Media/Images/Scutellum with medial spine.jpg"/>
      </MediaObject>
      <MediaObject id="m32" debuglabel="81:Images/Dense foamy setae absent.jpg">
        <Representation>
          <Label>No caption</Label>
        </Representation>
        <Type>Image</Type>
        <Source href="file:/C:/Users/svannoort/Documents/Lucid keys/Figitidae subfamilies/Media/Images/Dense foamy setae absent.jpg"/>
      </MediaObject>
      <MediaObject id="m33" debuglabel="82:Images/Dense foamy setae present on mesosoma.jpg">
        <Representation>
          <Label>No caption</Label>
        </Representation>
        <Type>Image</Type>
        <Source href="file:/C:/Users/svannoort/Documents/Lucid keys/Figitidae subfamilies/Media/Images/Dense foamy setae present on mesosoma.jpg"/>
      </MediaObject>
      <MediaObject id="m34" debuglabel="94:Images/Metasoma base with hairy ring.jpg">
        <Representation>
          <Label>No caption</Label>
        </Representation>
        <Type>Image</Type>
        <Source href="file:/C:/Users/svannoort/Documents/Lucid keys/Figitidae subfamilies/Media/Images/Metasoma base with hairy ring.jpg"/>
      </MediaObject>
      <MediaObject id="m35" debuglabel="95:Images/Metasoma base without hairy ring.jpg">
        <Representation>
          <Label>No caption</Label>
        </Representation>
        <Type>Image</Type>
        <Source href="file:/C:/Users/svannoort/Documents/Lucid keys/Figitidae subfamilies/Media/Images/Metasoma base without hairy ring.jpg"/>
      </MediaObject>
      <MediaObject id="m36" debuglabel="96:Images/Tergites 2 &amp; 3 free.jpg">
        <Representation>
          <Label>No caption</Label>
        </Representation>
        <Type>Image</Type>
        <Source href="file:/C:/Users/svannoort/Documents/Lucid keys/Figitidae subfamilies/Media/Images/Tergites 2 &amp; 3 free.jpg"/>
      </MediaObject>
      <MediaObject id="m37" debuglabel="97:Images/Tergites 2 &amp; 3 fused.jpg">
        <Representation>
          <Label>No caption</Label>
        </Representation>
        <Type>Image</Type>
        <Source href="file:/C:/Users/svannoort/Documents/Lucid keys/Figitidae subfamilies/Media/Images/Tergites 2 &amp; 3 fused.jpg"/>
      </MediaObject>
      <MediaObject id="m38" debuglabel="83:Images/Petiole long.jpg">
        <Representation>
          <Label>No caption</Label>
        </Representation>
        <Type>Image</Type>
        <Source href="file:/C:/Users/svannoort/Documents/Lucid keys/Figitidae subfamilies/Media/Images/Petiole long.jpg"/>
      </MediaObject>
      <MediaObject id="m39" debuglabel="84:Images/Petiole short.jpg">
        <Representation>
          <Label>No caption</Label>
        </Representation>
        <Type>Image</Type>
        <Source href="file:/C:/Users/svannoort/Documents/Lucid keys/Figitidae subfamilies/Media/Images/Petiole short.jpg"/>
      </MediaObject>
      <MediaObject id="m4" debuglabel="46:Images/Aspicera_SAM-HYM-P043676_habitus_lateral.jpg">
        <Representation>
          <Label>No caption</Label>
        </Representation>
        <Type>Image</Type>
        <Source href="file:/C:/Users/svannoort/Documents/Lucid keys/Figitidae subfamilies/Media/Images/Aspicera_SAM-HYM-P043676_habitus_lateral.jpg"/>
      </MediaObject>
      <MediaObject id="m5" debuglabel="32:http://www.waspweb.org/Cynipoidea/Figitidae/Charipinae/index.htm">
        <Representation>
          <Label>No caption</Label>
        </Representation>
        <Type>Text</Type>
        <Source href="http://www.waspweb.org/Cynipoidea/Figitidae/Charipinae/index.htm"/>
      </MediaObject>
      <MediaObject id="m6" debuglabel="47:Images/Apocharips_trapezoides_BMNH_habitus_lateral.jpg">
        <Representation>
          <Label>No caption</Label>
        </Representation>
        <Type>Image</Type>
        <Source href="file:/C:/Users/svannoort/Documents/Lucid keys/Figitidae subfamilies/Media/Images/Apocharips_trapezoides_BMNH_habitus_lateral.jpg"/>
      </MediaObject>
      <MediaObject id="m7" debuglabel="39:http://www.waspweb.org/Cynipoidea/Figitidae/Emargininae/index.htm">
        <Representation>
          <Label>No caption</Label>
        </Representation>
        <Type>Text</Type>
        <Source href="http://www.waspweb.org/Cynipoidea/Figitidae/Emargininae/index.htm"/>
      </MediaObject>
      <MediaObject id="m8" debuglabel="51:Images/Emargo_habitus04E_cropped.jpg">
        <Representation>
          <Label>No caption</Label>
        </Representation>
        <Type>Image</Type>
        <Source href="file:/C:/Users/svannoort/Documents/Lucid keys/Figitidae subfamilies/Media/Images/Emargo_habitus04E_cropped.jpg"/>
      </MediaObject>
      <MediaObject id="m9" debuglabel="39:http://www.waspweb.org/Cynipoidea/Figitidae/Emargininae/index.htm">
        <Representation>
          <Label>No caption</Label>
        </Representation>
        <Type>Text</Type>
        <Source href="http://www.waspweb.org/Cynipoidea/Figitidae/Emargininae/index.htm"/>
      </MediaObject>
    </MediaObjects>
  </Dataset>
</Datasets>
