# Supplementary material for: Afrotropical Cynipoidea (Hymenoptera)
Source: Zookeys. 2015 Apr 1;(493):1–176. doi: 10.3897/zookeys.493.6353 (PMC4389221; doi:10.3897/zookeys.493.6353)
Supplement: Supplementary material 4 — Multi-entry, matrix-based identification key to the Afrotropical genera of Anacharitinae (Figitidae, Cynipoidea, Hymenoptera) as exported from Lucid Builder 3.5 in XML SDD format [file zookeys-493-001-s004.sdd]

<?xml version="1.0" encoding="UTF-8"?>
<Datasets xsi:schemaLocation="http://rs.tdwg.org/UBIF/2006/ http://www.lucidcentral.org/2006/SDD/SDD1.1/SDD.xsd" xmlns="http://rs.tdwg.org/UBIF/2006/" xmlns:xsi="http://www.w3.org/2001/XMLSchema-instance">
  <TechnicalMetadata created="2015-03-10T11:31:21.066+02:00">
    <Generator name="Lucid3 Builder" version="3.4.0_b01" routine="com.cbit.lucid.builder.core.io.sdd11.SDDKeyWriter" notes="http://www.lucidcentral.org/lucid3/"/>
    <TechnicalContact literal="http://www.lucidcentral.org" email="contact@lucidcentral.org"/>
  </TechnicalMetadata>
  <Dataset xml:lang="en-us">
    <Representation>
      <Label>Untitled</Label>
    </Representation>
    <TaxonNames>
      <TaxonName id="t1" debuglabel="17:Acanthaegilopsis">
        <Representation>
          <Label>Acanthaegilopsis</Label>
          <MediaObject ref="m1" debuglabel="40:http://www.waspweb.org/Cynipoidea/Figitidae/Anacharitinae/Acanthaegilopsis/index.htm"/>
          <MediaObject ref="m2" debuglabel="36:Images/Acanthaegilopsis_habitus02Eb.jpg"/>
        </Representation>
      </TaxonName>
      <TaxonName id="t2" debuglabel="19:Anacharis">
        <Representation>
          <Label>Anacharis</Label>
          <MediaObject ref="m3" debuglabel="42:http://www.waspweb.org/Cynipoidea/Figitidae/Anacharitinae/Anacharis/index.htm"/>
          <MediaObject ref="m4" debuglabel="37:Images/Anacharis_SAM-HYM-P044055_habitus_lateral.jpg"/>
        </Representation>
      </TaxonName>
      <TaxonName id="t3" debuglabel="20:Xyalaspis">
        <Representation>
          <Label>Xyalaspis</Label>
          <MediaObject ref="m5" debuglabel="43:http://www.waspweb.org/Cynipoidea/Figitidae/Anacharitinae/Xyalaspis/index.htm"/>
          <MediaObject ref="m6" debuglabel="38:Images/Xyalaspis_SAM-HYM-P044059_habitus_lateral.jpg"/>
        </Representation>
      </TaxonName>
      <TaxonName id="t4" debuglabel="21:Aegilips">
        <Representation>
          <Label>Aegilips</Label>
          <MediaObject ref="m7" debuglabel="41:http://www.waspweb.org/Cynipoidea/Figitidae/Anacharitinae/Aegilips/index.htm"/>
          <MediaObject ref="m8" debuglabel="39:Images/Aegilips_habitus04E.jpg"/>
        </Representation>
      </TaxonName>
    </TaxonNames>
    <TaxonHierarchies>
      <TaxonHierarchy id="th1" debuglabel="1:Default Entity Tree">
        <Representation>
          <Label>Default Entity Tree</Label>
        </Representation>
        <TaxonHierarchyType>UnspecifiedTaxonomy</TaxonHierarchyType>
        <Nodes>
          <Node id="tn1" debuglabel="17:Acanthaegilopsis">
            <TaxonName ref="t1" debuglabel="17:Acanthaegilopsis"/>
          </Node>
          <Node id="tn2" debuglabel="19:Anacharis">
            <TaxonName ref="t2" debuglabel="19:Anacharis"/>
          </Node>
          <Node id="tn3" debuglabel="20:Xyalaspis">
            <TaxonName ref="t3" debuglabel="20:Xyalaspis"/>
          </Node>
          <Node id="tn4" debuglabel="21:Aegilips">
            <TaxonName ref="t4" debuglabel="21:Aegilips"/>
          </Node>
        </Nodes>
      </TaxonHierarchy>
    </TaxonHierarchies>
    <DescriptiveConcepts>
      <DescriptiveConcept id="dc0">
        <Representation>
          <Label>Fixed set of modifiers supported in Lucid3</Label>
        </Representation>
        <Modifiers>
          <Modifier id="mod1" debuglabel="1:rarely">
            <Representation>
              <Label>rarely</Label>
            </Representation>
            <ModifierClass>Frequency</ModifierClass>
            <ProportionRange lowerestimate="0.0" upperestimate="0.25"/>
          </Modifier>
          <Modifier id="mod2" debuglabel="2:uncertain">
            <Representation>
              <Label>uncertain</Label>
            </Representation>
            <ModifierClass>Certainty</ModifierClass>
            <ProportionRange lowerestimate="0.0" upperestimate="0.5"/>
          </Modifier>
          <Modifier id="mod3" debuglabel="3:misinterpreted">
            <Representation>
              <Label>misinterpreted</Label>
            </Representation>
            <ModifierClass>TreatAsMisinterpretation</ModifierClass>
          </Modifier>
          <Modifier id="mod4" debuglabel="3:unscoped">
            <Representation>
              <Label>unscoped</Label>
            </Representation>
            <ModifierClass>OtherModifierClass</ModifierClass>
          </Modifier>
        </Modifiers>
      </DescriptiveConcept>
    </DescriptiveConcepts>
    <Characters>
      <CategoricalCharacter id="c1" debuglabel="2:Head shape">
        <Representation>
          <Label>Head shape</Label>
        </Representation>
        <States>
          <StateDefinition id="s1" debuglabel="18:Head transverse, distinctly wider than mesosoma">
            <Representation>
              <Label>Head transverse, distinctly wider than mesosoma</Label>
              <MediaObject ref="m9" debuglabel="23:Images/Head wider than mesosoma.jpg"/>
            </Representation>
          </StateDefinition>
          <StateDefinition id="s2" debuglabel="3:Head rounded, only slightly wider than mesosoma">
            <Representation>
              <Label>Head rounded, only slightly wider than mesosoma</Label>
              <MediaObject ref="m10" debuglabel="24:Images/Head rounder.jpg"/>
            </Representation>
          </StateDefinition>
        </States>
      </CategoricalCharacter>
      <CategoricalCharacter id="c2" debuglabel="5:Mesoscutal sculpture">
        <Representation>
          <Label>Mesoscutal sculpture</Label>
        </Representation>
        <States>
          <StateDefinition id="s3" debuglabel="4:Mesoscutum without medial longitudinal furrow">
            <Representation>
              <Label>Mesoscutum without medial longitudinal furrow</Label>
              <MediaObject ref="m11" debuglabel="25:Images/Mesoscutum without furrow.jpg"/>
            </Representation>
          </StateDefinition>
          <StateDefinition id="s4" debuglabel="6:Mesoscutum with medial longitudinal furrow with cross-carinae">
            <Representation>
              <Label>Mesoscutum with medial longitudinal furrow with cross-carinae</Label>
              <MediaObject ref="m12" debuglabel="26:Images/Mesocutum medial furrow.jpg"/>
            </Representation>
          </StateDefinition>
        </States>
      </CategoricalCharacter>
      <CategoricalCharacter id="c3" debuglabel="8:Mesopleural sculpturing">
        <Representation>
          <Label>Mesopleural sculpturing</Label>
        </Representation>
        <States>
          <StateDefinition id="s5" debuglabel="7:Mesopleuron with a band of heavy sculpture">
            <Representation>
              <Label>Mesopleuron with a band of heavy sculpture</Label>
              <MediaObject ref="m13" debuglabel="27:Images/Mesopleuron band of sculpture.jpg"/>
            </Representation>
          </StateDefinition>
          <StateDefinition id="s6" debuglabel="9:Mesopleuron smooth or with some striation in anterior part">
            <Representation>
              <Label>Mesopleuron smooth or with some striation in anterior part</Label>
              <MediaObject ref="m14" debuglabel="28:Images/Mesopleuron smooth striations.jpg"/>
            </Representation>
          </StateDefinition>
        </States>
      </CategoricalCharacter>
      <CategoricalCharacter id="c4" debuglabel="11:Scutellum shape">
        <Representation>
          <Label>Scutellum shape</Label>
        </Representation>
        <States>
          <StateDefinition id="s7" debuglabel="22:Scutellum posteriorly pointed, but not overhanging propodeum, never as a distinct spine">
            <Representation>
              <Label>Scutellum posteriorly pointed, but not overhanging propodeum, never as a distinct spine</Label>
              <MediaObject ref="m15" debuglabel="31:Images/scutellum NOT overhanging.jpg"/>
            </Representation>
          </StateDefinition>
          <StateDefinition id="s8" debuglabel="10:Scutellum posteriorly rounded, not projecting">
            <Representation>
              <Label>Scutellum posteriorly rounded, not projecting</Label>
              <MediaObject ref="m16" debuglabel="29:Images/scutellum short rounded.jpg"/>
            </Representation>
          </StateDefinition>
          <StateDefinition id="s9" debuglabel="13:Scutellum protruding posteriorly as a distinct spine">
            <Representation>
              <Label>Scutellum protruding posteriorly as a distinct spine</Label>
              <MediaObject ref="m17" debuglabel="35:Images/Scutellum with spine.jpg"/>
              <MediaObject ref="m18" debuglabel="32:Images/scutellum spine blunt.jpg"/>
            </Representation>
          </StateDefinition>
          <StateDefinition id="s10" debuglabel="12:Scutellum protruding posteriorly as short broad point, overhanging propodeum">
            <Representation>
              <Label>Scutellum protruding posteriorly as short broad point, overhanging propodeum</Label>
              <MediaObject ref="m19" debuglabel="30:Images/scutellum spine overhanging.jpg"/>
            </Representation>
          </StateDefinition>
        </States>
      </CategoricalCharacter>
      <CategoricalCharacter id="c5" debuglabel="15:Petiole shape">
        <Representation>
          <Label>Petiole shape</Label>
        </Representation>
        <States>
          <StateDefinition id="s11" debuglabel="14:Petiole shiny, often very long">
            <Representation>
              <Label>Petiole shiny, often very long</Label>
              <MediaObject ref="m20" debuglabel="33:Images/Petiole shiny long.jpg"/>
            </Representation>
          </StateDefinition>
          <StateDefinition id="s12" debuglabel="16:Petiole sculptured, usually relatively short">
            <Representation>
              <Label>Petiole sculptured, usually relatively short</Label>
              <MediaObject ref="m21" debuglabel="34:Images/Petiole sculptured.jpg"/>
            </Representation>
          </StateDefinition>
        </States>
      </CategoricalCharacter>
    </Characters>
    <CharacterTrees>
      <CharacterTree id="ct1" debuglabel="1:Default Feature Tree">
        <Representation>
          <Label>Default Feature Tree</Label>
        </Representation>
        <DesignedFor>
          <Role>InteractiveIdentification</Role>
        </DesignedFor>
        <Nodes>
          <CharNode>
            <Character ref="c1" debuglabel="2:Head shape"/>
          </CharNode>
          <CharNode>
            <Character ref="c2" debuglabel="5:Mesoscutal sculpture"/>
          </CharNode>
          <CharNode>
            <Character ref="c3" debuglabel="8:Mesopleural sculpturing"/>
          </CharNode>
          <CharNode>
            <Character ref="c4" debuglabel="11:Scutellum shape"/>
          </CharNode>
          <CharNode>
            <Character ref="c5" debuglabel="15:Petiole shape"/>
          </CharNode>
        </Nodes>
      </CharacterTree>
    </CharacterTrees>
    <CodedDescriptions>
      <CodedDescription id="cd1" debuglabel="17:Acanthaegilopsis">
        <Representation>
          <Label>Acanthaegilopsis</Label>
        </Representation>
        <Scope>
          <TaxonName ref="t1" debuglabel="17:Acanthaegilopsis"/>
        </Scope>
        <SummaryData>
          <Categorical ref="c5" debuglabel="15:Petiole shape">
            <State ref="s12" debuglabel="16:Petiole sculptured, usually relatively short"/>
          </Categorical>
          <Categorical ref="c1" debuglabel="2:Head shape">
            <State ref="s2" debuglabel="3:Head rounded, only slightly wider than mesosoma"/>
          </Categorical>
          <Categorical ref="c2" debuglabel="5:Mesoscutal sculpture">
            <State ref="s4" debuglabel="6:Mesoscutum with medial longitudinal furrow with cross-carinae"/>
          </Categorical>
          <Categorical ref="c3" debuglabel="8:Mesopleural sculpturing">
            <State ref="s6" debuglabel="9:Mesopleuron smooth or with some striation in anterior part"/>
          </Categorical>
          <Categorical ref="c4" debuglabel="11:Scutellum shape">
            <State ref="s9" debuglabel="13:Scutellum protruding posteriorly as a distinct spine"/>
          </Categorical>
        </SummaryData>
      </CodedDescription>
      <CodedDescription id="cd2" debuglabel="19:Anacharis">
        <Representation>
          <Label>Anacharis</Label>
        </Representation>
        <Scope>
          <TaxonName ref="t2" debuglabel="19:Anacharis"/>
        </Scope>
        <SummaryData>
          <Categorical ref="c1" debuglabel="2:Head shape">
            <State ref="s1" debuglabel="18:Head transverse, distinctly wider than mesosoma"/>
          </Categorical>
          <Categorical ref="c2" debuglabel="5:Mesoscutal sculpture">
            <State ref="s3" debuglabel="4:Mesoscutum without medial longitudinal furrow"/>
          </Categorical>
          <Categorical ref="c3" debuglabel="8:Mesopleural sculpturing">
            <State ref="s5" debuglabel="7:Mesopleuron with a band of heavy sculpture"/>
          </Categorical>
          <Categorical ref="c4" debuglabel="11:Scutellum shape">
            <State ref="s8" debuglabel="10:Scutellum posteriorly rounded, not projecting"/>
          </Categorical>
          <Categorical ref="c5" debuglabel="15:Petiole shape">
            <State ref="s11" debuglabel="14:Petiole shiny, often very long"/>
          </Categorical>
        </SummaryData>
      </CodedDescription>
      <CodedDescription id="cd3" debuglabel="20:Xyalaspis">
        <Representation>
          <Label>Xyalaspis</Label>
        </Representation>
        <Scope>
          <TaxonName ref="t3" debuglabel="20:Xyalaspis"/>
        </Scope>
        <SummaryData>
          <Categorical ref="c5" debuglabel="15:Petiole shape">
            <State ref="s12" debuglabel="16:Petiole sculptured, usually relatively short"/>
          </Categorical>
          <Categorical ref="c1" debuglabel="2:Head shape">
            <State ref="s1" debuglabel="18:Head transverse, distinctly wider than mesosoma"/>
          </Categorical>
          <Categorical ref="c2" debuglabel="5:Mesoscutal sculpture">
            <State ref="s3" debuglabel="4:Mesoscutum without medial longitudinal furrow"/>
          </Categorical>
          <Categorical ref="c3" debuglabel="8:Mesopleural sculpturing">
            <State ref="s6" debuglabel="9:Mesopleuron smooth or with some striation in anterior part"/>
          </Categorical>
          <Categorical ref="c4" debuglabel="11:Scutellum shape">
            <State ref="s10" debuglabel="12:Scutellum protruding posteriorly as short broad point, overhanging propodeum"/>
            <State ref="s9" debuglabel="13:Scutellum protruding posteriorly as a distinct spine"/>
          </Categorical>
        </SummaryData>
      </CodedDescription>
      <CodedDescription id="cd4" debuglabel="21:Aegilips">
        <Representation>
          <Label>Aegilips</Label>
        </Representation>
        <Scope>
          <TaxonName ref="t4" debuglabel="21:Aegilips"/>
        </Scope>
        <SummaryData>
          <Categorical ref="c5" debuglabel="15:Petiole shape">
            <State ref="s12" debuglabel="16:Petiole sculptured, usually relatively short"/>
          </Categorical>
          <Categorical ref="c1" debuglabel="2:Head shape">
            <State ref="s2" debuglabel="3:Head rounded, only slightly wider than mesosoma"/>
          </Categorical>
          <Categorical ref="c2" debuglabel="5:Mesoscutal sculpture">
            <State ref="s3" debuglabel="4:Mesoscutum without medial longitudinal furrow"/>
          </Categorical>
          <Categorical ref="c4" debuglabel="11:Scutellum shape">
            <State ref="s7" debuglabel="22:Scutellum posteriorly pointed, but not overhanging propodeum, never as a distinct spine"/>
          </Categorical>
          <Categorical ref="c3" debuglabel="8:Mesopleural sculpturing">
            <State ref="s6" debuglabel="9:Mesopleuron smooth or with some striation in anterior part"/>
          </Categorical>
        </SummaryData>
      </CodedDescription>
    </CodedDescriptions>
    <MediaObjects>
      <MediaObject id="m1" debuglabel="40:http://www.waspweb.org/Cynipoidea/Figitidae/Anacharitinae/Acanthaegilopsis/index.htm">
        <Representation>
          <Label>No caption</Label>
        </Representation>
        <Type>Text</Type>
        <Source href="http://www.waspweb.org/Cynipoidea/Figitidae/Anacharitinae/Acanthaegilopsis/index.htm"/>
      </MediaObject>
      <MediaObject id="m10" debuglabel="24:Images/Head rounder.jpg">
        <Representation>
          <Label>No caption</Label>
        </Representation>
        <Type>Image</Type>
        <Source href="file:/C:/Users/svannoort/Documents/Lucid keys/Anacharitinae genera Matrix key/Media/Images/Head rounder.jpg"/>
      </MediaObject>
      <MediaObject id="m11" debuglabel="25:Images/Mesoscutum without furrow.jpg">
        <Representation>
          <Label>No caption</Label>
        </Representation>
        <Type>Image</Type>
        <Source href="file:/C:/Users/svannoort/Documents/Lucid keys/Anacharitinae genera Matrix key/Media/Images/Mesoscutum without furrow.jpg"/>
      </MediaObject>
      <MediaObject id="m12" debuglabel="26:Images/Mesocutum medial furrow.jpg">
        <Representation>
          <Label>No caption</Label>
        </Representation>
        <Type>Image</Type>
        <Source href="file:/C:/Users/svannoort/Documents/Lucid keys/Anacharitinae genera Matrix key/Media/Images/Mesocutum medial furrow.jpg"/>
      </MediaObject>
      <MediaObject id="m13" debuglabel="27:Images/Mesopleuron band of sculpture.jpg">
        <Representation>
          <Label>No caption</Label>
        </Representation>
        <Type>Image</Type>
        <Source href="file:/C:/Users/svannoort/Documents/Lucid keys/Anacharitinae genera Matrix key/Media/Images/Mesopleuron band of sculpture.jpg"/>
      </MediaObject>
      <MediaObject id="m14" debuglabel="28:Images/Mesopleuron smooth striations.jpg">
        <Representation>
          <Label>No caption</Label>
        </Representation>
        <Type>Image</Type>
        <Source href="file:/C:/Users/svannoort/Documents/Lucid keys/Anacharitinae genera Matrix key/Media/Images/Mesopleuron smooth striations.jpg"/>
      </MediaObject>
      <MediaObject id="m15" debuglabel="31:Images/scutellum NOT overhanging.jpg">
        <Representation>
          <Label>No caption</Label>
        </Representation>
        <Type>Image</Type>
        <Source href="file:/C:/Users/svannoort/Documents/Lucid keys/Anacharitinae genera Matrix key/Media/Images/scutellum NOT overhanging.jpg"/>
      </MediaObject>
      <MediaObject id="m16" debuglabel="29:Images/scutellum short rounded.jpg">
        <Representation>
          <Label>No caption</Label>
        </Representation>
        <Type>Image</Type>
        <Source href="file:/C:/Users/svannoort/Documents/Lucid keys/Anacharitinae genera Matrix key/Media/Images/scutellum short rounded.jpg"/>
      </MediaObject>
      <MediaObject id="m17" debuglabel="35:Images/Scutellum with spine.jpg">
        <Representation>
          <Label>No caption</Label>
        </Representation>
        <Type>Image</Type>
        <Source href="file:/C:/Users/svannoort/Documents/Lucid keys/Anacharitinae genera Matrix key/Media/Images/Scutellum with spine.jpg"/>
      </MediaObject>
      <MediaObject id="m18" debuglabel="32:Images/scutellum spine blunt.jpg">
        <Representation>
          <Label>No caption</Label>
        </Representation>
        <Type>Image</Type>
        <Source href="file:/C:/Users/svannoort/Documents/Lucid keys/Anacharitinae genera Matrix key/Media/Images/scutellum spine blunt.jpg"/>
      </MediaObject>
      <MediaObject id="m19" debuglabel="30:Images/scutellum spine overhanging.jpg">
        <Representation>
          <Label>No caption</Label>
        </Representation>
        <Type>Image</Type>
        <Source href="file:/C:/Users/svannoort/Documents/Lucid keys/Anacharitinae genera Matrix key/Media/Images/scutellum spine overhanging.jpg"/>
      </MediaObject>
      <MediaObject id="m2" debuglabel="36:Images/Acanthaegilopsis_habitus02Eb.jpg">
        <Representation>
          <Label>No caption</Label>
        </Representation>
        <Type>Image</Type>
        <Source href="file:/C:/Users/svannoort/Documents/Lucid keys/Anacharitinae genera Matrix key/Media/Images/Acanthaegilopsis_habitus02Eb.jpg"/>
      </MediaObject>
      <MediaObject id="m20" debuglabel="33:Images/Petiole shiny long.jpg">
        <Representation>
          <Label>No caption</Label>
        </Representation>
        <Type>Image</Type>
        <Source href="file:/C:/Users/svannoort/Documents/Lucid keys/Anacharitinae genera Matrix key/Media/Images/Petiole shiny long.jpg"/>
      </MediaObject>
      <MediaObject id="m21" debuglabel="34:Images/Petiole sculptured.jpg">
        <Representation>
          <Label>No caption</Label>
        </Representation>
        <Type>Image</Type>
        <Source href="file:/C:/Users/svannoort/Documents/Lucid keys/Anacharitinae genera Matrix key/Media/Images/Petiole sculptured.jpg"/>
      </MediaObject>
      <MediaObject id="m3" debuglabel="42:http://www.waspweb.org/Cynipoidea/Figitidae/Anacharitinae/Anacharis/index.htm">
        <Representation>
          <Label>No caption</Label>
        </Representation>
        <Type>Text</Type>
        <Source href="http://www.waspweb.org/Cynipoidea/Figitidae/Anacharitinae/Anacharis/index.htm"/>
      </MediaObject>
      <MediaObject id="m4" debuglabel="37:Images/Anacharis_SAM-HYM-P044055_habitus_lateral.jpg">
        <Representation>
          <Label>No caption</Label>
        </Representation>
        <Type>Image</Type>
        <Source href="file:/C:/Users/svannoort/Documents/Lucid keys/Anacharitinae genera Matrix key/Media/Images/Anacharis_SAM-HYM-P044055_habitus_lateral.jpg"/>
      </MediaObject>
      <MediaObject id="m5" debuglabel="43:http://www.waspweb.org/Cynipoidea/Figitidae/Anacharitinae/Xyalaspis/index.htm">
        <Representation>
          <Label>No caption</Label>
        </Representation>
        <Type>Text</Type>
        <Source href="http://www.waspweb.org/Cynipoidea/Figitidae/Anacharitinae/Xyalaspis/index.htm"/>
      </MediaObject>
      <MediaObject id="m6" debuglabel="38:Images/Xyalaspis_SAM-HYM-P044059_habitus_lateral.jpg">
        <Representation>
          <Label>No caption</Label>
        </Representation>
        <Type>Image</Type>
        <Source href="file:/C:/Users/svannoort/Documents/Lucid keys/Anacharitinae genera Matrix key/Media/Images/Xyalaspis_SAM-HYM-P044059_habitus_lateral.jpg"/>
      </MediaObject>
      <MediaObject id="m7" debuglabel="41:http://www.waspweb.org/Cynipoidea/Figitidae/Anacharitinae/Aegilips/index.htm">
        <Representation>
          <Label>No caption</Label>
        </Representation>
        <Type>Text</Type>
        <Source href="http://www.waspweb.org/Cynipoidea/Figitidae/Anacharitinae/Aegilips/index.htm"/>
      </MediaObject>
      <MediaObject id="m8" debuglabel="39:Images/Aegilips_habitus04E.jpg">
        <Representation>
          <Label>No caption</Label>
        </Representation>
        <Type>Image</Type>
        <Source href="file:/C:/Users/svannoort/Documents/Lucid keys/Anacharitinae genera Matrix key/Media/Images/Aegilips_habitus04E.jpg"/>
      </MediaObject>
      <MediaObject id="m9" debuglabel="23:Images/Head wider than mesosoma.jpg">
        <Representation>
          <Label>No caption</Label>
        </Representation>
        <Type>Image</Type>
        <Source href="file:/C:/Users/svannoort/Documents/Lucid keys/Anacharitinae genera Matrix key/Media/Images/Head wider than mesosoma.jpg"/>
      </MediaObject>
    </MediaObjects>
  </Dataset>
</Datasets>
