# Supplementary material for: Afrotropical Cynipoidea (Hymenoptera)
Source: Zookeys. 2015 Apr 1;(493):1–176. doi: 10.3897/zookeys.493.6353 (PMC4389221; doi:10.3897/zookeys.493.6353)
Supplement: Supplementary material 5 — Multi-entry, matrix-based identification key to the Afrotropical genera of Aspicerinae (Figitidae, Cynipoidea, Hymenoptera) as exported from Lucid Builder 3.5 in XML SDD format [file zookeys-493-001-s005.sdd]

<?xml version="1.0" encoding="UTF-8"?>
<Datasets xsi:schemaLocation="http://rs.tdwg.org/UBIF/2006/ http://www.lucidcentral.org/2006/SDD/SDD1.1/SDD.xsd" xmlns="http://rs.tdwg.org/UBIF/2006/" xmlns:xsi="http://www.w3.org/2001/XMLSchema-instance">
  <TechnicalMetadata created="2015-03-10T11:32:27.537+02:00">
    <Generator name="Lucid3 Builder" version="3.4.0_b01" routine="com.cbit.lucid.builder.core.io.sdd11.SDDKeyWriter" notes="http://www.lucidcentral.org/lucid3/"/>
    <TechnicalContact literal="http://www.lucidcentral.org" email="contact@lucidcentral.org"/>
  </TechnicalMetadata>
  <Dataset xml:lang="en-us">
    <Representation>
      <Label>Untitled</Label>
    </Representation>
    <TaxonNames>
      <TaxonName id="t1" debuglabel="25:Anacharoides">
        <Representation>
          <Label>Anacharoides</Label>
          <MediaObject ref="m1" debuglabel="43:http://www.waspweb.org/Cynipoidea/Figitidae/Aspicerinae/Anacharoides/index.htm"/>
          <MediaObject ref="m2" debuglabel="23:Images/Anacharoides_rufa_habitus.jpg"/>
        </Representation>
      </TaxonName>
      <TaxonName id="t2" debuglabel="27:Aspicera">
        <Representation>
          <Label>Aspicera</Label>
          <MediaObject ref="m3" debuglabel="44:http://www.waspweb.org/Cynipoidea/Figitidae/Aspicerinae/Aspicera/index.htm"/>
          <MediaObject ref="m4" debuglabel="24:Images/Aspicera_SAM-HYM-P043676_habitus_lateral.jpg"/>
        </Representation>
      </TaxonName>
      <TaxonName id="t3" debuglabel="28:Melanips">
        <Representation>
          <Label>Melanips</Label>
          <MediaObject ref="m5" debuglabel="45:http://www.waspweb.org/Cynipoidea/Figitidae/Aspicerinae/Melanips/index.htm"/>
          <MediaObject ref="m6" debuglabel="41:Images/Melanips_alienus_SAM-HYM-P044131_habitus_lateral.jpg"/>
        </Representation>
      </TaxonName>
      <TaxonName id="t4" debuglabel="29:Prosaspicera">
        <Representation>
          <Label>Prosaspicera</Label>
          <MediaObject ref="m7" debuglabel="46:http://www.waspweb.org/Cynipoidea/Figitidae/Aspicerinae/Prosaspicera/index.htm"/>
          <MediaObject ref="m8" debuglabel="42:Images/Prosaspicera_African_Habitus04Ee.jpg"/>
        </Representation>
      </TaxonName>
    </TaxonNames>
    <TaxonHierarchies>
      <TaxonHierarchy id="th1" debuglabel="1:Default Entity Tree">
        <Representation>
          <Label>Default Entity Tree</Label>
        </Representation>
        <TaxonHierarchyType>UnspecifiedTaxonomy</TaxonHierarchyType>
        <Nodes>
          <Node id="tn1" debuglabel="25:Anacharoides">
            <TaxonName ref="t1" debuglabel="25:Anacharoides"/>
          </Node>
          <Node id="tn2" debuglabel="27:Aspicera">
            <TaxonName ref="t2" debuglabel="27:Aspicera"/>
          </Node>
          <Node id="tn3" debuglabel="28:Melanips">
            <TaxonName ref="t3" debuglabel="28:Melanips"/>
          </Node>
          <Node id="tn4" debuglabel="29:Prosaspicera">
            <TaxonName ref="t4" debuglabel="29:Prosaspicera"/>
          </Node>
        </Nodes>
      </TaxonHierarchy>
    </TaxonHierarchies>
    <DescriptiveConcepts>
      <DescriptiveConcept id="dc0">
        <Representation>
          <Label>Fixed set of modifiers supported in Lucid3</Label>
        </Representation>
        <Modifiers>
          <Modifier id="mod1" debuglabel="1:rarely">
            <Representation>
              <Label>rarely</Label>
            </Representation>
            <ModifierClass>Frequency</ModifierClass>
            <ProportionRange lowerestimate="0.0" upperestimate="0.25"/>
          </Modifier>
          <Modifier id="mod2" debuglabel="2:uncertain">
            <Representation>
              <Label>uncertain</Label>
            </Representation>
            <ModifierClass>Certainty</ModifierClass>
            <ProportionRange lowerestimate="0.0" upperestimate="0.5"/>
          </Modifier>
          <Modifier id="mod3" debuglabel="3:misinterpreted">
            <Representation>
              <Label>misinterpreted</Label>
            </Representation>
            <ModifierClass>TreatAsMisinterpretation</ModifierClass>
          </Modifier>
          <Modifier id="mod4" debuglabel="3:unscoped">
            <Representation>
              <Label>unscoped</Label>
            </Representation>
            <ModifierClass>OtherModifierClass</ModifierClass>
          </Modifier>
        </Modifiers>
      </DescriptiveConcept>
    </DescriptiveConcepts>
    <Characters>
      <CategoricalCharacter id="c1" debuglabel="2:Face sculpture">
        <Representation>
          <Label>Face sculpture</Label>
        </Representation>
        <States>
          <StateDefinition id="s1" debuglabel="26:Face with lateral carinae extending from lateral ocelli to antennal scrobes">
            <Representation>
              <Label>Face with lateral carinae extending from lateral ocelli to antennal scrobes</Label>
              <MediaObject ref="m9" debuglabel="30:Images/Face carinae.jpg"/>
            </Representation>
          </StateDefinition>
          <StateDefinition id="s2" debuglabel="3:Face without lateral carinae">
            <Representation>
              <Label>Face without lateral carinae</Label>
              <MediaObject ref="m10" debuglabel="31:Images/Face without carinae.jpg"/>
            </Representation>
          </StateDefinition>
        </States>
      </CategoricalCharacter>
      <CategoricalCharacter id="c2" debuglabel="5:Ocelli">
        <Representation>
          <Label>Ocelli</Label>
        </Representation>
        <States>
          <StateDefinition id="s3" debuglabel="4:Ocelli raised">
            <Representation>
              <Label>Ocelli raised</Label>
              <MediaObject ref="m11" debuglabel="21:Images/Ocelli raised.jpg"/>
            </Representation>
          </StateDefinition>
          <StateDefinition id="s4" debuglabel="6:Ocelli not raised">
            <Representation>
              <Label>Ocelli not raised</Label>
              <MediaObject ref="m12" debuglabel="22:Images/Ocelli not raised.jpg"/>
            </Representation>
          </StateDefinition>
        </States>
      </CategoricalCharacter>
      <CategoricalCharacter id="c3" debuglabel="8:Occipital carina">
        <Representation>
          <Label>Occipital carina</Label>
        </Representation>
        <States>
          <StateDefinition id="s5" debuglabel="7:Occipital carina present">
            <Representation>
              <Label>Occipital carina present</Label>
              <MediaObject ref="m13" debuglabel="32:Images/Occipital carina present.jpg"/>
            </Representation>
          </StateDefinition>
          <StateDefinition id="s6" debuglabel="9:Occipital carina absent">
            <Representation>
              <Label>Occipital carina absent</Label>
              <MediaObject ref="m14" debuglabel="33:Images/Occipital carina absent.jpg"/>
            </Representation>
          </StateDefinition>
        </States>
      </CategoricalCharacter>
      <CategoricalCharacter id="c4" debuglabel="11:Compound eyes">
        <Representation>
          <Label>Compound eyes</Label>
        </Representation>
        <States>
          <StateDefinition id="s7" debuglabel="10:Compound eyes not surrounded by a strong continuous carina">
            <Representation>
              <Label>Compound eyes not surrounded by a strong continuous carina</Label>
              <MediaObject ref="m15" debuglabel="31:Images/Face without carinae.jpg"/>
            </Representation>
          </StateDefinition>
          <StateDefinition id="s8" debuglabel="12:Compound eyes surrounded by a strong continuous carina">
            <Representation>
              <Label>Compound eyes surrounded by a strong continuous carina</Label>
              <MediaObject ref="m16" debuglabel="34:Images/Carina bounding eyes.jpg"/>
            </Representation>
          </StateDefinition>
          <StateDefinition id="s9" debuglabel="13:Compound eyes surrounded by a carina that is interrupted near malar space">
            <Representation>
              <Label>Compound eyes surrounded by a carina that is interrupted near malar space</Label>
              <MediaObject ref="m17" debuglabel="35:Images/Carina bounding eyes interrupted.jpg"/>
            </Representation>
          </StateDefinition>
        </States>
      </CategoricalCharacter>
      <CategoricalCharacter id="c5" debuglabel="15:Vertex groove">
        <Representation>
          <Label>Vertex groove</Label>
        </Representation>
        <States>
          <StateDefinition id="s10" debuglabel="14:Vertex with a median vertical groove">
            <Representation>
              <Label>Vertex with a median vertical groove</Label>
              <MediaObject ref="m18" debuglabel="36:Images/Vertex groove.jpg"/>
            </Representation>
          </StateDefinition>
          <StateDefinition id="s11" debuglabel="16:Vertex without a groove">
            <Representation>
              <Label>Vertex without a groove</Label>
              <MediaObject ref="m19" debuglabel="37:Images/No median grove.jpg"/>
            </Representation>
          </StateDefinition>
        </States>
      </CategoricalCharacter>
      <CategoricalCharacter id="c6" debuglabel="18:Scutellar posterior shape">
        <Representation>
          <Label>Scutellar posterior shape</Label>
        </Representation>
        <States>
          <StateDefinition id="s12" debuglabel="17:Scutellum posteriorly rounded">
            <Representation>
              <Label>Scutellum posteriorly rounded</Label>
              <MediaObject ref="m20" debuglabel="38:Images/Scutellum rounded.jpg"/>
            </Representation>
          </StateDefinition>
          <StateDefinition id="s13" debuglabel="19:Scutellum posteriorly with a spine">
            <Representation>
              <Label>Scutellum posteriorly with a spine</Label>
              <MediaObject ref="m21" debuglabel="39:Images/Scutellum spine.jpg"/>
            </Representation>
          </StateDefinition>
          <StateDefinition id="s14" debuglabel="20:Scutellum posteriorly concave">
            <Representation>
              <Label>Scutellum posteriorly concave</Label>
              <MediaObject ref="m22" debuglabel="40:Images/Scutellum concave.jpg"/>
            </Representation>
          </StateDefinition>
        </States>
      </CategoricalCharacter>
    </Characters>
    <CharacterTrees>
      <CharacterTree id="ct1" debuglabel="1:Default Feature Tree">
        <Representation>
          <Label>Default Feature Tree</Label>
        </Representation>
        <DesignedFor>
          <Role>InteractiveIdentification</Role>
        </DesignedFor>
        <Nodes>
          <CharNode>
            <Character ref="c1" debuglabel="2:Face sculpture"/>
          </CharNode>
          <CharNode>
            <Character ref="c2" debuglabel="5:Ocelli"/>
          </CharNode>
          <CharNode>
            <Character ref="c3" debuglabel="8:Occipital carina"/>
          </CharNode>
          <CharNode>
            <Character ref="c4" debuglabel="11:Compound eyes"/>
          </CharNode>
          <CharNode>
            <Character ref="c5" debuglabel="15:Vertex groove"/>
          </CharNode>
          <CharNode>
            <Character ref="c6" debuglabel="18:Scutellar posterior shape"/>
          </CharNode>
        </Nodes>
      </CharacterTree>
    </CharacterTrees>
    <CodedDescriptions>
      <CodedDescription id="cd1" debuglabel="25:Anacharoides">
        <Representation>
          <Label>Anacharoides</Label>
        </Representation>
        <Scope>
          <TaxonName ref="t1" debuglabel="25:Anacharoides"/>
        </Scope>
        <SummaryData>
          <Categorical ref="c5" debuglabel="15:Vertex groove">
            <State ref="s11" debuglabel="16:Vertex without a groove"/>
          </Categorical>
          <Categorical ref="c2" debuglabel="5:Ocelli">
            <State ref="s3" debuglabel="4:Ocelli raised"/>
          </Categorical>
          <Categorical ref="c6" debuglabel="18:Scutellar posterior shape">
            <State ref="s14" debuglabel="20:Scutellum posteriorly concave"/>
          </Categorical>
          <Categorical ref="c3" debuglabel="8:Occipital carina">
            <State ref="s5" debuglabel="7:Occipital carina present"/>
          </Categorical>
          <Categorical ref="c4" debuglabel="11:Compound eyes">
            <State ref="s7" debuglabel="10:Compound eyes not surrounded by a strong continuous carina"/>
          </Categorical>
          <Categorical ref="c1" debuglabel="2:Face sculpture">
            <State ref="s1" debuglabel="26:Face with lateral carinae extending from lateral ocelli to antennal scrobes"/>
          </Categorical>
        </SummaryData>
      </CodedDescription>
      <CodedDescription id="cd2" debuglabel="27:Aspicera">
        <Representation>
          <Label>Aspicera</Label>
        </Representation>
        <Scope>
          <TaxonName ref="t2" debuglabel="27:Aspicera"/>
        </Scope>
        <SummaryData>
          <Categorical ref="c5" debuglabel="15:Vertex groove">
            <State ref="s11" debuglabel="16:Vertex without a groove"/>
          </Categorical>
          <Categorical ref="c6" debuglabel="18:Scutellar posterior shape">
            <State ref="s13" debuglabel="19:Scutellum posteriorly with a spine"/>
          </Categorical>
          <Categorical ref="c2" debuglabel="5:Ocelli">
            <State ref="s4" debuglabel="6:Ocelli not raised"/>
          </Categorical>
          <Categorical ref="c3" debuglabel="8:Occipital carina">
            <State ref="s5" debuglabel="7:Occipital carina present"/>
          </Categorical>
          <Categorical ref="c1" debuglabel="2:Face sculpture">
            <State ref="s1" debuglabel="26:Face with lateral carinae extending from lateral ocelli to antennal scrobes"/>
          </Categorical>
          <Categorical ref="c4" debuglabel="11:Compound eyes">
            <State ref="s9" debuglabel="13:Compound eyes surrounded by a carina that is interrupted near malar space"/>
          </Categorical>
        </SummaryData>
      </CodedDescription>
      <CodedDescription id="cd3" debuglabel="28:Melanips">
        <Representation>
          <Label>Melanips</Label>
        </Representation>
        <Scope>
          <TaxonName ref="t3" debuglabel="28:Melanips"/>
        </Scope>
        <SummaryData>
          <Categorical ref="c5" debuglabel="15:Vertex groove">
            <State ref="s11" debuglabel="16:Vertex without a groove"/>
          </Categorical>
          <Categorical ref="c6" debuglabel="18:Scutellar posterior shape">
            <State ref="s12" debuglabel="17:Scutellum posteriorly rounded"/>
          </Categorical>
          <Categorical ref="c1" debuglabel="2:Face sculpture">
            <State ref="s2" debuglabel="3:Face without lateral carinae"/>
          </Categorical>
          <Categorical ref="c2" debuglabel="5:Ocelli">
            <State ref="s4" debuglabel="6:Ocelli not raised"/>
          </Categorical>
          <Categorical ref="c3" debuglabel="8:Occipital carina">
            <State ref="s6" debuglabel="9:Occipital carina absent"/>
          </Categorical>
          <Categorical ref="c4" debuglabel="11:Compound eyes">
            <State ref="s7" debuglabel="10:Compound eyes not surrounded by a strong continuous carina"/>
          </Categorical>
        </SummaryData>
      </CodedDescription>
      <CodedDescription id="cd4" debuglabel="29:Prosaspicera">
        <Representation>
          <Label>Prosaspicera</Label>
        </Representation>
        <Scope>
          <TaxonName ref="t4" debuglabel="29:Prosaspicera"/>
        </Scope>
        <SummaryData>
          <Categorical ref="c6" debuglabel="18:Scutellar posterior shape">
            <State ref="s13" debuglabel="19:Scutellum posteriorly with a spine"/>
          </Categorical>
          <Categorical ref="c2" debuglabel="5:Ocelli">
            <State ref="s3" debuglabel="4:Ocelli raised"/>
          </Categorical>
          <Categorical ref="c3" debuglabel="8:Occipital carina">
            <State ref="s5" debuglabel="7:Occipital carina present"/>
          </Categorical>
          <Categorical ref="c1" debuglabel="2:Face sculpture">
            <State ref="s1" debuglabel="26:Face with lateral carinae extending from lateral ocelli to antennal scrobes"/>
          </Categorical>
          <Categorical ref="c4" debuglabel="11:Compound eyes">
            <State ref="s8" debuglabel="12:Compound eyes surrounded by a strong continuous carina"/>
          </Categorical>
          <Categorical ref="c5" debuglabel="15:Vertex groove">
            <State ref="s10" debuglabel="14:Vertex with a median vertical groove"/>
          </Categorical>
        </SummaryData>
      </CodedDescription>
    </CodedDescriptions>
    <MediaObjects>
      <MediaObject id="m1" debuglabel="43:http://www.waspweb.org/Cynipoidea/Figitidae/Aspicerinae/Anacharoides/index.htm">
        <Representation>
          <Label>No caption</Label>
        </Representation>
        <Type>Text</Type>
        <Source href="http://www.waspweb.org/Cynipoidea/Figitidae/Aspicerinae/Anacharoides/index.htm"/>
      </MediaObject>
      <MediaObject id="m10" debuglabel="31:Images/Face without carinae.jpg">
        <Representation>
          <Label>No caption</Label>
        </Representation>
        <Type>Image</Type>
        <Source href="file:/C:/Users/svannoort/Documents/Lucid keys/Aspicerinae genera Matrix key/Media/Images/Face without carinae.jpg"/>
      </MediaObject>
      <MediaObject id="m11" debuglabel="21:Images/Ocelli raised.jpg">
        <Representation>
          <Label>No caption</Label>
        </Representation>
        <Type>Image</Type>
        <Source href="file:/C:/Users/svannoort/Documents/Lucid keys/Aspicerinae genera Matrix key/Media/Images/Ocelli raised.jpg"/>
      </MediaObject>
      <MediaObject id="m12" debuglabel="22:Images/Ocelli not raised.jpg">
        <Representation>
          <Label>No caption</Label>
        </Representation>
        <Type>Image</Type>
        <Source href="file:/C:/Users/svannoort/Documents/Lucid keys/Aspicerinae genera Matrix key/Media/Images/Ocelli not raised.jpg"/>
      </MediaObject>
      <MediaObject id="m13" debuglabel="32:Images/Occipital carina present.jpg">
        <Representation>
          <Label>No caption</Label>
        </Representation>
        <Type>Image</Type>
        <Source href="file:/C:/Users/svannoort/Documents/Lucid keys/Aspicerinae genera Matrix key/Media/Images/Occipital carina present.jpg"/>
      </MediaObject>
      <MediaObject id="m14" debuglabel="33:Images/Occipital carina absent.jpg">
        <Representation>
          <Label>No caption</Label>
        </Representation>
        <Type>Image</Type>
        <Source href="file:/C:/Users/svannoort/Documents/Lucid keys/Aspicerinae genera Matrix key/Media/Images/Occipital carina absent.jpg"/>
      </MediaObject>
      <MediaObject id="m15" debuglabel="31:Images/Face without carinae.jpg">
        <Representation>
          <Label>No caption</Label>
        </Representation>
        <Type>Image</Type>
        <Source href="file:/C:/Users/svannoort/Documents/Lucid keys/Aspicerinae genera Matrix key/Media/Images/Face without carinae.jpg"/>
      </MediaObject>
      <MediaObject id="m16" debuglabel="34:Images/Carina bounding eyes.jpg">
        <Representation>
          <Label>No caption</Label>
        </Representation>
        <Type>Image</Type>
        <Source href="file:/C:/Users/svannoort/Documents/Lucid keys/Aspicerinae genera Matrix key/Media/Images/Carina bounding eyes.jpg"/>
      </MediaObject>
      <MediaObject id="m17" debuglabel="35:Images/Carina bounding eyes interrupted.jpg">
        <Representation>
          <Label>No caption</Label>
        </Representation>
        <Type>Image</Type>
        <Source href="file:/C:/Users/svannoort/Documents/Lucid keys/Aspicerinae genera Matrix key/Media/Images/Carina bounding eyes interrupted.jpg"/>
      </MediaObject>
      <MediaObject id="m18" debuglabel="36:Images/Vertex groove.jpg">
        <Representation>
          <Label>No caption</Label>
        </Representation>
        <Type>Image</Type>
        <Source href="file:/C:/Users/svannoort/Documents/Lucid keys/Aspicerinae genera Matrix key/Media/Images/Vertex groove.jpg"/>
      </MediaObject>
      <MediaObject id="m19" debuglabel="37:Images/No median grove.jpg">
        <Representation>
          <Label>No caption</Label>
        </Representation>
        <Type>Image</Type>
        <Source href="file:/C:/Users/svannoort/Documents/Lucid keys/Aspicerinae genera Matrix key/Media/Images/No median grove.jpg"/>
      </MediaObject>
      <MediaObject id="m2" debuglabel="23:Images/Anacharoides_rufa_habitus.jpg">
        <Representation>
          <Label>No caption</Label>
        </Representation>
        <Type>Image</Type>
        <Source href="file:/C:/Users/svannoort/Documents/Lucid keys/Aspicerinae genera Matrix key/Media/Images/Anacharoides_rufa_habitus.jpg"/>
      </MediaObject>
      <MediaObject id="m20" debuglabel="38:Images/Scutellum rounded.jpg">
        <Representation>
          <Label>No caption</Label>
        </Representation>
        <Type>Image</Type>
        <Source href="file:/C:/Users/svannoort/Documents/Lucid keys/Aspicerinae genera Matrix key/Media/Images/Scutellum rounded.jpg"/>
      </MediaObject>
      <MediaObject id="m21" debuglabel="39:Images/Scutellum spine.jpg">
        <Representation>
          <Label>No caption</Label>
        </Representation>
        <Type>Image</Type>
        <Source href="file:/C:/Users/svannoort/Documents/Lucid keys/Aspicerinae genera Matrix key/Media/Images/Scutellum spine.jpg"/>
      </MediaObject>
      <MediaObject id="m22" debuglabel="40:Images/Scutellum concave.jpg">
        <Representation>
          <Label>No caption</Label>
        </Representation>
        <Type>Image</Type>
        <Source href="file:/C:/Users/svannoort/Documents/Lucid keys/Aspicerinae genera Matrix key/Media/Images/Scutellum concave.jpg"/>
      </MediaObject>
      <MediaObject id="m3" debuglabel="44:http://www.waspweb.org/Cynipoidea/Figitidae/Aspicerinae/Aspicera/index.htm">
        <Representation>
          <Label>No caption</Label>
        </Representation>
        <Type>Text</Type>
        <Source href="http://www.waspweb.org/Cynipoidea/Figitidae/Aspicerinae/Aspicera/index.htm"/>
      </MediaObject>
      <MediaObject id="m4" debuglabel="24:Images/Aspicera_SAM-HYM-P043676_habitus_lateral.jpg">
        <Representation>
          <Label>No caption</Label>
        </Representation>
        <Type>Image</Type>
        <Source href="file:/C:/Users/svannoort/Documents/Lucid keys/Aspicerinae genera Matrix key/Media/Images/Aspicera_SAM-HYM-P043676_habitus_lateral.jpg"/>
      </MediaObject>
      <MediaObject id="m5" debuglabel="45:http://www.waspweb.org/Cynipoidea/Figitidae/Aspicerinae/Melanips/index.htm">
        <Representation>
          <Label>No caption</Label>
        </Representation>
        <Type>Text</Type>
        <Source href="http://www.waspweb.org/Cynipoidea/Figitidae/Aspicerinae/Melanips/index.htm"/>
      </MediaObject>
      <MediaObject id="m6" debuglabel="41:Images/Melanips_alienus_SAM-HYM-P044131_habitus_lateral.jpg">
        <Representation>
          <Label>No caption</Label>
        </Representation>
        <Type>Image</Type>
        <Source href="file:/C:/Users/svannoort/Documents/Lucid keys/Aspicerinae genera Matrix key/Media/Images/Melanips_alienus_SAM-HYM-P044131_habitus_lateral.jpg"/>
      </MediaObject>
      <MediaObject id="m7" debuglabel="46:http://www.waspweb.org/Cynipoidea/Figitidae/Aspicerinae/Prosaspicera/index.htm">
        <Representation>
          <Label>No caption</Label>
        </Representation>
        <Type>Text</Type>
        <Source href="http://www.waspweb.org/Cynipoidea/Figitidae/Aspicerinae/Prosaspicera/index.htm"/>
      </MediaObject>
      <MediaObject id="m8" debuglabel="42:Images/Prosaspicera_African_Habitus04Ee.jpg">
        <Representation>
          <Label>No caption</Label>
        </Representation>
        <Type>Image</Type>
        <Source href="file:/C:/Users/svannoort/Documents/Lucid keys/Aspicerinae genera Matrix key/Media/Images/Prosaspicera_African_Habitus04Ee.jpg"/>
      </MediaObject>
      <MediaObject id="m9" debuglabel="30:Images/Face carinae.jpg">
        <Representation>
          <Label>No caption</Label>
        </Representation>
        <Type>Image</Type>
        <Source href="file:/C:/Users/svannoort/Documents/Lucid keys/Aspicerinae genera Matrix key/Media/Images/Face carinae.jpg"/>
      </MediaObject>
    </MediaObjects>
  </Dataset>
</Datasets>
