# Supplementary material for: Afrotropical Cynipoidea (Hymenoptera)
Source: Zookeys. 2015 Apr 1;(493):1–176. doi: 10.3897/zookeys.493.6353 (PMC4389221; doi:10.3897/zookeys.493.6353)
Supplement: Supplementary material 6 — Multi-entry, matrix-based identification key to the Afrotropical genera of Charipinae (Figitidae, Cynipoidea, Hymenoptera) as exported from Lucid Builder 3.5 in XML SDD format [file zookeys-493-001-s006.sdd]

<?xml version="1.0" encoding="UTF-8"?>
<Datasets xsi:schemaLocation="http://rs.tdwg.org/UBIF/2006/ http://www.lucidcentral.org/2006/SDD/SDD1.1/SDD.xsd" xmlns="http://rs.tdwg.org/UBIF/2006/" xmlns:xsi="http://www.w3.org/2001/XMLSchema-instance">
  <TechnicalMetadata created="2015-03-10T11:33:23.265+02:00">
    <Generator name="Lucid3 Builder" version="3.4.0_b01" routine="com.cbit.lucid.builder.core.io.sdd11.SDDKeyWriter" notes="http://www.lucidcentral.org/lucid3/"/>
    <TechnicalContact literal="http://www.lucidcentral.org" email="contact@lucidcentral.org"/>
  </TechnicalMetadata>
  <Dataset xml:lang="en-us">
    <Representation>
      <Label>Untitled</Label>
    </Representation>
    <TaxonNames>
      <TaxonName id="t1" debuglabel="29:Alloxysta">
        <Representation>
          <Label>Alloxysta</Label>
          <MediaObject ref="m1" debuglabel="38:http://www.waspweb.org/Cynipoidea/Figitidae/Charipinae/Alloxysta/index.htm"/>
          <MediaObject ref="m2" debuglabel="45:Images/Alloxysta_habitus04E.jpg"/>
        </Representation>
      </TaxonName>
      <TaxonName id="t2" debuglabel="31:Apocharips">
        <Representation>
          <Label>Apocharips</Label>
          <MediaObject ref="m3" debuglabel="39:http://www.waspweb.org/Cynipoidea/Figitidae/Charipinae/Apocharips/index.htm"/>
          <MediaObject ref="m4" debuglabel="42:Images/Apocharips_trapezoides_BMNH_habitus_lateral_cleaned.jpg"/>
        </Representation>
      </TaxonName>
      <TaxonName id="t3" debuglabel="32:Dilyta">
        <Representation>
          <Label>Dilyta</Label>
          <MediaObject ref="m5" debuglabel="40:http://www.waspweb.org/Cynipoidea/Figitidae/Charipinae/Dilyta/index.htm"/>
          <MediaObject ref="m6" debuglabel="43:Images/Dilyta_habitus04E.jpg"/>
        </Representation>
      </TaxonName>
      <TaxonName id="t4" debuglabel="33:Phaenoglyphis">
        <Representation>
          <Label>Phaenoglyphis</Label>
          <MediaObject ref="m7" debuglabel="41:http://www.waspweb.org/Cynipoidea/Figitidae/Charipinae/Phaenoglyphis/index.htm"/>
          <MediaObject ref="m8" debuglabel="44:Images/Phaenoglyphis_habitus02Esharpened.jpg"/>
        </Representation>
      </TaxonName>
    </TaxonNames>
    <TaxonHierarchies>
      <TaxonHierarchy id="th1" debuglabel="1:Default Entity Tree">
        <Representation>
          <Label>Default Entity Tree</Label>
        </Representation>
        <TaxonHierarchyType>UnspecifiedTaxonomy</TaxonHierarchyType>
        <Nodes>
          <Node id="tn1" debuglabel="29:Alloxysta">
            <TaxonName ref="t1" debuglabel="29:Alloxysta"/>
          </Node>
          <Node id="tn2" debuglabel="31:Apocharips">
            <TaxonName ref="t2" debuglabel="31:Apocharips"/>
          </Node>
          <Node id="tn3" debuglabel="32:Dilyta">
            <TaxonName ref="t3" debuglabel="32:Dilyta"/>
          </Node>
          <Node id="tn4" debuglabel="33:Phaenoglyphis">
            <TaxonName ref="t4" debuglabel="33:Phaenoglyphis"/>
          </Node>
        </Nodes>
      </TaxonHierarchy>
    </TaxonHierarchies>
    <DescriptiveConcepts>
      <DescriptiveConcept id="dc0">
        <Representation>
          <Label>Fixed set of modifiers supported in Lucid3</Label>
        </Representation>
        <Modifiers>
          <Modifier id="mod1" debuglabel="1:rarely">
            <Representation>
              <Label>rarely</Label>
            </Representation>
            <ModifierClass>Frequency</ModifierClass>
            <ProportionRange lowerestimate="0.0" upperestimate="0.25"/>
          </Modifier>
          <Modifier id="mod2" debuglabel="2:uncertain">
            <Representation>
              <Label>uncertain</Label>
            </Representation>
            <ModifierClass>Certainty</ModifierClass>
            <ProportionRange lowerestimate="0.0" upperestimate="0.5"/>
          </Modifier>
          <Modifier id="mod3" debuglabel="3:misinterpreted">
            <Representation>
              <Label>misinterpreted</Label>
            </Representation>
            <ModifierClass>TreatAsMisinterpretation</ModifierClass>
          </Modifier>
          <Modifier id="mod4" debuglabel="3:unscoped">
            <Representation>
              <Label>unscoped</Label>
            </Representation>
            <ModifierClass>OtherModifierClass</ModifierClass>
          </Modifier>
        </Modifiers>
      </DescriptiveConcept>
    </DescriptiveConcepts>
    <Characters>
      <CategoricalCharacter id="c1" debuglabel="2:Female antennal fusion">
        <Representation>
          <Label>Female antennal fusion</Label>
        </Representation>
        <States>
          <StateDefinition id="s1" debuglabel="30:Two apical segments of female antennae immovably conjoined">
            <Representation>
              <Label>Two apical segments of female antennae immovably conjoined</Label>
              <MediaObject ref="m9" debuglabel="22:Images/antennal segments joined.jpg"/>
            </Representation>
          </StateDefinition>
          <StateDefinition id="s2" debuglabel="3:Two apical segments of antennae always movable">
            <Representation>
              <Label>Two apical segments of antennae always movable</Label>
              <MediaObject ref="m10" debuglabel="23:Images/antennal segments movable.jpg"/>
            </Representation>
          </StateDefinition>
        </States>
      </CategoricalCharacter>
      <CategoricalCharacter id="c2" debuglabel="5:Scutellum sculpture">
        <Representation>
          <Label>Scutellum sculpture</Label>
        </Representation>
        <States>
          <StateDefinition id="s3" debuglabel="4:Scutellum smooth or with a small apical ridge">
            <Representation>
              <Label>Scutellum smooth or with a small apical ridge</Label>
              <MediaObject ref="m11" debuglabel="24:Images/Scutellum smooth.jpg"/>
            </Representation>
          </StateDefinition>
          <StateDefinition id="s4" debuglabel="6:Scutellum with lateral ridges and apical ridge">
            <Representation>
              <Label>Scutellum with lateral ridges and apical ridge</Label>
              <MediaObject ref="m12" debuglabel="25:Images/Scutellum with carina and ridge.jpg"/>
            </Representation>
          </StateDefinition>
        </States>
      </CategoricalCharacter>
      <CategoricalCharacter id="c3" debuglabel="8:Mesopleural line">
        <Representation>
          <Label>Mesopleural line</Label>
        </Representation>
        <States>
          <StateDefinition id="s5" debuglabel="7:Mesopleural line present">
            <Representation>
              <Label>Mesopleural line present</Label>
              <MediaObject ref="m13" debuglabel="26:Images/Mesopleural line present.jpg"/>
            </Representation>
          </StateDefinition>
          <StateDefinition id="s6" debuglabel="9:Mesopleural line absent">
            <Representation>
              <Label>Mesopleural line absent</Label>
              <MediaObject ref="m14" debuglabel="27:Images/Mesopleural line absent.jpg"/>
            </Representation>
          </StateDefinition>
        </States>
      </CategoricalCharacter>
      <CategoricalCharacter id="c4" debuglabel="11:Forewing">
        <Representation>
          <Label>Forewing</Label>
        </Representation>
        <States>
          <StateDefinition id="s7" debuglabel="10:Forewing with a long marginal cell">
            <Representation>
              <Label>Forewing with a long marginal cell</Label>
              <MediaObject ref="m15" debuglabel="28:Images/Marginal cell long.jpg"/>
            </Representation>
          </StateDefinition>
          <StateDefinition id="s8" debuglabel="12:Forewing with a short marginal cell">
            <Representation>
              <Label>Forewing with a short marginal cell</Label>
              <MediaObject ref="m16" debuglabel="34:Images/Marginal cell short.jpg"/>
            </Representation>
          </StateDefinition>
        </States>
      </CategoricalCharacter>
      <CategoricalCharacter id="c5" debuglabel="14:Wing venation">
        <Representation>
          <Label>Wing venation</Label>
        </Representation>
        <States>
          <StateDefinition id="s9" debuglabel="13:Veins do not or barely reach wing edge">
            <Representation>
              <Label>Veins do not or barely reach wing edge</Label>
            </Representation>
          </StateDefinition>
          <StateDefinition id="s10" debuglabel="15:Veins reach wing edge">
            <Representation>
              <Label>Veins reach wing edge</Label>
            </Representation>
          </StateDefinition>
        </States>
      </CategoricalCharacter>
      <CategoricalCharacter id="c6" debuglabel="17:Subcostal vein position">
        <Representation>
          <Label>Subcostal vein position</Label>
        </Representation>
        <States>
          <StateDefinition id="s11" debuglabel="16:Subcostal vein running near wing edge">
            <Representation>
              <Label>Subcostal vein running near wing edge</Label>
            </Representation>
          </StateDefinition>
          <StateDefinition id="s12" debuglabel="18:Subcostal vein running near middle of wing">
            <Representation>
              <Label>Subcostal vein running near middle of wing</Label>
            </Representation>
          </StateDefinition>
        </States>
      </CategoricalCharacter>
      <CategoricalCharacter id="c7" debuglabel="20:Metasomal fusion">
        <Representation>
          <Label>Metasomal fusion</Label>
        </Representation>
        <States>
          <StateDefinition id="s13" debuglabel="19:Metasoma with a syntergite (sometimes with second tergite separate as a small anterior ring)">
            <Representation>
              <Label>Metasoma with a syntergite (sometimes with second tergite separate as a small anterior ring)</Label>
              <MediaObject ref="m17" debuglabel="35:Images/Metasomal syntergite.jpg"/>
            </Representation>
          </StateDefinition>
          <StateDefinition id="s14" debuglabel="21:Metasoma with tergites separate">
            <Representation>
              <Label>Metasoma with tergites separate</Label>
              <MediaObject ref="m18" debuglabel="36:Images/Tergites visible.jpg"/>
            </Representation>
          </StateDefinition>
        </States>
      </CategoricalCharacter>
    </Characters>
    <CharacterTrees>
      <CharacterTree id="ct1" debuglabel="1:Default Feature Tree">
        <Representation>
          <Label>Default Feature Tree</Label>
        </Representation>
        <DesignedFor>
          <Role>InteractiveIdentification</Role>
        </DesignedFor>
        <Nodes>
          <CharNode>
            <Character ref="c1" debuglabel="2:Female antennal fusion"/>
          </CharNode>
          <CharNode>
            <Character ref="c2" debuglabel="5:Scutellum sculpture"/>
          </CharNode>
          <CharNode>
            <Character ref="c3" debuglabel="8:Mesopleural line"/>
          </CharNode>
          <CharNode>
            <Character ref="c4" debuglabel="11:Forewing"/>
          </CharNode>
          <CharNode>
            <Character ref="c5" debuglabel="14:Wing venation"/>
          </CharNode>
          <CharNode>
            <Character ref="c6" debuglabel="17:Subcostal vein position"/>
          </CharNode>
          <CharNode>
            <Character ref="c7" debuglabel="20:Metasomal fusion"/>
          </CharNode>
        </Nodes>
      </CharacterTree>
    </CharacterTrees>
    <CodedDescriptions>
      <CodedDescription id="cd1" debuglabel="29:Alloxysta">
        <Representation>
          <Label>Alloxysta</Label>
        </Representation>
        <Scope>
          <TaxonName ref="t1" debuglabel="29:Alloxysta"/>
        </Scope>
        <SummaryData>
          <Categorical ref="c6" debuglabel="17:Subcostal vein position">
            <State ref="s11" debuglabel="16:Subcostal vein running near wing edge"/>
          </Categorical>
          <Categorical ref="c1" debuglabel="2:Female antennal fusion">
            <State ref="s2" debuglabel="3:Two apical segments of antennae always movable"/>
          </Categorical>
          <Categorical ref="c2" debuglabel="5:Scutellum sculpture">
            <State ref="s3" debuglabel="4:Scutellum smooth or with a small apical ridge"/>
          </Categorical>
          <Categorical ref="c7" debuglabel="20:Metasomal fusion">
            <State ref="s14" debuglabel="21:Metasoma with tergites separate"/>
          </Categorical>
          <Categorical ref="c3" debuglabel="8:Mesopleural line">
            <State ref="s6" debuglabel="9:Mesopleural line absent"/>
          </Categorical>
          <Categorical ref="c4" debuglabel="11:Forewing">
            <State ref="s8" debuglabel="12:Forewing with a short marginal cell"/>
          </Categorical>
          <Categorical ref="c5" debuglabel="14:Wing venation">
            <State ref="s10" debuglabel="15:Veins reach wing edge"/>
          </Categorical>
        </SummaryData>
      </CodedDescription>
      <CodedDescription id="cd2" debuglabel="31:Apocharips">
        <Representation>
          <Label>Apocharips</Label>
        </Representation>
        <Scope>
          <TaxonName ref="t2" debuglabel="31:Apocharips"/>
        </Scope>
        <SummaryData>
          <Categorical ref="c6" debuglabel="17:Subcostal vein position">
            <State ref="s12" debuglabel="18:Subcostal vein running near middle of wing"/>
          </Categorical>
          <Categorical ref="c7" debuglabel="20:Metasomal fusion">
            <State ref="s13" debuglabel="19:Metasoma with a syntergite (sometimes with second tergite separate as a small anterior ring)"/>
          </Categorical>
          <Categorical ref="c2" debuglabel="5:Scutellum sculpture">
            <State ref="s4" debuglabel="6:Scutellum with lateral ridges and apical ridge"/>
          </Categorical>
          <Categorical ref="c3" debuglabel="8:Mesopleural line">
            <State ref="s6" debuglabel="9:Mesopleural line absent"/>
          </Categorical>
          <Categorical ref="c4" debuglabel="11:Forewing">
            <State ref="s8" debuglabel="12:Forewing with a short marginal cell"/>
          </Categorical>
          <Categorical ref="c5" debuglabel="14:Wing venation">
            <State ref="s9" debuglabel="13:Veins do not or barely reach wing edge"/>
          </Categorical>
          <Categorical ref="c1" debuglabel="2:Female antennal fusion">
            <State ref="s1" debuglabel="30:Two apical segments of female antennae immovably conjoined"/>
          </Categorical>
        </SummaryData>
      </CodedDescription>
      <CodedDescription id="cd3" debuglabel="32:Dilyta">
        <Representation>
          <Label>Dilyta</Label>
        </Representation>
        <Scope>
          <TaxonName ref="t3" debuglabel="32:Dilyta"/>
        </Scope>
        <SummaryData>
          <Categorical ref="c6" debuglabel="17:Subcostal vein position">
            <State ref="s11" debuglabel="16:Subcostal vein running near wing edge"/>
          </Categorical>
          <Categorical ref="c7" debuglabel="20:Metasomal fusion">
            <State ref="s13" debuglabel="19:Metasoma with a syntergite (sometimes with second tergite separate as a small anterior ring)"/>
          </Categorical>
          <Categorical ref="c2" debuglabel="5:Scutellum sculpture">
            <State ref="s3" debuglabel="4:Scutellum smooth or with a small apical ridge"/>
          </Categorical>
          <Categorical ref="c3" debuglabel="8:Mesopleural line">
            <State ref="s6" debuglabel="9:Mesopleural line absent"/>
          </Categorical>
          <Categorical ref="c4" debuglabel="11:Forewing">
            <State ref="s8" debuglabel="12:Forewing with a short marginal cell"/>
          </Categorical>
          <Categorical ref="c5" debuglabel="14:Wing venation">
            <State ref="s9" debuglabel="13:Veins do not or barely reach wing edge"/>
          </Categorical>
          <Categorical ref="c1" debuglabel="2:Female antennal fusion">
            <State ref="s1" debuglabel="30:Two apical segments of female antennae immovably conjoined"/>
          </Categorical>
        </SummaryData>
      </CodedDescription>
      <CodedDescription id="cd4" debuglabel="33:Phaenoglyphis">
        <Representation>
          <Label>Phaenoglyphis</Label>
        </Representation>
        <Scope>
          <TaxonName ref="t4" debuglabel="33:Phaenoglyphis"/>
        </Scope>
        <SummaryData>
          <Categorical ref="c6" debuglabel="17:Subcostal vein position">
            <State ref="s11" debuglabel="16:Subcostal vein running near wing edge"/>
          </Categorical>
          <Categorical ref="c1" debuglabel="2:Female antennal fusion">
            <State ref="s2" debuglabel="3:Two apical segments of antennae always movable"/>
          </Categorical>
          <Categorical ref="c2" debuglabel="5:Scutellum sculpture">
            <State ref="s3" debuglabel="4:Scutellum smooth or with a small apical ridge"/>
          </Categorical>
          <Categorical ref="c7" debuglabel="20:Metasomal fusion">
            <State ref="s14" debuglabel="21:Metasoma with tergites separate"/>
          </Categorical>
          <Categorical ref="c3" debuglabel="8:Mesopleural line">
            <State ref="s5" debuglabel="7:Mesopleural line present"/>
          </Categorical>
          <Categorical ref="c4" debuglabel="11:Forewing">
            <State ref="s7" debuglabel="10:Forewing with a long marginal cell"/>
          </Categorical>
          <Categorical ref="c5" debuglabel="14:Wing venation">
            <State ref="s10" debuglabel="15:Veins reach wing edge"/>
          </Categorical>
        </SummaryData>
      </CodedDescription>
    </CodedDescriptions>
    <MediaObjects>
      <MediaObject id="m1" debuglabel="38:http://www.waspweb.org/Cynipoidea/Figitidae/Charipinae/Alloxysta/index.htm">
        <Representation>
          <Label>No caption</Label>
        </Representation>
        <Type>Text</Type>
        <Source href="http://www.waspweb.org/Cynipoidea/Figitidae/Charipinae/Alloxysta/index.htm"/>
      </MediaObject>
      <MediaObject id="m10" debuglabel="23:Images/antennal segments movable.jpg">
        <Representation>
          <Label>No caption</Label>
        </Representation>
        <Type>Image</Type>
        <Source href="file:/C:/Users/svannoort/Documents/Lucid keys/Charipinae genera Matrix Key/Media/Images/antennal segments movable.jpg"/>
      </MediaObject>
      <MediaObject id="m11" debuglabel="24:Images/Scutellum smooth.jpg">
        <Representation>
          <Label>No caption</Label>
        </Representation>
        <Type>Image</Type>
        <Source href="file:/C:/Users/svannoort/Documents/Lucid keys/Charipinae genera Matrix Key/Media/Images/Scutellum smooth.jpg"/>
      </MediaObject>
      <MediaObject id="m12" debuglabel="25:Images/Scutellum with carina and ridge.jpg">
        <Representation>
          <Label>No caption</Label>
        </Representation>
        <Type>Image</Type>
        <Source href="file:/C:/Users/svannoort/Documents/Lucid keys/Charipinae genera Matrix Key/Media/Images/Scutellum with carina and ridge.jpg"/>
      </MediaObject>
      <MediaObject id="m13" debuglabel="26:Images/Mesopleural line present.jpg">
        <Representation>
          <Label>No caption</Label>
        </Representation>
        <Type>Image</Type>
        <Source href="file:/C:/Users/svannoort/Documents/Lucid keys/Charipinae genera Matrix Key/Media/Images/Mesopleural line present.jpg"/>
      </MediaObject>
      <MediaObject id="m14" debuglabel="27:Images/Mesopleural line absent.jpg">
        <Representation>
          <Label>No caption</Label>
        </Representation>
        <Type>Image</Type>
        <Source href="file:/C:/Users/svannoort/Documents/Lucid keys/Charipinae genera Matrix Key/Media/Images/Mesopleural line absent.jpg"/>
      </MediaObject>
      <MediaObject id="m15" debuglabel="28:Images/Marginal cell long.jpg">
        <Representation>
          <Label>No caption</Label>
        </Representation>
        <Type>Image</Type>
        <Source href="file:/C:/Users/svannoort/Documents/Lucid keys/Charipinae genera Matrix Key/Media/Images/Marginal cell long.jpg"/>
      </MediaObject>
      <MediaObject id="m16" debuglabel="34:Images/Marginal cell short.jpg">
        <Representation>
          <Label>No caption</Label>
        </Representation>
        <Type>Image</Type>
        <Source href="file:/C:/Users/svannoort/Documents/Lucid keys/Charipinae genera Matrix Key/Media/Images/Marginal cell short.jpg"/>
      </MediaObject>
      <MediaObject id="m17" debuglabel="35:Images/Metasomal syntergite.jpg">
        <Representation>
          <Label>No caption</Label>
        </Representation>
        <Type>Image</Type>
        <Source href="file:/C:/Users/svannoort/Documents/Lucid keys/Charipinae genera Matrix Key/Media/Images/Metasomal syntergite.jpg"/>
      </MediaObject>
      <MediaObject id="m18" debuglabel="36:Images/Tergites visible.jpg">
        <Representation>
          <Label>No caption</Label>
        </Representation>
        <Type>Image</Type>
        <Source href="file:/C:/Users/svannoort/Documents/Lucid keys/Charipinae genera Matrix Key/Media/Images/Tergites visible.jpg"/>
      </MediaObject>
      <MediaObject id="m2" debuglabel="45:Images/Alloxysta_habitus04E.jpg">
        <Representation>
          <Label>No caption</Label>
        </Representation>
        <Type>Image</Type>
        <Source href="file:/C:/Users/svannoort/Documents/Lucid keys/Charipinae genera Matrix Key/Media/Images/Alloxysta_habitus04E.jpg"/>
      </MediaObject>
      <MediaObject id="m3" debuglabel="39:http://www.waspweb.org/Cynipoidea/Figitidae/Charipinae/Apocharips/index.htm">
        <Representation>
          <Label>No caption</Label>
        </Representation>
        <Type>Text</Type>
        <Source href="http://www.waspweb.org/Cynipoidea/Figitidae/Charipinae/Apocharips/index.htm"/>
      </MediaObject>
      <MediaObject id="m4" debuglabel="42:Images/Apocharips_trapezoides_BMNH_habitus_lateral_cleaned.jpg">
        <Representation>
          <Label>No caption</Label>
        </Representation>
        <Type>Image</Type>
        <Source href="file:/C:/Users/svannoort/Documents/Lucid keys/Charipinae genera Matrix Key/Media/Images/Apocharips_trapezoides_BMNH_habitus_lateral_cleaned.jpg"/>
      </MediaObject>
      <MediaObject id="m5" debuglabel="40:http://www.waspweb.org/Cynipoidea/Figitidae/Charipinae/Dilyta/index.htm">
        <Representation>
          <Label>No caption</Label>
        </Representation>
        <Type>Text</Type>
        <Source href="http://www.waspweb.org/Cynipoidea/Figitidae/Charipinae/Dilyta/index.htm"/>
      </MediaObject>
      <MediaObject id="m6" debuglabel="43:Images/Dilyta_habitus04E.jpg">
        <Representation>
          <Label>No caption</Label>
        </Representation>
        <Type>Image</Type>
        <Source href="file:/C:/Users/svannoort/Documents/Lucid keys/Charipinae genera Matrix Key/Media/Images/Dilyta_habitus04E.jpg"/>
      </MediaObject>
      <MediaObject id="m7" debuglabel="41:http://www.waspweb.org/Cynipoidea/Figitidae/Charipinae/Phaenoglyphis/index.htm">
        <Representation>
          <Label>No caption</Label>
        </Representation>
        <Type>Text</Type>
        <Source href="http://www.waspweb.org/Cynipoidea/Figitidae/Charipinae/Phaenoglyphis/index.htm"/>
      </MediaObject>
      <MediaObject id="m8" debuglabel="44:Images/Phaenoglyphis_habitus02Esharpened.jpg">
        <Representation>
          <Label>No caption</Label>
        </Representation>
        <Type>Image</Type>
        <Source href="file:/C:/Users/svannoort/Documents/Lucid keys/Charipinae genera Matrix Key/Media/Images/Phaenoglyphis_habitus02Esharpened.jpg"/>
      </MediaObject>
      <MediaObject id="m9" debuglabel="22:Images/antennal segments joined.jpg">
        <Representation>
          <Label>No caption</Label>
        </Representation>
        <Type>Image</Type>
        <Source href="file:/C:/Users/svannoort/Documents/Lucid keys/Charipinae genera Matrix Key/Media/Images/antennal segments joined.jpg"/>
      </MediaObject>
    </MediaObjects>
  </Dataset>
</Datasets>
