# Supplementary material for: Afrotropical Cynipoidea (Hymenoptera)
Source: Zookeys. 2015 Apr 1;(493):1–176. doi: 10.3897/zookeys.493.6353 (PMC4389221; doi:10.3897/zookeys.493.6353)
Supplement: Supplementary material 7 — Multi-entry, matrix-based identification key to the Afrotropical genera of Eucoilinae (Figitidae, Cynipoidea, Hymenoptera) as exported from Lucid Builder 3.5 in XML SDD format [file zookeys-493-001-s007.sdd]

<?xml version="1.0" encoding="UTF-8"?>
<Datasets xsi:schemaLocation="http://rs.tdwg.org/UBIF/2006/ http://www.lucidcentral.org/2006/SDD/SDD1.1/SDD.xsd" xmlns="http://rs.tdwg.org/UBIF/2006/" xmlns:xsi="http://www.w3.org/2001/XMLSchema-instance">
  <TechnicalMetadata created="2015-03-10T11:34:33.897+02:00">
    <Generator name="Lucid3 Builder" version="3.4.0_b01" routine="com.cbit.lucid.builder.core.io.sdd11.SDDKeyWriter" notes="http://www.lucidcentral.org/lucid3/"/>
    <TechnicalContact literal="http://www.lucidcentral.org" email="contact@lucidcentral.org"/>
  </TechnicalMetadata>
  <Dataset xml:lang="en-us">
    <Representation>
      <Label>Untitled</Label>
    </Representation>
    <TaxonNames>
      <TaxonName id="t1" debuglabel="190:Afrodontaspis">
        <Representation>
          <Label>Afrodontaspis</Label>
          <MediaObject ref="m1" debuglabel="243:http://www.waspweb.org/Cynipoidea/Figitidae/Eucoilinae/Afrodontaspis/index.htm"/>
          <MediaObject ref="m2" debuglabel="242:Images/Afrodontaspis_lanatus_SAM-HYM-P043080_habitus_lateral_100.jpg"/>
        </Representation>
      </TaxonName>
      <TaxonName id="t2" debuglabel="192:Afrostilba">
        <Representation>
          <Label>Afrostilba</Label>
          <MediaObject ref="m3" debuglabel="246:http://www.waspweb.org/Cynipoidea/Figitidae/Eucoilinae/Afrostilba/index.htm"/>
          <MediaObject ref="m4" debuglabel="245:Images/Afrostilba_nitida_SAM-HYM-P021551_habitus_lateral_cleaned_100.jpg"/>
        </Representation>
      </TaxonName>
      <TaxonName id="t3" debuglabel="193:Aganaspis">
        <Representation>
          <Label>Aganaspis</Label>
          <MediaObject ref="m5" debuglabel="278:http://www.waspweb.org/Cynipoidea/Figitidae/Eucoilinae/Aganaspis/index.htm"/>
          <MediaObject ref="m6" debuglabel="277:Images/Aganaspis_SAM-HYM-P044922_habitus_lateral_100.jpg"/>
        </Representation>
      </TaxonName>
      <TaxonName id="t4" debuglabel="194:Angustacorpa">
        <Representation>
          <Label>Angustacorpa</Label>
          <MediaObject ref="m7" debuglabel="276:http://www.waspweb.org/Cynipoidea/Figitidae/Eucoilinae/Angustacorpa/index.htm"/>
          <MediaObject ref="m8" debuglabel="275:Images/Angustacorpa_habitus04E_100.jpg"/>
        </Representation>
      </TaxonName>
      <TaxonName id="t5" debuglabel="195:Bothrochacis">
        <Representation>
          <Label>Bothrochacis</Label>
          <MediaObject ref="m9" debuglabel="247:http://www.waspweb.org/Cynipoidea/Figitidae/Eucoilinae/Bothrochacis/index.htm"/>
          <MediaObject ref="m10" debuglabel="248:Images/Bothrochacis_marina_SAM-HYM-P044371_habitus_lateral_cleaned_100.jpg"/>
        </Representation>
      </TaxonName>
      <TaxonName id="t6" debuglabel="196:Cothonaspis">
        <Representation>
          <Label>Cothonaspis</Label>
          <MediaObject ref="m11" debuglabel="251:http://www.waspweb.org/Cynipoidea/Figitidae/Eucoilinae/Cothonaspis/index.htm"/>
          <MediaObject ref="m12" debuglabel="249:Images/Cothonaspis_SAM-HYM-P044375_habitus_lateral_Cleaned_100.jpg"/>
        </Representation>
      </TaxonName>
      <TaxonName id="t7" debuglabel="199:Didyctium">
        <Representation>
          <Label>Didyctium</Label>
          <MediaObject ref="m13" debuglabel="279:http://www.waspweb.org/Cynipoidea/Figitidae/Eucoilinae/Didyctium/index.htm"/>
          <MediaObject ref="m14" debuglabel="280:Images/Didyctium_habitus02E_cropped_100.jpg"/>
        </Representation>
      </TaxonName>
      <TaxonName id="t8" debuglabel="200:Ealata">
        <Representation>
          <Label>Ealata</Label>
          <MediaObject ref="m15" debuglabel="282:http://www.waspweb.org/Cynipoidea/Figitidae/Eucoilinae/Ealata/index.htm"/>
          <MediaObject ref="m16" debuglabel="281:Images/Ealata_habitus_02E_hdd_100.jpg"/>
        </Representation>
      </TaxonName>
      <TaxonName id="t9" debuglabel="201:Endecameris">
        <Representation>
          <Label>Endecameris</Label>
          <MediaObject ref="m17" debuglabel="252:http://www.waspweb.org/Cynipoidea/Figitidae/Eucoilinae/Endecameris/index.htm"/>
          <MediaObject ref="m18" debuglabel="250:Images/Endecameris_SAM-HYM-P045652_habitus_lateral_pp_100.jpg"/>
        </Representation>
      </TaxonName>
      <TaxonName id="t10" debuglabel="203:Ganaspidium">
        <Representation>
          <Label>Ganaspidium</Label>
          <MediaObject ref="m19" debuglabel="284:http://www.waspweb.org/Cynipoidea/Figitidae/Eucoilinae/Ganaspidium/index.htm"/>
          <MediaObject ref="m20" debuglabel="283:Images/GanaspidiumRSA_habitus04E_cropped_100.jpg"/>
        </Representation>
      </TaxonName>
      <TaxonName id="t11" debuglabel="204:Ganaspis">
        <Representation>
          <Label>Ganaspis</Label>
          <MediaObject ref="m21" debuglabel="287:http://www.waspweb.org/Cynipoidea/Figitidae/Eucoilinae/Ganaspis/index.htm"/>
          <MediaObject ref="m22" debuglabel="285:Images/Ganaspis_SAM-HYM-P045156_habitus_lateral_100.jpg"/>
        </Representation>
      </TaxonName>
      <TaxonName id="t12" debuglabel="205:Garudella">
        <Representation>
          <Label>Garudella</Label>
          <MediaObject ref="m23" debuglabel="288:http://www.waspweb.org/Cynipoidea/Figitidae/Eucoilinae/Garudella/index.htm"/>
          <MediaObject ref="m24" debuglabel="289:Images/Garudella_afrotropica_habitus.gif"/>
        </Representation>
      </TaxonName>
      <TaxonName id="t13" debuglabel="206:Gastraspis">
        <Representation>
          <Label>Gastraspis</Label>
          <MediaObject ref="m25" debuglabel="290:http://www.waspweb.org/Cynipoidea/Figitidae/Eucoilinae/Gastraspis/index.htm"/>
          <MediaObject ref="m26" debuglabel="291:Images/Gastraspis_SAM-HYM-P044939_habitus_lateral_2_cleaned_100.jpg"/>
        </Representation>
      </TaxonName>
      <TaxonName id="t14" debuglabel="208:Gronotoma">
        <Representation>
          <Label>Gronotoma</Label>
          <MediaObject ref="m27" debuglabel="253:http://www.waspweb.org/Cynipoidea/Figitidae/Eucoilinae/Gronotoma/index.htm"/>
          <MediaObject ref="m28" debuglabel="296:Images/Gronotoma_lateral_habitus01E.jpg"/>
        </Representation>
      </TaxonName>
      <TaxonName id="t15" debuglabel="209:Hexacola">
        <Representation>
          <Label>Hexacola</Label>
          <MediaObject ref="m29" debuglabel="254:http://www.waspweb.org/Cynipoidea/Figitidae/Eucoilinae/Hexacola/index.htm"/>
          <MediaObject ref="m30" debuglabel="255:Images/Hexacola_SAM-HYM-P038962_habitus_lateral_100.jpg"/>
        </Representation>
      </TaxonName>
      <TaxonName id="t16" debuglabel="210:Kleidotoma">
        <Representation>
          <Label>Kleidotoma</Label>
          <MediaObject ref="m31" debuglabel="256:http://www.waspweb.org/Cynipoidea/Figitidae/Eucoilinae/Kleidotoma/index.htm"/>
          <MediaObject ref="m32" debuglabel="257:Images/Kleidotoma_SAM-HYM-P045386_habitus_lateral_100.jpg"/>
        </Representation>
      </TaxonName>
      <TaxonName id="t17" debuglabel="211:Leptolamina">
        <Representation>
          <Label>Leptolamina</Label>
          <MediaObject ref="m33" debuglabel="258:http://www.waspweb.org/Cynipoidea/Figitidae/Eucoilinae/Leptolamina/index.htm"/>
          <MediaObject ref="m34" debuglabel="259:Images/Leptolamina_habitus04E_100.jpg"/>
        </Representation>
      </TaxonName>
      <TaxonName id="t18" debuglabel="212:Leptopilina">
        <Representation>
          <Label>Leptopilina</Label>
          <MediaObject ref="m35" debuglabel="286:http://www.waspweb.org/Cynipoidea/Figitidae/Eucoilinae/Leptopilina/index.htm"/>
          <MediaObject ref="m36" debuglabel="294:Images/Leptopilina_M_habitus04E_edited_cropped_100.jpg"/>
        </Representation>
      </TaxonName>
      <TaxonName id="t19" debuglabel="213:Linoeucoila">
        <Representation>
          <Label>Linoeucoila</Label>
          <MediaObject ref="m37" debuglabel="260:http://www.waspweb.org/Cynipoidea/Figitidae/Eucoilinae/Linoeucoila/index.htm"/>
          <MediaObject ref="m38" debuglabel="261:Images/Linoeucoila_SAM-HYM-P024306_habitus_lateral_100.jpg"/>
        </Representation>
      </TaxonName>
      <TaxonName id="t20" debuglabel="214:Micreriodes">
        <Representation>
          <Label>Micreriodes</Label>
          <MediaObject ref="m39" debuglabel="262:http://www.waspweb.org/Cynipoidea/Figitidae/Eucoilinae/Micreriodes/index.htm"/>
          <MediaObject ref="m40" debuglabel="263:Images/Micreroides_SAM-HYM-P045652_habitus_lateral_cleaned_100.jpg"/>
        </Representation>
      </TaxonName>
      <TaxonName id="t21" debuglabel="215:Nanocthulhu">
        <Representation>
          <Label>Nanocthulhu</Label>
          <MediaObject ref="m41" debuglabel="264:http://www.waspweb.org/Cynipoidea/Figitidae/Eucoilinae/Nanocthulhu/index.htm"/>
          <MediaObject ref="m42" debuglabel="187:Images/Nanocthulhu_lovecrafti_SAM-HYM-P044019_HT_habitus_lateral_cleaned_100.jpg"/>
        </Representation>
      </TaxonName>
      <TaxonName id="t22" debuglabel="216:Nordlanderia">
        <Representation>
          <Label>Nordlanderia</Label>
          <MediaObject ref="m43" debuglabel="292:http://www.waspweb.org/Cynipoidea/Figitidae/Eucoilinae/Nordlanderia/index.htm"/>
          <MediaObject ref="m44" debuglabel="293:Images/Nordhabitus03E_SM_cropped_100.jpg"/>
        </Representation>
      </TaxonName>
      <TaxonName id="t23" debuglabel="217:Paradiglyphosema">
        <Representation>
          <Label>Paradiglyphosema</Label>
          <MediaObject ref="m45" debuglabel="265:http://www.waspweb.org/Cynipoidea/Figitidae/Eucoilinae/Paradiglyphosema/index.htm"/>
          <MediaObject ref="m46" debuglabel="266:Images/Paradiglyphosema_SAM-HYM-P045718_habitus_lateral_100.jpg"/>
        </Representation>
      </TaxonName>
      <TaxonName id="t24" debuglabel="218:Rhoptromeris">
        <Representation>
          <Label>Rhoptromeris</Label>
          <MediaObject ref="m47" debuglabel="267:http://www.waspweb.org/Cynipoidea/Figitidae/Eucoilinae/Rhoptromeris/index.htm"/>
          <MediaObject ref="m48" debuglabel="268:Images/Rhoptromeris_SAM-HYM-P042999_habitus_lateral_100.jpg"/>
        </Representation>
      </TaxonName>
      <TaxonName id="t25" debuglabel="220:Stentorceps">
        <Representation>
          <Label>Stentorceps</Label>
          <MediaObject ref="m49" debuglabel="269:http://www.waspweb.org/Cynipoidea/Figitidae/Eucoilinae/Stentorceps/index.htm"/>
          <MediaObject ref="m50" debuglabel="272:Images/Stentorceps_tubicen_100.jpg"/>
        </Representation>
      </TaxonName>
      <TaxonName id="t26" debuglabel="221:Trichoplasta">
        <Representation>
          <Label>Trichoplasta</Label>
          <MediaObject ref="m51" debuglabel="270:http://www.waspweb.org/Cynipoidea/Figitidae/Eucoilinae/Trichoplasta/index.htm"/>
          <MediaObject ref="m52" debuglabel="271:Images/Trichoplasta_female_habitus_lateral_100.jpg"/>
        </Representation>
      </TaxonName>
      <TaxonName id="t27" debuglabel="222:Trybliographa">
        <Representation>
          <Label>Trybliographa</Label>
          <MediaObject ref="m53" debuglabel="273:http://www.waspweb.org/Cynipoidea/Figitidae/Eucoilinae/Trybliographa/index.htm"/>
          <MediaObject ref="m54" debuglabel="274:Images/Trybliographa_australiensis_MNHN_habitus_lateral_100.jpg"/>
        </Representation>
      </TaxonName>
    </TaxonNames>
    <TaxonHierarchies>
      <TaxonHierarchy id="th1" debuglabel="1:Default Entity Tree">
        <Representation>
          <Label>Default Entity Tree</Label>
        </Representation>
        <TaxonHierarchyType>UnspecifiedTaxonomy</TaxonHierarchyType>
        <Nodes>
          <Node id="tn1" debuglabel="190:Afrodontaspis">
            <TaxonName ref="t1" debuglabel="190:Afrodontaspis"/>
          </Node>
          <Node id="tn2" debuglabel="192:Afrostilba">
            <TaxonName ref="t2" debuglabel="192:Afrostilba"/>
          </Node>
          <Node id="tn3" debuglabel="193:Aganaspis">
            <TaxonName ref="t3" debuglabel="193:Aganaspis"/>
          </Node>
          <Node id="tn4" debuglabel="194:Angustacorpa">
            <TaxonName ref="t4" debuglabel="194:Angustacorpa"/>
          </Node>
          <Node id="tn5" debuglabel="195:Bothrochacis">
            <TaxonName ref="t5" debuglabel="195:Bothrochacis"/>
          </Node>
          <Node id="tn6" debuglabel="196:Cothonaspis">
            <TaxonName ref="t6" debuglabel="196:Cothonaspis"/>
          </Node>
          <Node id="tn7" debuglabel="199:Didyctium">
            <TaxonName ref="t7" debuglabel="199:Didyctium"/>
          </Node>
          <Node id="tn8" debuglabel="200:Ealata">
            <TaxonName ref="t8" debuglabel="200:Ealata"/>
          </Node>
          <Node id="tn9" debuglabel="201:Endecameris">
            <TaxonName ref="t9" debuglabel="201:Endecameris"/>
          </Node>
          <Node id="tn10" debuglabel="203:Ganaspidium">
            <TaxonName ref="t10" debuglabel="203:Ganaspidium"/>
          </Node>
          <Node id="tn11" debuglabel="204:Ganaspis">
            <TaxonName ref="t11" debuglabel="204:Ganaspis"/>
          </Node>
          <Node id="tn12" debuglabel="205:Garudella">
            <TaxonName ref="t12" debuglabel="205:Garudella"/>
          </Node>
          <Node id="tn13" debuglabel="206:Gastraspis">
            <TaxonName ref="t13" debuglabel="206:Gastraspis"/>
          </Node>
          <Node id="tn14" debuglabel="208:Gronotoma">
            <TaxonName ref="t14" debuglabel="208:Gronotoma"/>
          </Node>
          <Node id="tn15" debuglabel="209:Hexacola">
            <TaxonName ref="t15" debuglabel="209:Hexacola"/>
          </Node>
          <Node id="tn16" debuglabel="210:Kleidotoma">
            <TaxonName ref="t16" debuglabel="210:Kleidotoma"/>
          </Node>
          <Node id="tn17" debuglabel="211:Leptolamina">
            <TaxonName ref="t17" debuglabel="211:Leptolamina"/>
          </Node>
          <Node id="tn18" debuglabel="212:Leptopilina">
            <TaxonName ref="t18" debuglabel="212:Leptopilina"/>
          </Node>
          <Node id="tn19" debuglabel="213:Linoeucoila">
            <TaxonName ref="t19" debuglabel="213:Linoeucoila"/>
          </Node>
          <Node id="tn20" debuglabel="214:Micreriodes">
            <TaxonName ref="t20" debuglabel="214:Micreriodes"/>
          </Node>
          <Node id="tn21" debuglabel="215:Nanocthulhu">
            <TaxonName ref="t21" debuglabel="215:Nanocthulhu"/>
          </Node>
          <Node id="tn22" debuglabel="216:Nordlanderia">
            <TaxonName ref="t22" debuglabel="216:Nordlanderia"/>
          </Node>
          <Node id="tn23" debuglabel="217:Paradiglyphosema">
            <TaxonName ref="t23" debuglabel="217:Paradiglyphosema"/>
          </Node>
          <Node id="tn24" debuglabel="218:Rhoptromeris">
            <TaxonName ref="t24" debuglabel="218:Rhoptromeris"/>
          </Node>
          <Node id="tn25" debuglabel="220:Stentorceps">
            <TaxonName ref="t25" debuglabel="220:Stentorceps"/>
          </Node>
          <Node id="tn26" debuglabel="221:Trichoplasta">
            <TaxonName ref="t26" debuglabel="221:Trichoplasta"/>
          </Node>
          <Node id="tn27" debuglabel="222:Trybliographa">
            <TaxonName ref="t27" debuglabel="222:Trybliographa"/>
          </Node>
        </Nodes>
      </TaxonHierarchy>
    </TaxonHierarchies>
    <DescriptiveConcepts>
      <DescriptiveConcept id="dc0">
        <Representation>
          <Label>Fixed set of modifiers supported in Lucid3</Label>
        </Representation>
        <Modifiers>
          <Modifier id="mod1" debuglabel="1:rarely">
            <Representation>
              <Label>rarely</Label>
            </Representation>
            <ModifierClass>Frequency</ModifierClass>
            <ProportionRange lowerestimate="0.0" upperestimate="0.25"/>
          </Modifier>
          <Modifier id="mod2" debuglabel="2:uncertain">
            <Representation>
              <Label>uncertain</Label>
            </Representation>
            <ModifierClass>Certainty</ModifierClass>
            <ProportionRange lowerestimate="0.0" upperestimate="0.5"/>
          </Modifier>
          <Modifier id="mod3" debuglabel="3:misinterpreted">
            <Representation>
              <Label>misinterpreted</Label>
            </Representation>
            <ModifierClass>TreatAsMisinterpretation</ModifierClass>
          </Modifier>
          <Modifier id="mod4" debuglabel="3:unscoped">
            <Representation>
              <Label>unscoped</Label>
            </Representation>
            <ModifierClass>OtherModifierClass</ModifierClass>
          </Modifier>
        </Modifiers>
      </DescriptiveConcept>
    </DescriptiveConcepts>
    <Characters>
      <CategoricalCharacter id="c1" debuglabel="2:Size">
        <Representation>
          <Label>Size</Label>
        </Representation>
        <States>
          <StateDefinition id="s1" debuglabel="191:Compact small wasps, less than 2 mm long">
            <Representation>
              <Label>Compact small wasps, less than 2 mm long</Label>
              <MediaObject ref="m55" debuglabel="57:Images/Hexacola_SAM-HYM-P038962_habitus_lateral.jpg"/>
            </Representation>
          </StateDefinition>
          <StateDefinition id="s2" debuglabel="3:Large wasps, over 2 mm long">
            <Representation>
              <Label>Large wasps, over 2 mm long</Label>
              <MediaObject ref="m56" debuglabel="19:Images/Bothrochacis_marina_SAM-HYM-P044371_habitus_lateral_cleaned.jpg"/>
            </Representation>
          </StateDefinition>
        </States>
      </CategoricalCharacter>
      <CategoricalCharacter id="c2" debuglabel="10:Body compression">
        <Representation>
          <Label>Body compression</Label>
        </Representation>
        <States>
          <StateDefinition id="s3" debuglabel="9:Body laterally compressed, narrow, with a protruding head">
            <Representation>
              <Label>Body laterally compressed, narrow, with a protruding head</Label>
              <MediaObject ref="m57" debuglabel="54:Images/Body_compressed.jpg"/>
            </Representation>
          </StateDefinition>
          <StateDefinition id="s4" debuglabel="11:Body of normal shape, not laterally compressed">
            <Representation>
              <Label>Body of normal shape, not laterally compressed</Label>
              <MediaObject ref="m58" debuglabel="55:Images/Body_normal.jpg"/>
            </Representation>
          </StateDefinition>
        </States>
      </CategoricalCharacter>
      <CategoricalCharacter id="c3" debuglabel="13:Head shape including mandibles">
        <Representation>
          <Label>Head shape including mandibles</Label>
        </Representation>
        <States>
          <StateDefinition id="s5" debuglabel="14:Head globular, about as deep as wide">
            <Representation>
              <Label>Head globular, about as deep as wide</Label>
              <MediaObject ref="m59" debuglabel="22:Images/Head_globular.jpg"/>
            </Representation>
          </StateDefinition>
          <StateDefinition id="s6" debuglabel="15:Head elongate, deeper than wide">
            <Representation>
              <Label>Head elongate, deeper than wide</Label>
              <MediaObject ref="m60" debuglabel="23:Images/Head_elongate.jpg"/>
            </Representation>
          </StateDefinition>
        </States>
      </CategoricalCharacter>
      <CategoricalCharacter id="c4" debuglabel="17:Head relative width">
        <Representation>
          <Label>Head relative width</Label>
        </Representation>
        <States>
          <StateDefinition id="s7" debuglabel="16:Head wider than metasoma">
            <Representation>
              <Label>Head wider than metasoma</Label>
              <MediaObject ref="m61" debuglabel="52:Images/Head_wider.jpg"/>
            </Representation>
          </StateDefinition>
          <StateDefinition id="s8" debuglabel="18:Head as wide as metasoma">
            <Representation>
              <Label>Head as wide as metasoma</Label>
              <MediaObject ref="m62" debuglabel="53:Images/Head_narrow.jpg"/>
            </Representation>
          </StateDefinition>
        </States>
      </CategoricalCharacter>
      <CategoricalCharacter id="c5" debuglabel="26:Clypeal shape">
        <Representation>
          <Label>Clypeal shape</Label>
        </Representation>
        <States>
          <StateDefinition id="s9" debuglabel="25:Clypeus flat and smooth (sub-quadrate)">
            <Representation>
              <Label>Clypeus flat and smooth (sub-quadrate)</Label>
              <MediaObject ref="m63" debuglabel="90:Images/Clypeus_flat.jpg"/>
            </Representation>
          </StateDefinition>
          <StateDefinition id="s10" debuglabel="28:Clypeus extended into a massive corniculum, with a fuscina on frons">
            <Representation>
              <Label>Clypeus extended into a massive corniculum, with a fuscina on frons</Label>
              <MediaObject ref="m64" debuglabel="91:Images/Clypeus_corniculum.jpg"/>
            </Representation>
          </StateDefinition>
          <StateDefinition id="s11" debuglabel="29:Clypeus ventrally outstretched">
            <Representation>
              <Label>Clypeus ventrally outstretched</Label>
              <MediaObject ref="m65" debuglabel="92:Images/Clypeus_outstretched.jpg"/>
            </Representation>
          </StateDefinition>
          <StateDefinition id="s12" debuglabel="30:Clypeus (and malar space) with conical protuberances">
            <Representation>
              <Label>Clypeus (and malar space) with conical protuberances</Label>
              <MediaObject ref="m66" debuglabel="93:Images/Clypeus_protrubances.jpg"/>
            </Representation>
          </StateDefinition>
        </States>
      </CategoricalCharacter>
      <CategoricalCharacter id="c6" debuglabel="32:Facial protrubence">
        <Representation>
          <Label>Facial protrubence</Label>
        </Representation>
        <States>
          <StateDefinition id="s13" debuglabel="31:Face with trumpet-shaped anteroventral protrusion between toruli">
            <Representation>
              <Label>Face with trumpet-shaped anteroventral protrusion between toruli</Label>
              <MediaObject ref="m67" debuglabel="94:Images/Frons_trumpet.jpg"/>
            </Representation>
          </StateDefinition>
          <StateDefinition id="s14" debuglabel="33:Face flat, lacking a protrusion between toruli">
            <Representation>
              <Label>Face flat, lacking a protrusion between toruli</Label>
              <MediaObject ref="m68" debuglabel="95:Images/Frons_flat.jpg"/>
            </Representation>
          </StateDefinition>
          <StateDefinition id="s15" debuglabel="4:Face with fuscina on frons between toruli">
            <Representation>
              <Label>Face with fuscina on frons between toruli</Label>
              <MediaObject ref="m69" debuglabel="104:Images/Frons_fuscina.jpg"/>
            </Representation>
          </StateDefinition>
        </States>
      </CategoricalCharacter>
      <CategoricalCharacter id="c7" debuglabel="35:Mandible shape">
        <Representation>
          <Label>Mandible shape</Label>
        </Representation>
        <States>
          <StateDefinition id="s16" debuglabel="34:Mandibles of normal cynipoid appearance, triangular, not enlarged">
            <Representation>
              <Label>Mandibles of normal cynipoid appearance, triangular, not enlarged</Label>
              <MediaObject ref="m70" debuglabel="105:Images/Mandibles_normal.jpg"/>
            </Representation>
          </StateDefinition>
          <StateDefinition id="s17" debuglabel="36:Mandibles elongate, paddle-shaped">
            <Representation>
              <Label>Mandibles elongate, paddle-shaped</Label>
              <MediaObject ref="m71" debuglabel="106:Images/Mandibles_paddle.jpg"/>
            </Representation>
          </StateDefinition>
        </States>
      </CategoricalCharacter>
      <CategoricalCharacter id="c8" debuglabel="38:Genal pubescence">
        <Representation>
          <Label>Genal pubescence</Label>
        </Representation>
        <States>
          <StateDefinition id="s18" debuglabel="37:Distinct setal comb present along posterior edge of gena">
            <Representation>
              <Label>Distinct setal comb present along posterior edge of gena</Label>
              <MediaObject ref="m72" debuglabel="129:Images/Gena_setal_comb.jpg"/>
            </Representation>
          </StateDefinition>
          <StateDefinition id="s19" debuglabel="39:Gena glabrous, or with a few scattered setae along posterior edge">
            <Representation>
              <Label>Gena glabrous, or with a few scattered setae along posterior edge</Label>
              <MediaObject ref="m73" debuglabel="130:Images/Gena_glabrous.jpg"/>
            </Representation>
          </StateDefinition>
        </States>
      </CategoricalCharacter>
      <CategoricalCharacter id="c9" debuglabel="41:Genal carina">
        <Representation>
          <Label>Genal carina</Label>
        </Representation>
        <States>
          <StateDefinition id="s20" debuglabel="40:Genal carina present">
            <Representation>
              <Label>Genal carina present</Label>
              <MediaObject ref="m74" debuglabel="131:Images/Genal_carina_present.jpg"/>
            </Representation>
          </StateDefinition>
          <StateDefinition id="s21" debuglabel="42:Genal carina absent, gena rounded">
            <Representation>
              <Label>Genal carina absent, gena rounded</Label>
              <MediaObject ref="m75" debuglabel="132:Images/Genal_carina_absent.jpg"/>
            </Representation>
          </StateDefinition>
        </States>
      </CategoricalCharacter>
      <CategoricalCharacter id="c10" debuglabel="44:Female antennal modification">
        <Representation>
          <Label>Female antennal modification</Label>
        </Representation>
        <States>
          <StateDefinition id="s22" debuglabel="43:Female antenna with F1–F4 extremely short, annelliform, resulting in a very striking clava">
            <Representation>
              <Label>Female antenna with F1–F4 extremely short, annelliform, resulting in a very striking clava</Label>
              <MediaObject ref="m76" debuglabel="133:Images/Antenna_F1_F4_anelliform.jpg"/>
            </Representation>
          </StateDefinition>
          <StateDefinition id="s23" debuglabel="45:Female antenna with F1–F4 of normal size, clava indistinct or distinct">
            <Representation>
              <Label>Female antenna with F1–F4 of normal size, clava indistinct or distinct</Label>
              <MediaObject ref="m77" debuglabel="134:Images/Antenna_F1_F4_normal.jpg"/>
            </Representation>
          </StateDefinition>
        </States>
      </CategoricalCharacter>
      <CategoricalCharacter id="c11" debuglabel="47:Male antennal modification">
        <Representation>
          <Label>Male antennal modification</Label>
        </Representation>
        <States>
          <StateDefinition id="s24" debuglabel="46:Antennal F2 modified in males, more or less asymmetric, more so than F1 (or rarely only as much as F1)">
            <Representation>
              <Label>Antennal F2 modified in males, more or less asymmetric, more so than F1 (or rarely only as much as F1)</Label>
            </Representation>
          </StateDefinition>
          <StateDefinition id="s25" debuglabel="48:Antennal F1 modified in males, asymmetric and more or less strongly curved, while F2 is not modified">
            <Representation>
              <Label>Antennal F1 modified in males, asymmetric and more or less strongly curved, while F2 is not modified</Label>
              <MediaObject ref="m78" debuglabel="147:Images/Male_F1_mofified.jpg"/>
            </Representation>
          </StateDefinition>
        </States>
      </CategoricalCharacter>
      <CategoricalCharacter id="c12" debuglabel="50:Mesosomal shape">
        <Representation>
          <Label>Mesosomal shape</Label>
        </Representation>
        <States>
          <StateDefinition id="s26" debuglabel="49:Mesosoma elongate, much longer than high, with an almost flat mesoscutum">
            <Representation>
              <Label>Mesosoma elongate, much longer than high, with an almost flat mesoscutum</Label>
              <MediaObject ref="m79" debuglabel="148:Images/Mesosoma_elongate.jpg"/>
            </Representation>
          </StateDefinition>
          <StateDefinition id="s27" debuglabel="51:Mesosoma as high as long, mesoscutum obviously humped">
            <Representation>
              <Label>Mesosoma as high as long, mesoscutum obviously humped</Label>
              <MediaObject ref="m80" debuglabel="149:Images/Mesosoma_square.jpg"/>
            </Representation>
          </StateDefinition>
        </States>
      </CategoricalCharacter>
      <CategoricalCharacter id="c13" debuglabel="59:Pronotal lateral carina">
        <Representation>
          <Label>Pronotal lateral carina</Label>
        </Representation>
        <States>
          <StateDefinition id="s28" debuglabel="58:Lateral pronotal carina absent">
            <Representation>
              <Label>Lateral pronotal carina absent</Label>
              <MediaObject ref="m81" debuglabel="5:Images/Pronotal_carina_absent.jpg"/>
            </Representation>
          </StateDefinition>
          <StateDefinition id="s29" debuglabel="60:Lateral pronotal carina present">
            <Representation>
              <Label>Lateral pronotal carina present</Label>
              <MediaObject ref="m82" debuglabel="171:Images/Pronotal_carina_present.jpg"/>
            </Representation>
          </StateDefinition>
        </States>
      </CategoricalCharacter>
      <CategoricalCharacter id="c14" debuglabel="62:Pronotal lateral fovea">
        <Representation>
          <Label>Pronotal lateral fovea</Label>
        </Representation>
        <States>
          <StateDefinition id="s30" debuglabel="61:Pronotal plate with lateral fovea shallow, nearly indistinct">
            <Representation>
              <Label>Pronotal plate with lateral fovea shallow, nearly indistinct</Label>
              <MediaObject ref="m83" debuglabel="172:Images/Fovea_indistinct.jpg"/>
            </Representation>
          </StateDefinition>
          <StateDefinition id="s31" debuglabel="63:Pronotal plate with closed lateral foveae, lateral bridges present">
            <Representation>
              <Label>Pronotal plate with closed lateral foveae, lateral bridges present</Label>
              <MediaObject ref="m84" debuglabel="173:Images/Fovea_closed.jpg"/>
            </Representation>
          </StateDefinition>
          <StateDefinition id="s32" debuglabel="64:Pronotal plate with lateral fovea open, lateral bridges absent">
            <Representation>
              <Label>Pronotal plate with lateral fovea open, lateral bridges absent</Label>
              <MediaObject ref="m85" debuglabel="178:Images/Fovea_open.jpg"/>
            </Representation>
          </StateDefinition>
        </States>
      </CategoricalCharacter>
      <CategoricalCharacter id="c15" debuglabel="66:Pronotal and mesoscutal pubescence">
        <Representation>
          <Label>Pronotal and mesoscutal pubescence</Label>
        </Representation>
        <States>
          <StateDefinition id="s33" debuglabel="65:Pronotum and mesoscutum with strongly reduced pubescence, almost absent">
            <Representation>
              <Label>Pronotum and mesoscutum with strongly reduced pubescence, almost absent</Label>
              <MediaObject ref="m86" debuglabel="69:Images/Pronotum_reduced_pubescence.jpg"/>
            </Representation>
          </StateDefinition>
          <StateDefinition id="s34" debuglabel="67:Pronotum and mesoscutum with scattered setae">
            <Representation>
              <Label>Pronotum and mesoscutum with scattered setae</Label>
              <MediaObject ref="m87" debuglabel="179:Images/Pronotum_scattered_setae.jpg"/>
            </Representation>
          </StateDefinition>
          <StateDefinition id="s35" debuglabel="68:Pronotum (and often mesoscutum) with thick truncate setae">
            <Representation>
              <Label>Pronotum (and often mesoscutum) with thick truncate setae</Label>
              <MediaObject ref="m88" debuglabel="180:Images/Pronotum_truncate_setae.jpg"/>
            </Representation>
          </StateDefinition>
        </States>
      </CategoricalCharacter>
      <CategoricalCharacter id="c16" debuglabel="71:Notauli configuration">
        <Representation>
          <Label>Notauli configuration</Label>
        </Representation>
        <States>
          <StateDefinition id="s36" debuglabel="70:Notauli absent">
            <Representation>
              <Label>Notauli absent</Label>
              <MediaObject ref="m89" debuglabel="12:Images/Notauli_absent.jpg"/>
            </Representation>
          </StateDefinition>
          <StateDefinition id="s37" debuglabel="72:Notauli shallow and indistinct for their entire length, often not visible in middle of mesoscutum">
            <Representation>
              <Label>Notauli shallow and indistinct for their entire length, often not visible in middle of mesoscutum</Label>
              <MediaObject ref="m90" debuglabel="20:Images/Notauli_shallow.jpg"/>
            </Representation>
          </StateDefinition>
          <StateDefinition id="s38" debuglabel="73:Notauli shortened, only anteriormost part visible, indistinct over the rest of the mesoscutum">
            <Representation>
              <Label>Notauli shortened, only anteriormost part visible, indistinct over the rest of the mesoscutum</Label>
              <MediaObject ref="m91" debuglabel="21:Images/Notauli_shortened.jpg"/>
            </Representation>
          </StateDefinition>
          <StateDefinition id="s39" debuglabel="74:Notauli well-developed; deep, wide and often sculptured">
            <Representation>
              <Label>Notauli well-developed; deep, wide and often sculptured</Label>
              <MediaObject ref="m92" debuglabel="24:Images/Notauli_deep.jpg"/>
            </Representation>
          </StateDefinition>
        </States>
      </CategoricalCharacter>
      <CategoricalCharacter id="c17" debuglabel="76:Parascutal impression">
        <Representation>
          <Label>Parascutal impression</Label>
        </Representation>
        <States>
          <StateDefinition id="s40" debuglabel="77:Parascutal impression complete, not interrupted">
            <Representation>
              <Label>Parascutal impression complete, not interrupted</Label>
              <MediaObject ref="m93" debuglabel="27:Images/Parascutal_impression_complete.jpg"/>
            </Representation>
          </StateDefinition>
          <StateDefinition id="s41" debuglabel="75:Parascutal impression interrupted near origin of notauli">
            <Representation>
              <Label>Parascutal impression interrupted near origin of notauli</Label>
              <MediaObject ref="m94" debuglabel="56:Images/Parascutal_impression_interrupted.jpg"/>
            </Representation>
          </StateDefinition>
          <StateDefinition id="s42" debuglabel="6:Parascutal impression short, indistinct">
            <Representation>
              <Label>Parascutal impression short, indistinct</Label>
              <MediaObject ref="m95" debuglabel="181:Images/Parascutal_impression_indistinct.jpg"/>
            </Representation>
          </StateDefinition>
        </States>
      </CategoricalCharacter>
      <CategoricalCharacter id="c18" debuglabel="79:Scutellar plate armature">
        <Representation>
          <Label>Scutellar plate armature</Label>
        </Representation>
        <States>
          <StateDefinition id="s43" debuglabel="78:Scutellar plate with tooth just anterior to glandular pit">
            <Representation>
              <Label>Scutellar plate with tooth just anterior to glandular pit</Label>
              <MediaObject ref="m96" debuglabel="182:Images/Scutellar_plate_small_tooth.jpg"/>
            </Representation>
          </StateDefinition>
          <StateDefinition id="s44" debuglabel="80:Scutellar plate with several small paired protuberances along the perimeter">
            <Representation>
              <Label>Scutellar plate with several small paired protuberances along the perimeter</Label>
              <MediaObject ref="m97" debuglabel="183:Images/Scutellar_plate_protuberances.jpg"/>
            </Representation>
          </StateDefinition>
          <StateDefinition id="s45" debuglabel="81:Scutellar plate with a pair of tubercles present just anterior to the glandural pit">
            <Representation>
              <Label>Scutellar plate with a pair of tubercles present just anterior to the glandural pit</Label>
              <MediaObject ref="m98" debuglabel="184:Images/Scutellar_tubercles.jpg"/>
            </Representation>
          </StateDefinition>
          <StateDefinition id="s46" debuglabel="82:Scutellar plate smooth without armature">
            <Representation>
              <Label>Scutellar plate smooth without armature</Label>
              <MediaObject ref="m99" debuglabel="186:Images/Scutellar_plate_smooth.jpg"/>
            </Representation>
          </StateDefinition>
          <StateDefinition id="s47" debuglabel="83:Scutellar plate notched">
            <Representation>
              <Label>Scutellar plate notched</Label>
              <MediaObject ref="m100" debuglabel="185:Images/Scutellar_plate_notched.jpg"/>
            </Representation>
          </StateDefinition>
        </States>
      </CategoricalCharacter>
      <CategoricalCharacter id="c19" debuglabel="88:Scutellar plate size">
        <Representation>
          <Label>Scutellar plate size</Label>
        </Representation>
        <States>
          <StateDefinition id="s48" debuglabel="87:Scutellar plate small, teardrop shaped, covering less than half of the dorsal surface of the scutellum">
            <Representation>
              <Label>Scutellar plate small, teardrop shaped, covering less than half of the dorsal surface of the scutellum</Label>
              <MediaObject ref="m101" debuglabel="84:Images/Scutellar _plate_small.jpg"/>
            </Representation>
          </StateDefinition>
          <StateDefinition id="s49" debuglabel="89:Scutellar plate large, covering over half of the dorsal surface of the scutellum">
            <Representation>
              <Label>Scutellar plate large, covering over half of the dorsal surface of the scutellum</Label>
              <MediaObject ref="m102" debuglabel="85:Images/Scutellar _plate_large.jpg"/>
            </Representation>
          </StateDefinition>
          <StateDefinition id="s50" debuglabel="8:Scutellar plate thinly elongate at least 3 times longer than wide">
            <Representation>
              <Label>Scutellar plate thinly elongate at least 3 times longer than wide</Label>
              <MediaObject ref="m103" debuglabel="86:Images/Scutellar _plate_narrow.jpg"/>
            </Representation>
          </StateDefinition>
        </States>
      </CategoricalCharacter>
      <CategoricalCharacter id="c20" debuglabel="97:Scutellar sculpture">
        <Representation>
          <Label>Scutellar sculpture</Label>
        </Representation>
        <States>
          <StateDefinition id="s51" debuglabel="96:Scutellum longitudinally striate">
            <Representation>
              <Label>Scutellum longitudinally striate</Label>
              <MediaObject ref="m104" debuglabel="244:Images/Scutellum_striate.jpg"/>
            </Representation>
          </StateDefinition>
          <StateDefinition id="s52" debuglabel="98:Scutellum smooth">
            <Representation>
              <Label>Scutellum smooth</Label>
              <MediaObject ref="m105" debuglabel="188:Images/Scutellum_smooth.jpg"/>
            </Representation>
          </StateDefinition>
          <StateDefinition id="s53" debuglabel="99:Scutellum foveate">
            <Representation>
              <Label>Scutellum foveate</Label>
              <MediaObject ref="m106" debuglabel="189:Images/Scutellum_foveate.jpg"/>
            </Representation>
          </StateDefinition>
          <StateDefinition id="s54" debuglabel="100:Scutellum wrinkled">
            <Representation>
              <Label>Scutellum wrinkled</Label>
              <MediaObject ref="m107" debuglabel="197:Images/Scutellum_wrinkled.jpg"/>
            </Representation>
          </StateDefinition>
        </States>
      </CategoricalCharacter>
      <CategoricalCharacter id="c21" debuglabel="102:Scutellar spine">
        <Representation>
          <Label>Scutellar spine</Label>
        </Representation>
        <States>
          <StateDefinition id="s55" debuglabel="101:Scutellum with a posterior spine">
            <Representation>
              <Label>Scutellum with a posterior spine</Label>
              <MediaObject ref="m108" debuglabel="198:Images/Scutellum_posterior_spine.jpg"/>
            </Representation>
          </StateDefinition>
          <StateDefinition id="s56" debuglabel="103:Scutellum without a posterior spine">
            <Representation>
              <Label>Scutellum without a posterior spine</Label>
              <MediaObject ref="m109" debuglabel="202:Images/Scutellum_posteriorly_rounded.jpg"/>
            </Representation>
          </StateDefinition>
        </States>
      </CategoricalCharacter>
      <CategoricalCharacter id="c22" debuglabel="108:Mesoscutal sculpture">
        <Representation>
          <Label>Mesoscutal sculpture</Label>
        </Representation>
        <States>
          <StateDefinition id="s57" debuglabel="107:Mesoscutum striate">
            <Representation>
              <Label>Mesoscutum striate</Label>
              <MediaObject ref="m110" debuglabel="219:Images/Mesoscutum_striate.jpg"/>
            </Representation>
          </StateDefinition>
          <StateDefinition id="s58" debuglabel="109:Mesoscutum smooth">
            <Representation>
              <Label>Mesoscutum smooth</Label>
              <MediaObject ref="m111" debuglabel="223:Images/Mesoscutum_smooth.jpg"/>
            </Representation>
          </StateDefinition>
        </States>
      </CategoricalCharacter>
      <CategoricalCharacter id="c23" debuglabel="111:Mesosomal sculpture">
        <Representation>
          <Label>Mesosomal sculpture</Label>
        </Representation>
        <States>
          <StateDefinition id="s59" debuglabel="110:Mesosoma laterally with strongly striate sculpture">
            <Representation>
              <Label>Mesosoma laterally with strongly striate sculpture</Label>
              <MediaObject ref="m112" debuglabel="224:Images/Mesosoma_striate.jpg"/>
            </Representation>
          </StateDefinition>
          <StateDefinition id="s60" debuglabel="112:Mesosoma laterally polished, without striate sculpture">
            <Representation>
              <Label>Mesosoma laterally polished, without striate sculpture</Label>
              <MediaObject ref="m113" debuglabel="225:Images/Mesosoma_smooth.jpg"/>
            </Representation>
          </StateDefinition>
        </States>
      </CategoricalCharacter>
      <CategoricalCharacter id="c24" debuglabel="114:Mesopleural triangle">
        <Representation>
          <Label>Mesopleural triangle</Label>
        </Representation>
        <States>
          <StateDefinition id="s61" debuglabel="113:Dorsal and ventral margins of mesopleural triangle smooth, rounded, indistinct">
            <Representation>
              <Label>Dorsal and ventral margins of mesopleural triangle smooth, rounded, indistinct</Label>
              <MediaObject ref="m114" debuglabel="135:Images/Mesopleural_triangle_rounded.jpg"/>
            </Representation>
          </StateDefinition>
          <StateDefinition id="s62" debuglabel="115:Dorsal and ventral margins of mesopleural triangle cleft, distinctly delineated">
            <Representation>
              <Label>Dorsal and ventral margins of mesopleural triangle cleft, distinctly delineated</Label>
              <MediaObject ref="m115" debuglabel="135:Images/Mesopleural_triangle_rounded.jpg"/>
            </Representation>
          </StateDefinition>
        </States>
      </CategoricalCharacter>
      <CategoricalCharacter id="c25" debuglabel="117:Mesopleural line">
        <Representation>
          <Label>Mesopleural line</Label>
        </Representation>
        <States>
          <StateDefinition id="s63" debuglabel="116:Mesopleural line absent">
            <Representation>
              <Label>Mesopleural line absent</Label>
              <MediaObject ref="m116" debuglabel="136:Images/Mesopleural_line_absent.jpg"/>
            </Representation>
          </StateDefinition>
          <StateDefinition id="s64" debuglabel="118:Mesopleural line present">
            <Representation>
              <Label>Mesopleural line present</Label>
              <MediaObject ref="m117" debuglabel="137:Images/Mesopleural_line_present.jpg"/>
            </Representation>
          </StateDefinition>
          <StateDefinition id="s65" debuglabel="119:Mesopleural line indistinct and very low on metapleuron">
            <Representation>
              <Label>Mesopleural line indistinct and very low on metapleuron</Label>
              <MediaObject ref="m118" debuglabel="138:Images/Mesopleural_line_indistinct.jpg"/>
            </Representation>
          </StateDefinition>
        </States>
      </CategoricalCharacter>
      <CategoricalCharacter id="c26" debuglabel="121:Mesopleural sculpture">
        <Representation>
          <Label>Mesopleural sculpture</Label>
        </Representation>
        <States>
          <StateDefinition id="s66" debuglabel="120:Mesopleuron entirely smooth">
            <Representation>
              <Label>Mesopleuron entirely smooth</Label>
              <MediaObject ref="m119" debuglabel="139:Images/Mesopleuron_smooth.jpg"/>
            </Representation>
          </StateDefinition>
          <StateDefinition id="s67" debuglabel="122:Mesopleuron heavily striate">
            <Representation>
              <Label>Mesopleuron heavily striate</Label>
              <MediaObject ref="m120" debuglabel="140:Images/Mesopleuron_striate.jpg"/>
            </Representation>
          </StateDefinition>
        </States>
      </CategoricalCharacter>
      <CategoricalCharacter id="c27" debuglabel="124:Metapleural posteroventral corner pubescence">
        <Representation>
          <Label>Metapleural posteroventral corner pubescence</Label>
        </Representation>
        <States>
          <StateDefinition id="s68" debuglabel="123:Posteroventral corner of metapleuron glabrous">
            <Representation>
              <Label>Posteroventral corner of metapleuron glabrous</Label>
              <MediaObject ref="m121" debuglabel="141:Images/Metapleural_corner_glabrous.jpg"/>
            </Representation>
          </StateDefinition>
          <StateDefinition id="s69" debuglabel="125:Posteroventral corner of metapleuron pubescent">
            <Representation>
              <Label>Posteroventral corner of metapleuron pubescent</Label>
              <MediaObject ref="m122" debuglabel="142:Images/Metapleural_corner_pubescent.jpg"/>
            </Representation>
          </StateDefinition>
        </States>
      </CategoricalCharacter>
      <CategoricalCharacter id="c28" debuglabel="127:Metapleural posteroventral corner protrusion">
        <Representation>
          <Label>Metapleural posteroventral corner protrusion</Label>
        </Representation>
        <States>
          <StateDefinition id="s70" debuglabel="126:Posteroventral corner of metapleuron pointedly protruding">
            <Representation>
              <Label>Posteroventral corner of metapleuron pointedly protruding</Label>
              <MediaObject ref="m123" debuglabel="143:Images/Metapleural_corner_pointed.jpg"/>
            </Representation>
          </StateDefinition>
          <StateDefinition id="s71" debuglabel="128:Posteroventral corner of metapleuron not protruding">
            <Representation>
              <Label>Posteroventral corner of metapleuron not protruding</Label>
              <MediaObject ref="m124" debuglabel="144:Images/Metapleural_corner_unpointed.jpg"/>
            </Representation>
          </StateDefinition>
        </States>
      </CategoricalCharacter>
      <CategoricalCharacter id="c29" debuglabel="151:Forewing apical margin shape">
        <Representation>
          <Label>Forewing apical margin shape</Label>
        </Representation>
        <States>
          <StateDefinition id="s72" debuglabel="150:Forewing apically emarginated (incised)">
            <Representation>
              <Label>Forewing apically emarginated (incised)</Label>
              <MediaObject ref="m125" debuglabel="145:Images/Forewings_emarginate.jpg"/>
            </Representation>
          </StateDefinition>
          <StateDefinition id="s73" debuglabel="152:Forewing apically rounded">
            <Representation>
              <Label>Forewing apically rounded</Label>
              <MediaObject ref="m126" debuglabel="146:Images/Forewings_rounded.jpg"/>
            </Representation>
          </StateDefinition>
          <StateDefinition id="s74" debuglabel="153:Forewing apex triangular, truncate">
            <Representation>
              <Label>Forewing apex triangular, truncate</Label>
              <MediaObject ref="m127" debuglabel="226:Images/Forewings_truncate.jpg"/>
            </Representation>
          </StateDefinition>
        </States>
      </CategoricalCharacter>
      <CategoricalCharacter id="c30" debuglabel="155:Forewing marginal cell closure">
        <Representation>
          <Label>Forewing marginal cell closure</Label>
        </Representation>
        <States>
          <StateDefinition id="s75" debuglabel="154:Forewing marginal cell open">
            <Representation>
              <Label>Forewing marginal cell open</Label>
              <MediaObject ref="m128" debuglabel="207:Images/Forewing_marginal_cell_open.jpg"/>
            </Representation>
          </StateDefinition>
          <StateDefinition id="s76" debuglabel="156:Forewing marginal cell partially closed">
            <Representation>
              <Label>Forewing marginal cell partially closed</Label>
              <MediaObject ref="m129" debuglabel="227:Images/Forewing_marginal_cell_partially_closed.jpg"/>
            </Representation>
          </StateDefinition>
          <StateDefinition id="s77" debuglabel="157:Forewing marginal cell closed">
            <Representation>
              <Label>Forewing marginal cell closed</Label>
              <MediaObject ref="m130" debuglabel="228:Images/Forewing_marginal_cell_closed.jpg"/>
            </Representation>
          </StateDefinition>
        </States>
      </CategoricalCharacter>
      <CategoricalCharacter id="c31" debuglabel="159:Forewing marginal cell shape">
        <Representation>
          <Label>Forewing marginal cell shape</Label>
        </Representation>
        <States>
          <StateDefinition id="s78" debuglabel="158:Forewing marginal cell elongate, longer than wide">
            <Representation>
              <Label>Forewing marginal cell elongate, longer than wide</Label>
              <MediaObject ref="m131" debuglabel="229:Images/Forewing_marginal_cell_elongate.jpg"/>
            </Representation>
          </StateDefinition>
          <StateDefinition id="s79" debuglabel="160:Fore wing marginal cell short and wide">
            <Representation>
              <Label>Fore wing marginal cell short and wide</Label>
              <MediaObject ref="m132" debuglabel="230:Images/Forewing_marginal_cell_short.jpg"/>
            </Representation>
          </StateDefinition>
        </States>
      </CategoricalCharacter>
      <CategoricalCharacter id="c32" debuglabel="162:Forewing shape">
        <Representation>
          <Label>Forewing shape</Label>
        </Representation>
        <States>
          <StateDefinition id="s80" debuglabel="161:Forewing narrow > than 3X longer than wide">
            <Representation>
              <Label>Forewing narrow > than 3X longer than wide</Label>
              <MediaObject ref="m133" debuglabel="231:Images/Forewing_elongate.jpg"/>
            </Representation>
          </StateDefinition>
          <StateDefinition id="s81" debuglabel="163:Forewing broader &lt; than 3X longer than wide">
            <Representation>
              <Label>Forewing broader &lt; than 3X longer than wide</Label>
              <MediaObject ref="m134" debuglabel="232:Images/Forewing_shorter.jpg"/>
            </Representation>
          </StateDefinition>
        </States>
      </CategoricalCharacter>
      <CategoricalCharacter id="c33" debuglabel="165:Forewing pubescence">
        <Representation>
          <Label>Forewing pubescence</Label>
        </Representation>
        <States>
          <StateDefinition id="s82" debuglabel="164:Forewing with reduced pubescence, usually more or less hairless">
            <Representation>
              <Label>Forewing with reduced pubescence, usually more or less hairless</Label>
              <MediaObject ref="m135" debuglabel="233:Images/Forewing_reduced_setae.jpg"/>
            </Representation>
          </StateDefinition>
          <StateDefinition id="s83" debuglabel="166:Forewing pubescent">
            <Representation>
              <Label>Forewing pubescent</Label>
              <MediaObject ref="m136" debuglabel="234:Images/Forewing_pubescent.jpg"/>
            </Representation>
          </StateDefinition>
        </States>
      </CategoricalCharacter>
      <CategoricalCharacter id="c34" debuglabel="168:Forewing fringe">
        <Representation>
          <Label>Forewing fringe</Label>
        </Representation>
        <States>
          <StateDefinition id="s84" debuglabel="167:Forewing with no hair fringe">
            <Representation>
              <Label>Forewing with no hair fringe</Label>
              <MediaObject ref="m137" debuglabel="235:Images/Forewing_hair_fringe_absent.jpg"/>
            </Representation>
          </StateDefinition>
          <StateDefinition id="s85" debuglabel="169:Forewing with short hair fringe, shorter than depth of marginal cell">
            <Representation>
              <Label>Forewing with short hair fringe, shorter than depth of marginal cell</Label>
              <MediaObject ref="m138" debuglabel="236:Images/Forewing_hair_fringe_short.jpg"/>
            </Representation>
          </StateDefinition>
          <StateDefinition id="s86" debuglabel="170:Forewing with long hair fringe, longer than depth of marginal cell">
            <Representation>
              <Label>Forewing with long hair fringe, longer than depth of marginal cell</Label>
              <MediaObject ref="m139" debuglabel="237:Images/Forewing_hair_fringe_long.jpg"/>
            </Representation>
          </StateDefinition>
        </States>
      </CategoricalCharacter>
      <CategoricalCharacter id="c35" debuglabel="175:Metasomal base pubescence">
        <Representation>
          <Label>Metasomal base pubescence</Label>
        </Representation>
        <States>
          <StateDefinition id="s87" debuglabel="174:Metasomal base with complete hairy ring, dorsally entire">
            <Representation>
              <Label>Metasomal base with complete hairy ring, dorsally entire</Label>
              <MediaObject ref="m140" debuglabel="238:Images/Metasomal_hairy_ring.jpg"/>
            </Representation>
          </StateDefinition>
          <StateDefinition id="s88" debuglabel="7:Metasomal base with hairy ring that is broadly interrupted dorsally">
            <Representation>
              <Label>Metasomal base with hairy ring that is broadly interrupted dorsally</Label>
              <MediaObject ref="m141" debuglabel="239:Images/Metasomal_ring_interrupted.jpg"/>
            </Representation>
          </StateDefinition>
          <StateDefinition id="s89" debuglabel="176:Metasomal base with 'foamy', reticulate setae present (also present on propodeum)">
            <Representation>
              <Label>Metasomal base with 'foamy', reticulate setae present (also present on propodeum)</Label>
              <MediaObject ref="m142" debuglabel="240:Images/Metasomal_foamy.jpg"/>
            </Representation>
          </StateDefinition>
          <StateDefinition id="s90" debuglabel="177:Metasomal base glabrous or with scattered hairs only">
            <Representation>
              <Label>Metasomal base glabrous or with scattered hairs only</Label>
              <MediaObject ref="m143" debuglabel="241:Images/Metasomal_glabrous.jpg"/>
            </Representation>
          </StateDefinition>
        </States>
      </CategoricalCharacter>
    </Characters>
    <CharacterTrees>
      <CharacterTree id="ct1" debuglabel="1:Default Feature Tree">
        <Representation>
          <Label>Default Feature Tree</Label>
        </Representation>
        <DesignedFor>
          <Role>InteractiveIdentification</Role>
        </DesignedFor>
        <Nodes>
          <CharNode>
            <Character ref="c1" debuglabel="2:Size"/>
          </CharNode>
          <CharNode>
            <Character ref="c2" debuglabel="10:Body compression"/>
          </CharNode>
          <CharNode>
            <Character ref="c3" debuglabel="13:Head shape including mandibles"/>
          </CharNode>
          <CharNode>
            <Character ref="c4" debuglabel="17:Head relative width"/>
          </CharNode>
          <CharNode>
            <Character ref="c5" debuglabel="26:Clypeal shape"/>
          </CharNode>
          <CharNode>
            <Character ref="c6" debuglabel="32:Facial protrubence"/>
          </CharNode>
          <CharNode>
            <Character ref="c7" debuglabel="35:Mandible shape"/>
          </CharNode>
          <CharNode>
            <Character ref="c8" debuglabel="38:Genal pubescence"/>
          </CharNode>
          <CharNode>
            <Character ref="c9" debuglabel="41:Genal carina"/>
          </CharNode>
          <CharNode>
            <Character ref="c10" debuglabel="44:Female antennal modification"/>
          </CharNode>
          <CharNode>
            <Character ref="c11" debuglabel="47:Male antennal modification"/>
          </CharNode>
          <CharNode>
            <Character ref="c12" debuglabel="50:Mesosomal shape"/>
          </CharNode>
          <CharNode>
            <Character ref="c13" debuglabel="59:Pronotal lateral carina"/>
          </CharNode>
          <CharNode>
            <Character ref="c14" debuglabel="62:Pronotal lateral fovea"/>
          </CharNode>
          <CharNode>
            <Character ref="c15" debuglabel="66:Pronotal and mesoscutal pubescence"/>
          </CharNode>
          <CharNode>
            <Character ref="c16" debuglabel="71:Notauli configuration"/>
          </CharNode>
          <CharNode>
            <Character ref="c17" debuglabel="76:Parascutal impression"/>
          </CharNode>
          <CharNode>
            <Character ref="c18" debuglabel="79:Scutellar plate armature"/>
          </CharNode>
          <CharNode>
            <Character ref="c19" debuglabel="88:Scutellar plate size"/>
          </CharNode>
          <CharNode>
            <Character ref="c20" debuglabel="97:Scutellar sculpture"/>
          </CharNode>
          <CharNode>
            <Character ref="c21" debuglabel="102:Scutellar spine"/>
          </CharNode>
          <CharNode>
            <Character ref="c22" debuglabel="108:Mesoscutal sculpture"/>
          </CharNode>
          <CharNode>
            <Character ref="c23" debuglabel="111:Mesosomal sculpture"/>
          </CharNode>
          <CharNode>
            <Character ref="c24" debuglabel="114:Mesopleural triangle"/>
          </CharNode>
          <CharNode>
            <Character ref="c25" debuglabel="117:Mesopleural line"/>
          </CharNode>
          <CharNode>
            <Character ref="c26" debuglabel="121:Mesopleural sculpture"/>
          </CharNode>
          <CharNode>
            <Character ref="c27" debuglabel="124:Metapleural posteroventral corner pubescence"/>
          </CharNode>
          <CharNode>
            <Character ref="c28" debuglabel="127:Metapleural posteroventral corner protrusion"/>
          </CharNode>
          <CharNode>
            <Character ref="c29" debuglabel="151:Forewing apical margin shape"/>
          </CharNode>
          <CharNode>
            <Character ref="c30" debuglabel="155:Forewing marginal cell closure"/>
          </CharNode>
          <CharNode>
            <Character ref="c31" debuglabel="159:Forewing marginal cell shape"/>
          </CharNode>
          <CharNode>
            <Character ref="c32" debuglabel="162:Forewing shape"/>
          </CharNode>
          <CharNode>
            <Character ref="c33" debuglabel="165:Forewing pubescence"/>
          </CharNode>
          <CharNode>
            <Character ref="c34" debuglabel="168:Forewing fringe"/>
          </CharNode>
          <CharNode>
            <Character ref="c35" debuglabel="175:Metasomal base pubescence"/>
          </CharNode>
        </Nodes>
      </CharacterTree>
    </CharacterTrees>
    <CodedDescriptions>
      <CodedDescription id="cd1" debuglabel="190:Afrodontaspis">
        <Representation>
          <Label>Afrodontaspis</Label>
        </Representation>
        <Scope>
          <TaxonName ref="t1" debuglabel="190:Afrodontaspis"/>
        </Scope>
        <SummaryData>
          <Categorical ref="c28" debuglabel="127:Metapleural posteroventral corner protrusion">
            <State ref="s71" debuglabel="128:Posteroventral corner of metapleuron not protruding"/>
          </Categorical>
          <Categorical ref="c14" debuglabel="62:Pronotal lateral fovea">
            <State ref="s32" debuglabel="64:Pronotal plate with lateral fovea open, lateral bridges absent"/>
          </Categorical>
          <Categorical ref="c15" debuglabel="66:Pronotal and mesoscutal pubescence">
            <State ref="s33" debuglabel="65:Pronotum and mesoscutum with strongly reduced pubescence, almost absent"/>
          </Categorical>
          <Categorical ref="c1" debuglabel="2:Size">
            <State ref="s2" debuglabel="3:Large wasps, over 2 mm long"/>
          </Categorical>
          <Categorical ref="c17" debuglabel="76:Parascutal impression">
            <State ref="s42" debuglabel="6:Parascutal impression short, indistinct"/>
          </Categorical>
          <Categorical ref="c19" debuglabel="88:Scutellar plate size">
            <State ref="s50" debuglabel="8:Scutellar plate thinly elongate at least 3 times longer than wide"/>
          </Categorical>
          <Categorical ref="c16" debuglabel="71:Notauli configuration">
            <State ref="s37" debuglabel="72:Notauli shallow and indistinct for their entire length, often not visible in middle of mesoscutum"/>
          </Categorical>
          <Categorical ref="c2" debuglabel="10:Body compression">
            <State ref="s3" debuglabel="9:Body laterally compressed, narrow, with a protruding head"/>
          </Categorical>
          <Categorical ref="c3" debuglabel="13:Head shape including mandibles">
            <State ref="s6" debuglabel="15:Head elongate, deeper than wide"/>
          </Categorical>
          <Categorical ref="c4" debuglabel="17:Head relative width">
            <State ref="s8" debuglabel="18:Head as wide as metasoma"/>
          </Categorical>
          <Categorical ref="c18" debuglabel="79:Scutellar plate armature">
            <State ref="s47" debuglabel="83:Scutellar plate notched"/>
          </Categorical>
          <Categorical ref="c29" debuglabel="151:Forewing apical margin shape">
            <State ref="s73" debuglabel="152:Forewing apically rounded"/>
          </Categorical>
          <Categorical ref="c5" debuglabel="26:Clypeal shape">
            <State ref="s9" debuglabel="25:Clypeus flat and smooth (sub-quadrate)"/>
          </Categorical>
          <Categorical ref="c30" debuglabel="155:Forewing marginal cell closure">
            <State ref="s75" debuglabel="154:Forewing marginal cell open"/>
          </Categorical>
          <Categorical ref="c31" debuglabel="159:Forewing marginal cell shape">
            <State ref="s78" debuglabel="158:Forewing marginal cell elongate, longer than wide"/>
          </Categorical>
          <Categorical ref="c6" debuglabel="32:Facial protrubence">
            <State ref="s14" debuglabel="33:Face flat, lacking a protrusion between toruli"/>
          </Categorical>
          <Categorical ref="c7" debuglabel="35:Mandible shape">
            <State ref="s16" debuglabel="34:Mandibles of normal cynipoid appearance, triangular, not enlarged"/>
          </Categorical>
          <Categorical ref="c20" debuglabel="97:Scutellar sculpture">
            <State ref="s52" debuglabel="98:Scutellum smooth"/>
          </Categorical>
          <Categorical ref="c32" debuglabel="162:Forewing shape">
            <State ref="s81" debuglabel="163:Forewing broader &lt; than 3X longer than wide"/>
          </Categorical>
          <Categorical ref="c33" debuglabel="165:Forewing pubescence">
            <State ref="s82" debuglabel="164:Forewing with reduced pubescence, usually more or less hairless"/>
          </Categorical>
          <Categorical ref="c21" debuglabel="102:Scutellar spine">
            <State ref="s55" debuglabel="101:Scutellum with a posterior spine"/>
          </Categorical>
          <Categorical ref="c8" debuglabel="38:Genal pubescence">
            <State ref="s19" debuglabel="39:Gena glabrous, or with a few scattered setae along posterior edge"/>
          </Categorical>
          <Categorical ref="c34" debuglabel="168:Forewing fringe">
            <State ref="s84" debuglabel="167:Forewing with no hair fringe"/>
          </Categorical>
          <Categorical ref="c9" debuglabel="41:Genal carina">
            <State ref="s20" debuglabel="40:Genal carina present"/>
          </Categorical>
          <Categorical ref="c22" debuglabel="108:Mesoscutal sculpture">
            <State ref="s57" debuglabel="107:Mesoscutum striate"/>
          </Categorical>
          <Categorical ref="c10" debuglabel="44:Female antennal modification">
            <State ref="s23" debuglabel="45:Female antenna with F1–F4 of normal size, clava indistinct or distinct"/>
          </Categorical>
          <Categorical ref="c35" debuglabel="175:Metasomal base pubescence">
            <State ref="s87" debuglabel="174:Metasomal base with complete hairy ring, dorsally entire"/>
          </Categorical>
          <Categorical ref="c11" debuglabel="47:Male antennal modification">
            <State ref="s24" debuglabel="46:Antennal F2 modified in males, more or less asymmetric, more so than F1 (or rarely only as much as F1)"/>
          </Categorical>
          <Categorical ref="c23" debuglabel="111:Mesosomal sculpture">
            <State ref="s59" debuglabel="110:Mesosoma laterally with strongly striate sculpture"/>
          </Categorical>
          <Categorical ref="c12" debuglabel="50:Mesosomal shape">
            <State ref="s27" debuglabel="51:Mesosoma as high as long, mesoscutum obviously humped"/>
          </Categorical>
          <Categorical ref="c24" debuglabel="114:Mesopleural triangle">
            <State ref="s62" debuglabel="115:Dorsal and ventral margins of mesopleural triangle cleft, distinctly delineated"/>
          </Categorical>
          <Categorical ref="c25" debuglabel="117:Mesopleural line">
            <State ref="s63" debuglabel="116:Mesopleural line absent"/>
          </Categorical>
          <Categorical ref="c13" debuglabel="59:Pronotal lateral carina">
            <State ref="s28" debuglabel="58:Lateral pronotal carina absent"/>
          </Categorical>
          <Categorical ref="c26" debuglabel="121:Mesopleural sculpture">
            <State ref="s67" debuglabel="122:Mesopleuron heavily striate"/>
          </Categorical>
          <Categorical ref="c27" debuglabel="124:Metapleural posteroventral corner pubescence">
            <State ref="s68" debuglabel="123:Posteroventral corner of metapleuron glabrous"/>
          </Categorical>
        </SummaryData>
      </CodedDescription>
      <CodedDescription id="cd2" debuglabel="192:Afrostilba">
        <Representation>
          <Label>Afrostilba</Label>
        </Representation>
        <Scope>
          <TaxonName ref="t2" debuglabel="192:Afrostilba"/>
        </Scope>
        <SummaryData>
          <Categorical ref="c28" debuglabel="127:Metapleural posteroventral corner protrusion">
            <State ref="s71" debuglabel="128:Posteroventral corner of metapleuron not protruding"/>
          </Categorical>
          <Categorical ref="c14" debuglabel="62:Pronotal lateral fovea">
            <State ref="s32" debuglabel="64:Pronotal plate with lateral fovea open, lateral bridges absent"/>
          </Categorical>
          <Categorical ref="c15" debuglabel="66:Pronotal and mesoscutal pubescence">
            <State ref="s34" debuglabel="67:Pronotum and mesoscutum with scattered setae"/>
          </Categorical>
          <Categorical ref="c16" debuglabel="71:Notauli configuration">
            <State ref="s39" debuglabel="74:Notauli well-developed; deep, wide and often sculptured"/>
          </Categorical>
          <Categorical ref="c2" debuglabel="10:Body compression">
            <State ref="s4" debuglabel="11:Body of normal shape, not laterally compressed"/>
          </Categorical>
          <Categorical ref="c17" debuglabel="76:Parascutal impression">
            <State ref="s40" debuglabel="77:Parascutal impression complete, not interrupted"/>
          </Categorical>
          <Categorical ref="c3" debuglabel="13:Head shape including mandibles">
            <State ref="s5" debuglabel="14:Head globular, about as deep as wide"/>
          </Categorical>
          <Categorical ref="c4" debuglabel="17:Head relative width">
            <State ref="s7" debuglabel="16:Head wider than metasoma"/>
          </Categorical>
          <Categorical ref="c29" debuglabel="151:Forewing apical margin shape">
            <State ref="s74" debuglabel="153:Forewing apex triangular, truncate"/>
          </Categorical>
          <Categorical ref="c5" debuglabel="26:Clypeal shape">
            <State ref="s9" debuglabel="25:Clypeus flat and smooth (sub-quadrate)"/>
          </Categorical>
          <Categorical ref="c19" debuglabel="88:Scutellar plate size">
            <State ref="s49" debuglabel="89:Scutellar plate large, covering over half of the dorsal surface of the scutellum"/>
          </Categorical>
          <Categorical ref="c30" debuglabel="155:Forewing marginal cell closure">
            <State ref="s77" debuglabel="157:Forewing marginal cell closed"/>
          </Categorical>
          <Categorical ref="c31" debuglabel="159:Forewing marginal cell shape">
            <State ref="s78" debuglabel="158:Forewing marginal cell elongate, longer than wide"/>
          </Categorical>
          <Categorical ref="c6" debuglabel="32:Facial protrubence">
            <State ref="s14" debuglabel="33:Face flat, lacking a protrusion between toruli"/>
          </Categorical>
          <Categorical ref="c7" debuglabel="35:Mandible shape">
            <State ref="s16" debuglabel="34:Mandibles of normal cynipoid appearance, triangular, not enlarged"/>
          </Categorical>
          <Categorical ref="c32" debuglabel="162:Forewing shape">
            <State ref="s81" debuglabel="163:Forewing broader &lt; than 3X longer than wide"/>
          </Categorical>
          <Categorical ref="c20" debuglabel="97:Scutellar sculpture">
            <State ref="s53" debuglabel="99:Scutellum foveate"/>
          </Categorical>
          <Categorical ref="c33" debuglabel="165:Forewing pubescence">
            <State ref="s83" debuglabel="166:Forewing pubescent"/>
          </Categorical>
          <Categorical ref="c8" debuglabel="38:Genal pubescence">
            <State ref="s19" debuglabel="39:Gena glabrous, or with a few scattered setae along posterior edge"/>
          </Categorical>
          <Categorical ref="c21" debuglabel="102:Scutellar spine">
            <State ref="s56" debuglabel="103:Scutellum without a posterior spine"/>
          </Categorical>
          <Categorical ref="c34" debuglabel="168:Forewing fringe">
            <State ref="s85" debuglabel="169:Forewing with short hair fringe, shorter than depth of marginal cell"/>
          </Categorical>
          <Categorical ref="c9" debuglabel="41:Genal carina">
            <State ref="s21" debuglabel="42:Genal carina absent, gena rounded"/>
          </Categorical>
          <Categorical ref="c10" debuglabel="44:Female antennal modification">
            <State ref="s23" debuglabel="45:Female antenna with F1–F4 of normal size, clava indistinct or distinct"/>
          </Categorical>
          <Categorical ref="c22" debuglabel="108:Mesoscutal sculpture">
            <State ref="s58" debuglabel="109:Mesoscutum smooth"/>
          </Categorical>
          <Categorical ref="c11" debuglabel="47:Male antennal modification">
            <State ref="s25" debuglabel="48:Antennal F1 modified in males, asymmetric and more or less strongly curved, while F2 is not modified">
              <Modifier ref="mod2" debuglabel="2:uncertain"/>
            </State>
          </Categorical>
          <Categorical ref="c23" debuglabel="111:Mesosomal sculpture">
            <State ref="s60" debuglabel="112:Mesosoma laterally polished, without striate sculpture"/>
          </Categorical>
          <Categorical ref="c35" debuglabel="175:Metasomal base pubescence">
            <State ref="s90" debuglabel="177:Metasomal base glabrous or with scattered hairs only"/>
          </Categorical>
          <Categorical ref="c12" debuglabel="50:Mesosomal shape">
            <State ref="s27" debuglabel="51:Mesosoma as high as long, mesoscutum obviously humped"/>
          </Categorical>
          <Categorical ref="c24" debuglabel="114:Mesopleural triangle">
            <State ref="s62" debuglabel="115:Dorsal and ventral margins of mesopleural triangle cleft, distinctly delineated"/>
          </Categorical>
          <Categorical ref="c25" debuglabel="117:Mesopleural line">
            <State ref="s64" debuglabel="118:Mesopleural line present"/>
          </Categorical>
          <Categorical ref="c26" debuglabel="121:Mesopleural sculpture">
            <State ref="s66" debuglabel="120:Mesopleuron entirely smooth"/>
          </Categorical>
          <Categorical ref="c13" debuglabel="59:Pronotal lateral carina">
            <State ref="s29" debuglabel="60:Lateral pronotal carina present"/>
          </Categorical>
          <Categorical ref="c27" debuglabel="124:Metapleural posteroventral corner pubescence">
            <State ref="s69" debuglabel="125:Posteroventral corner of metapleuron pubescent"/>
          </Categorical>
          <Categorical ref="c1" debuglabel="2:Size">
            <State ref="s1" debuglabel="191:Compact small wasps, less than 2 mm long"/>
          </Categorical>
        </SummaryData>
      </CodedDescription>
      <CodedDescription id="cd3" debuglabel="193:Aganaspis">
        <Representation>
          <Label>Aganaspis</Label>
        </Representation>
        <Scope>
          <TaxonName ref="t3" debuglabel="193:Aganaspis"/>
        </Scope>
        <SummaryData>
          <Categorical ref="c28" debuglabel="127:Metapleural posteroventral corner protrusion">
            <State ref="s71" debuglabel="128:Posteroventral corner of metapleuron not protruding"/>
          </Categorical>
          <Categorical ref="c14" debuglabel="62:Pronotal lateral fovea">
            <State ref="s32" debuglabel="64:Pronotal plate with lateral fovea open, lateral bridges absent"/>
          </Categorical>
          <Categorical ref="c15" debuglabel="66:Pronotal and mesoscutal pubescence">
            <State ref="s34" debuglabel="67:Pronotum and mesoscutum with scattered setae"/>
          </Categorical>
          <Categorical ref="c17" debuglabel="76:Parascutal impression">
            <State ref="s42" debuglabel="6:Parascutal impression short, indistinct"/>
          </Categorical>
          <Categorical ref="c16" debuglabel="71:Notauli configuration">
            <State ref="s36" debuglabel="70:Notauli absent"/>
          </Categorical>
          <Categorical ref="c2" debuglabel="10:Body compression">
            <State ref="s4" debuglabel="11:Body of normal shape, not laterally compressed"/>
          </Categorical>
          <Categorical ref="c3" debuglabel="13:Head shape including mandibles">
            <State ref="s6" debuglabel="15:Head elongate, deeper than wide"/>
          </Categorical>
          <Categorical ref="c4" debuglabel="17:Head relative width">
            <State ref="s8" debuglabel="18:Head as wide as metasoma"/>
          </Categorical>
          <Categorical ref="c19" debuglabel="88:Scutellar plate size">
            <State ref="s48" debuglabel="87:Scutellar plate small, teardrop shaped, covering less than half of the dorsal surface of the scutellum"/>
          </Categorical>
          <Categorical ref="c29" debuglabel="151:Forewing apical margin shape">
            <State ref="s73" debuglabel="152:Forewing apically rounded"/>
          </Categorical>
          <Categorical ref="c5" debuglabel="26:Clypeal shape">
            <State ref="s9" debuglabel="25:Clypeus flat and smooth (sub-quadrate)"/>
          </Categorical>
          <Categorical ref="c30" debuglabel="155:Forewing marginal cell closure">
            <State ref="s76" debuglabel="156:Forewing marginal cell partially closed"/>
          </Categorical>
          <Categorical ref="c31" debuglabel="159:Forewing marginal cell shape">
            <State ref="s78" debuglabel="158:Forewing marginal cell elongate, longer than wide"/>
          </Categorical>
          <Categorical ref="c6" debuglabel="32:Facial protrubence">
            <State ref="s14" debuglabel="33:Face flat, lacking a protrusion between toruli"/>
          </Categorical>
          <Categorical ref="c7" debuglabel="35:Mandible shape">
            <State ref="s16" debuglabel="34:Mandibles of normal cynipoid appearance, triangular, not enlarged"/>
          </Categorical>
          <Categorical ref="c32" debuglabel="162:Forewing shape">
            <State ref="s81" debuglabel="163:Forewing broader &lt; than 3X longer than wide"/>
          </Categorical>
          <Categorical ref="c20" debuglabel="97:Scutellar sculpture">
            <State ref="s53" debuglabel="99:Scutellum foveate"/>
          </Categorical>
          <Categorical ref="c33" debuglabel="165:Forewing pubescence">
            <State ref="s83" debuglabel="166:Forewing pubescent"/>
          </Categorical>
          <Categorical ref="c8" debuglabel="38:Genal pubescence">
            <State ref="s19" debuglabel="39:Gena glabrous, or with a few scattered setae along posterior edge"/>
          </Categorical>
          <Categorical ref="c21" debuglabel="102:Scutellar spine">
            <State ref="s56" debuglabel="103:Scutellum without a posterior spine"/>
          </Categorical>
          <Categorical ref="c34" debuglabel="168:Forewing fringe">
            <State ref="s85" debuglabel="169:Forewing with short hair fringe, shorter than depth of marginal cell"/>
          </Categorical>
          <Categorical ref="c9" debuglabel="41:Genal carina">
            <State ref="s21" debuglabel="42:Genal carina absent, gena rounded"/>
          </Categorical>
          <Categorical ref="c10" debuglabel="44:Female antennal modification">
            <State ref="s23" debuglabel="45:Female antenna with F1–F4 of normal size, clava indistinct or distinct"/>
          </Categorical>
          <Categorical ref="c22" debuglabel="108:Mesoscutal sculpture">
            <State ref="s58" debuglabel="109:Mesoscutum smooth"/>
          </Categorical>
          <Categorical ref="c35" debuglabel="175:Metasomal base pubescence">
            <State ref="s87" debuglabel="174:Metasomal base with complete hairy ring, dorsally entire"/>
          </Categorical>
          <Categorical ref="c11" debuglabel="47:Male antennal modification">
            <State ref="s25" debuglabel="48:Antennal F1 modified in males, asymmetric and more or less strongly curved, while F2 is not modified"/>
          </Categorical>
          <Categorical ref="c23" debuglabel="111:Mesosomal sculpture">
            <State ref="s60" debuglabel="112:Mesosoma laterally polished, without striate sculpture"/>
          </Categorical>
          <Categorical ref="c24" debuglabel="114:Mesopleural triangle">
            <State ref="s61" debuglabel="113:Dorsal and ventral margins of mesopleural triangle smooth, rounded, indistinct"/>
          </Categorical>
          <Categorical ref="c12" debuglabel="50:Mesosomal shape">
            <State ref="s27" debuglabel="51:Mesosoma as high as long, mesoscutum obviously humped"/>
          </Categorical>
          <Categorical ref="c25" debuglabel="117:Mesopleural line">
            <State ref="s64" debuglabel="118:Mesopleural line present"/>
          </Categorical>
          <Categorical ref="c26" debuglabel="121:Mesopleural sculpture">
            <State ref="s66" debuglabel="120:Mesopleuron entirely smooth"/>
          </Categorical>
          <Categorical ref="c13" debuglabel="59:Pronotal lateral carina">
            <State ref="s28" debuglabel="58:Lateral pronotal carina absent"/>
          </Categorical>
          <Categorical ref="c27" debuglabel="124:Metapleural posteroventral corner pubescence">
            <State ref="s69" debuglabel="125:Posteroventral corner of metapleuron pubescent"/>
          </Categorical>
          <Categorical ref="c1" debuglabel="2:Size">
            <State ref="s1" debuglabel="191:Compact small wasps, less than 2 mm long"/>
          </Categorical>
        </SummaryData>
      </CodedDescription>
      <CodedDescription id="cd4" debuglabel="194:Angustacorpa">
        <Representation>
          <Label>Angustacorpa</Label>
        </Representation>
        <Scope>
          <TaxonName ref="t4" debuglabel="194:Angustacorpa"/>
        </Scope>
        <SummaryData>
          <Categorical ref="c28" debuglabel="127:Metapleural posteroventral corner protrusion">
            <State ref="s71" debuglabel="128:Posteroventral corner of metapleuron not protruding"/>
          </Categorical>
          <Categorical ref="c15" debuglabel="66:Pronotal and mesoscutal pubescence">
            <State ref="s34" debuglabel="67:Pronotum and mesoscutum with scattered setae"/>
          </Categorical>
          <Categorical ref="c17" debuglabel="76:Parascutal impression">
            <State ref="s42" debuglabel="6:Parascutal impression short, indistinct"/>
          </Categorical>
          <Categorical ref="c16" debuglabel="71:Notauli configuration">
            <State ref="s36" debuglabel="70:Notauli absent"/>
          </Categorical>
          <Categorical ref="c35" debuglabel="175:Metasomal base pubescence">
            <State ref="s88" debuglabel="7:Metasomal base with hairy ring that is broadly interrupted dorsally"/>
          </Categorical>
          <Categorical ref="c2" debuglabel="10:Body compression">
            <State ref="s3" debuglabel="9:Body laterally compressed, narrow, with a protruding head"/>
          </Categorical>
          <Categorical ref="c3" debuglabel="13:Head shape including mandibles">
            <State ref="s6" debuglabel="15:Head elongate, deeper than wide"/>
          </Categorical>
          <Categorical ref="c4" debuglabel="17:Head relative width">
            <State ref="s8" debuglabel="18:Head as wide as metasoma"/>
          </Categorical>
          <Categorical ref="c19" debuglabel="88:Scutellar plate size">
            <State ref="s48" debuglabel="87:Scutellar plate small, teardrop shaped, covering less than half of the dorsal surface of the scutellum"/>
          </Categorical>
          <Categorical ref="c29" debuglabel="151:Forewing apical margin shape">
            <State ref="s74" debuglabel="153:Forewing apex triangular, truncate"/>
          </Categorical>
          <Categorical ref="c5" debuglabel="26:Clypeal shape">
            <State ref="s9" debuglabel="25:Clypeus flat and smooth (sub-quadrate)"/>
          </Categorical>
          <Categorical ref="c30" debuglabel="155:Forewing marginal cell closure">
            <State ref="s77" debuglabel="157:Forewing marginal cell closed"/>
          </Categorical>
          <Categorical ref="c31" debuglabel="159:Forewing marginal cell shape">
            <State ref="s78" debuglabel="158:Forewing marginal cell elongate, longer than wide"/>
          </Categorical>
          <Categorical ref="c6" debuglabel="32:Facial protrubence">
            <State ref="s14" debuglabel="33:Face flat, lacking a protrusion between toruli"/>
          </Categorical>
          <Categorical ref="c7" debuglabel="35:Mandible shape">
            <State ref="s16" debuglabel="34:Mandibles of normal cynipoid appearance, triangular, not enlarged"/>
          </Categorical>
          <Categorical ref="c32" debuglabel="162:Forewing shape">
            <State ref="s81" debuglabel="163:Forewing broader &lt; than 3X longer than wide"/>
          </Categorical>
          <Categorical ref="c20" debuglabel="97:Scutellar sculpture">
            <State ref="s53" debuglabel="99:Scutellum foveate"/>
          </Categorical>
          <Categorical ref="c33" debuglabel="165:Forewing pubescence">
            <State ref="s83" debuglabel="166:Forewing pubescent"/>
          </Categorical>
          <Categorical ref="c8" debuglabel="38:Genal pubescence">
            <State ref="s19" debuglabel="39:Gena glabrous, or with a few scattered setae along posterior edge"/>
          </Categorical>
          <Categorical ref="c21" debuglabel="102:Scutellar spine">
            <State ref="s56" debuglabel="103:Scutellum without a posterior spine"/>
          </Categorical>
          <Categorical ref="c9" debuglabel="41:Genal carina">
            <State ref="s20" debuglabel="40:Genal carina present">
              <Modifier ref="mod2" debuglabel="2:uncertain"/>
            </State>
          </Categorical>
          <Categorical ref="c34" debuglabel="168:Forewing fringe">
            <State ref="s85" debuglabel="169:Forewing with short hair fringe, shorter than depth of marginal cell"/>
          </Categorical>
          <Categorical ref="c10" debuglabel="44:Female antennal modification">
            <State ref="s23" debuglabel="45:Female antenna with F1–F4 of normal size, clava indistinct or distinct"/>
          </Categorical>
          <Categorical ref="c22" debuglabel="108:Mesoscutal sculpture">
            <State ref="s58" debuglabel="109:Mesoscutum smooth"/>
          </Categorical>
          <Categorical ref="c11" debuglabel="47:Male antennal modification">
            <State ref="s25" debuglabel="48:Antennal F1 modified in males, asymmetric and more or less strongly curved, while F2 is not modified">
              <Modifier ref="mod2" debuglabel="2:uncertain"/>
            </State>
          </Categorical>
          <Categorical ref="c23" debuglabel="111:Mesosomal sculpture">
            <State ref="s60" debuglabel="112:Mesosoma laterally polished, without striate sculpture"/>
          </Categorical>
          <Categorical ref="c12" debuglabel="50:Mesosomal shape">
            <State ref="s26" debuglabel="49:Mesosoma elongate, much longer than high, with an almost flat mesoscutum"/>
          </Categorical>
          <Categorical ref="c24" debuglabel="114:Mesopleural triangle">
            <State ref="s61" debuglabel="113:Dorsal and ventral margins of mesopleural triangle smooth, rounded, indistinct"/>
          </Categorical>
          <Categorical ref="c25" debuglabel="117:Mesopleural line">
            <State ref="s65" debuglabel="119:Mesopleural line indistinct and very low on metapleuron"/>
          </Categorical>
          <Categorical ref="c26" debuglabel="121:Mesopleural sculpture">
            <State ref="s66" debuglabel="120:Mesopleuron entirely smooth"/>
          </Categorical>
          <Categorical ref="c13" debuglabel="59:Pronotal lateral carina">
            <State ref="s28" debuglabel="58:Lateral pronotal carina absent"/>
          </Categorical>
          <Categorical ref="c27" debuglabel="124:Metapleural posteroventral corner pubescence">
            <State ref="s69" debuglabel="125:Posteroventral corner of metapleuron pubescent"/>
          </Categorical>
          <Categorical ref="c1" debuglabel="2:Size">
            <State ref="s1" debuglabel="191:Compact small wasps, less than 2 mm long"/>
          </Categorical>
          <Categorical ref="c14" debuglabel="62:Pronotal lateral fovea">
            <State ref="s31" debuglabel="63:Pronotal plate with closed lateral foveae, lateral bridges present"/>
          </Categorical>
        </SummaryData>
      </CodedDescription>
      <CodedDescription id="cd5" debuglabel="195:Bothrochacis">
        <Representation>
          <Label>Bothrochacis</Label>
        </Representation>
        <Scope>
          <TaxonName ref="t5" debuglabel="195:Bothrochacis"/>
        </Scope>
        <SummaryData>
          <Categorical ref="c28" debuglabel="127:Metapleural posteroventral corner protrusion">
            <State ref="s71" debuglabel="128:Posteroventral corner of metapleuron not protruding"/>
          </Categorical>
          <Categorical ref="c14" debuglabel="62:Pronotal lateral fovea">
            <State ref="s32" debuglabel="64:Pronotal plate with lateral fovea open, lateral bridges absent"/>
          </Categorical>
          <Categorical ref="c1" debuglabel="2:Size">
            <State ref="s2" debuglabel="3:Large wasps, over 2 mm long"/>
          </Categorical>
          <Categorical ref="c15" debuglabel="66:Pronotal and mesoscutal pubescence">
            <State ref="s35" debuglabel="68:Pronotum (and often mesoscutum) with thick truncate setae"/>
          </Categorical>
          <Categorical ref="c17" debuglabel="76:Parascutal impression">
            <State ref="s42" debuglabel="6:Parascutal impression short, indistinct"/>
          </Categorical>
          <Categorical ref="c16" debuglabel="71:Notauli configuration">
            <State ref="s36" debuglabel="70:Notauli absent"/>
          </Categorical>
          <Categorical ref="c2" debuglabel="10:Body compression">
            <State ref="s3" debuglabel="9:Body laterally compressed, narrow, with a protruding head"/>
          </Categorical>
          <Categorical ref="c3" debuglabel="13:Head shape including mandibles">
            <State ref="s6" debuglabel="15:Head elongate, deeper than wide"/>
          </Categorical>
          <Categorical ref="c4" debuglabel="17:Head relative width">
            <State ref="s8" debuglabel="18:Head as wide as metasoma"/>
          </Categorical>
          <Categorical ref="c18" debuglabel="79:Scutellar plate armature">
            <State ref="s46" debuglabel="82:Scutellar plate smooth without armature"/>
            <State ref="s47" debuglabel="83:Scutellar plate notched"/>
          </Categorical>
          <Categorical ref="c19" debuglabel="88:Scutellar plate size">
            <State ref="s48" debuglabel="87:Scutellar plate small, teardrop shaped, covering less than half of the dorsal surface of the scutellum"/>
          </Categorical>
          <Categorical ref="c29" debuglabel="151:Forewing apical margin shape">
            <State ref="s73" debuglabel="152:Forewing apically rounded"/>
          </Categorical>
          <Categorical ref="c5" debuglabel="26:Clypeal shape">
            <State ref="s9" debuglabel="25:Clypeus flat and smooth (sub-quadrate)"/>
          </Categorical>
          <Categorical ref="c30" debuglabel="155:Forewing marginal cell closure">
            <State ref="s77" debuglabel="157:Forewing marginal cell closed"/>
          </Categorical>
          <Categorical ref="c31" debuglabel="159:Forewing marginal cell shape">
            <State ref="s78" debuglabel="158:Forewing marginal cell elongate, longer than wide"/>
          </Categorical>
          <Categorical ref="c6" debuglabel="32:Facial protrubence">
            <State ref="s14" debuglabel="33:Face flat, lacking a protrusion between toruli"/>
          </Categorical>
          <Categorical ref="c7" debuglabel="35:Mandible shape">
            <State ref="s16" debuglabel="34:Mandibles of normal cynipoid appearance, triangular, not enlarged"/>
          </Categorical>
          <Categorical ref="c32" debuglabel="162:Forewing shape">
            <State ref="s81" debuglabel="163:Forewing broader &lt; than 3X longer than wide"/>
          </Categorical>
          <Categorical ref="c20" debuglabel="97:Scutellar sculpture">
            <State ref="s53" debuglabel="99:Scutellum foveate"/>
          </Categorical>
          <Categorical ref="c33" debuglabel="165:Forewing pubescence">
            <State ref="s82" debuglabel="164:Forewing with reduced pubescence, usually more or less hairless"/>
          </Categorical>
          <Categorical ref="c8" debuglabel="38:Genal pubescence">
            <State ref="s19" debuglabel="39:Gena glabrous, or with a few scattered setae along posterior edge"/>
          </Categorical>
          <Categorical ref="c34" debuglabel="168:Forewing fringe">
            <State ref="s84" debuglabel="167:Forewing with no hair fringe"/>
          </Categorical>
          <Categorical ref="c21" debuglabel="102:Scutellar spine">
            <State ref="s56" debuglabel="103:Scutellum without a posterior spine"/>
          </Categorical>
          <Categorical ref="c9" debuglabel="41:Genal carina">
            <State ref="s20" debuglabel="40:Genal carina present"/>
          </Categorical>
          <Categorical ref="c10" debuglabel="44:Female antennal modification">
            <State ref="s23" debuglabel="45:Female antenna with F1–F4 of normal size, clava indistinct or distinct"/>
          </Categorical>
          <Categorical ref="c22" debuglabel="108:Mesoscutal sculpture">
            <State ref="s58" debuglabel="109:Mesoscutum smooth"/>
          </Categorical>
          <Categorical ref="c35" debuglabel="175:Metasomal base pubescence">
            <State ref="s87" debuglabel="174:Metasomal base with complete hairy ring, dorsally entire"/>
          </Categorical>
          <Categorical ref="c11" debuglabel="47:Male antennal modification">
            <State ref="s24" debuglabel="46:Antennal F2 modified in males, more or less asymmetric, more so than F1 (or rarely only as much as F1)"/>
          </Categorical>
          <Categorical ref="c23" debuglabel="111:Mesosomal sculpture">
            <State ref="s60" debuglabel="112:Mesosoma laterally polished, without striate sculpture"/>
          </Categorical>
          <Categorical ref="c24" debuglabel="114:Mesopleural triangle">
            <State ref="s61" debuglabel="113:Dorsal and ventral margins of mesopleural triangle smooth, rounded, indistinct"/>
          </Categorical>
          <Categorical ref="c12" debuglabel="50:Mesosomal shape">
            <State ref="s27" debuglabel="51:Mesosoma as high as long, mesoscutum obviously humped"/>
          </Categorical>
          <Categorical ref="c25" debuglabel="117:Mesopleural line">
            <State ref="s64" debuglabel="118:Mesopleural line present"/>
          </Categorical>
          <Categorical ref="c26" debuglabel="121:Mesopleural sculpture">
            <State ref="s66" debuglabel="120:Mesopleuron entirely smooth"/>
          </Categorical>
          <Categorical ref="c13" debuglabel="59:Pronotal lateral carina">
            <State ref="s28" debuglabel="58:Lateral pronotal carina absent"/>
          </Categorical>
          <Categorical ref="c27" debuglabel="124:Metapleural posteroventral corner pubescence">
            <State ref="s68" debuglabel="123:Posteroventral corner of metapleuron glabrous"/>
          </Categorical>
        </SummaryData>
      </CodedDescription>
      <CodedDescription id="cd6" debuglabel="196:Cothonaspis">
        <Representation>
          <Label>Cothonaspis</Label>
        </Representation>
        <Scope>
          <TaxonName ref="t6" debuglabel="196:Cothonaspis"/>
        </Scope>
        <SummaryData>
          <Categorical ref="c28" debuglabel="127:Metapleural posteroventral corner protrusion">
            <State ref="s71" debuglabel="128:Posteroventral corner of metapleuron not protruding"/>
          </Categorical>
          <Categorical ref="c14" debuglabel="62:Pronotal lateral fovea">
            <State ref="s32" debuglabel="64:Pronotal plate with lateral fovea open, lateral bridges absent"/>
          </Categorical>
          <Categorical ref="c15" debuglabel="66:Pronotal and mesoscutal pubescence">
            <State ref="s34" debuglabel="67:Pronotum and mesoscutum with scattered setae"/>
          </Categorical>
          <Categorical ref="c17" debuglabel="76:Parascutal impression">
            <State ref="s42" debuglabel="6:Parascutal impression short, indistinct"/>
          </Categorical>
          <Categorical ref="c16" debuglabel="71:Notauli configuration">
            <State ref="s36" debuglabel="70:Notauli absent"/>
          </Categorical>
          <Categorical ref="c2" debuglabel="10:Body compression">
            <State ref="s3" debuglabel="9:Body laterally compressed, narrow, with a protruding head"/>
          </Categorical>
          <Categorical ref="c3" debuglabel="13:Head shape including mandibles">
            <State ref="s5" debuglabel="14:Head globular, about as deep as wide"/>
          </Categorical>
          <Categorical ref="c4" debuglabel="17:Head relative width">
            <State ref="s8" debuglabel="18:Head as wide as metasoma"/>
          </Categorical>
          <Categorical ref="c19" debuglabel="88:Scutellar plate size">
            <State ref="s48" debuglabel="87:Scutellar plate small, teardrop shaped, covering less than half of the dorsal surface of the scutellum"/>
          </Categorical>
          <Categorical ref="c29" debuglabel="151:Forewing apical margin shape">
            <State ref="s74" debuglabel="153:Forewing apex triangular, truncate"/>
          </Categorical>
          <Categorical ref="c5" debuglabel="26:Clypeal shape">
            <State ref="s9" debuglabel="25:Clypeus flat and smooth (sub-quadrate)"/>
          </Categorical>
          <Categorical ref="c30" debuglabel="155:Forewing marginal cell closure">
            <State ref="s77" debuglabel="157:Forewing marginal cell closed"/>
          </Categorical>
          <Categorical ref="c31" debuglabel="159:Forewing marginal cell shape">
            <State ref="s78" debuglabel="158:Forewing marginal cell elongate, longer than wide"/>
          </Categorical>
          <Categorical ref="c6" debuglabel="32:Facial protrubence">
            <State ref="s14" debuglabel="33:Face flat, lacking a protrusion between toruli"/>
          </Categorical>
          <Categorical ref="c32" debuglabel="162:Forewing shape">
            <State ref="s80" debuglabel="161:Forewing narrow > than 3X longer than wide"/>
          </Categorical>
          <Categorical ref="c7" debuglabel="35:Mandible shape">
            <State ref="s16" debuglabel="34:Mandibles of normal cynipoid appearance, triangular, not enlarged"/>
          </Categorical>
          <Categorical ref="c33" debuglabel="165:Forewing pubescence">
            <State ref="s83" debuglabel="166:Forewing pubescent"/>
          </Categorical>
          <Categorical ref="c8" debuglabel="38:Genal pubescence">
            <State ref="s19" debuglabel="39:Gena glabrous, or with a few scattered setae along posterior edge"/>
          </Categorical>
          <Categorical ref="c21" debuglabel="102:Scutellar spine">
            <State ref="s56" debuglabel="103:Scutellum without a posterior spine"/>
          </Categorical>
          <Categorical ref="c9" debuglabel="41:Genal carina">
            <State ref="s20" debuglabel="40:Genal carina present"/>
          </Categorical>
          <Categorical ref="c34" debuglabel="168:Forewing fringe">
            <State ref="s85" debuglabel="169:Forewing with short hair fringe, shorter than depth of marginal cell"/>
          </Categorical>
          <Categorical ref="c10" debuglabel="44:Female antennal modification">
            <State ref="s23" debuglabel="45:Female antenna with F1–F4 of normal size, clava indistinct or distinct"/>
          </Categorical>
          <Categorical ref="c22" debuglabel="108:Mesoscutal sculpture">
            <State ref="s58" debuglabel="109:Mesoscutum smooth"/>
          </Categorical>
          <Categorical ref="c11" debuglabel="47:Male antennal modification">
            <State ref="s25" debuglabel="48:Antennal F1 modified in males, asymmetric and more or less strongly curved, while F2 is not modified">
              <Modifier ref="mod2" debuglabel="2:uncertain"/>
            </State>
          </Categorical>
          <Categorical ref="c23" debuglabel="111:Mesosomal sculpture">
            <State ref="s60" debuglabel="112:Mesosoma laterally polished, without striate sculpture"/>
          </Categorical>
          <Categorical ref="c12" debuglabel="50:Mesosomal shape">
            <State ref="s26" debuglabel="49:Mesosoma elongate, much longer than high, with an almost flat mesoscutum"/>
          </Categorical>
          <Categorical ref="c35" debuglabel="175:Metasomal base pubescence">
            <State ref="s90" debuglabel="177:Metasomal base glabrous or with scattered hairs only"/>
          </Categorical>
          <Categorical ref="c24" debuglabel="114:Mesopleural triangle">
            <State ref="s61" debuglabel="113:Dorsal and ventral margins of mesopleural triangle smooth, rounded, indistinct"/>
          </Categorical>
          <Categorical ref="c25" debuglabel="117:Mesopleural line">
            <State ref="s64" debuglabel="118:Mesopleural line present"/>
          </Categorical>
          <Categorical ref="c26" debuglabel="121:Mesopleural sculpture">
            <State ref="s66" debuglabel="120:Mesopleuron entirely smooth"/>
          </Categorical>
          <Categorical ref="c13" debuglabel="59:Pronotal lateral carina">
            <State ref="s28" debuglabel="58:Lateral pronotal carina absent"/>
          </Categorical>
          <Categorical ref="c27" debuglabel="124:Metapleural posteroventral corner pubescence">
            <State ref="s68" debuglabel="123:Posteroventral corner of metapleuron glabrous"/>
          </Categorical>
          <Categorical ref="c1" debuglabel="2:Size">
            <State ref="s1" debuglabel="191:Compact small wasps, less than 2 mm long"/>
          </Categorical>
        </SummaryData>
      </CodedDescription>
      <CodedDescription id="cd7" debuglabel="199:Didyctium">
        <Representation>
          <Label>Didyctium</Label>
        </Representation>
        <Scope>
          <TaxonName ref="t7" debuglabel="199:Didyctium"/>
        </Scope>
        <SummaryData>
          <Categorical ref="c28" debuglabel="127:Metapleural posteroventral corner protrusion">
            <State ref="s71" debuglabel="128:Posteroventral corner of metapleuron not protruding"/>
          </Categorical>
          <Categorical ref="c14" debuglabel="62:Pronotal lateral fovea">
            <State ref="s32" debuglabel="64:Pronotal plate with lateral fovea open, lateral bridges absent"/>
          </Categorical>
          <Categorical ref="c15" debuglabel="66:Pronotal and mesoscutal pubescence">
            <State ref="s33" debuglabel="65:Pronotum and mesoscutum with strongly reduced pubescence, almost absent"/>
          </Categorical>
          <Categorical ref="c17" debuglabel="76:Parascutal impression">
            <State ref="s42" debuglabel="6:Parascutal impression short, indistinct"/>
          </Categorical>
          <Categorical ref="c16" debuglabel="71:Notauli configuration">
            <State ref="s36" debuglabel="70:Notauli absent"/>
          </Categorical>
          <Categorical ref="c2" debuglabel="10:Body compression">
            <State ref="s4" debuglabel="11:Body of normal shape, not laterally compressed"/>
          </Categorical>
          <Categorical ref="c3" debuglabel="13:Head shape including mandibles">
            <State ref="s5" debuglabel="14:Head globular, about as deep as wide"/>
          </Categorical>
          <Categorical ref="c4" debuglabel="17:Head relative width">
            <State ref="s8" debuglabel="18:Head as wide as metasoma"/>
          </Categorical>
          <Categorical ref="c19" debuglabel="88:Scutellar plate size">
            <State ref="s48" debuglabel="87:Scutellar plate small, teardrop shaped, covering less than half of the dorsal surface of the scutellum"/>
          </Categorical>
          <Categorical ref="c29" debuglabel="151:Forewing apical margin shape">
            <State ref="s73" debuglabel="152:Forewing apically rounded"/>
          </Categorical>
          <Categorical ref="c5" debuglabel="26:Clypeal shape">
            <State ref="s9" debuglabel="25:Clypeus flat and smooth (sub-quadrate)"/>
          </Categorical>
          <Categorical ref="c30" debuglabel="155:Forewing marginal cell closure">
            <State ref="s76" debuglabel="156:Forewing marginal cell partially closed"/>
          </Categorical>
          <Categorical ref="c31" debuglabel="159:Forewing marginal cell shape">
            <State ref="s78" debuglabel="158:Forewing marginal cell elongate, longer than wide"/>
          </Categorical>
          <Categorical ref="c6" debuglabel="32:Facial protrubence">
            <State ref="s14" debuglabel="33:Face flat, lacking a protrusion between toruli"/>
          </Categorical>
          <Categorical ref="c7" debuglabel="35:Mandible shape">
            <State ref="s16" debuglabel="34:Mandibles of normal cynipoid appearance, triangular, not enlarged"/>
          </Categorical>
          <Categorical ref="c32" debuglabel="162:Forewing shape">
            <State ref="s81" debuglabel="163:Forewing broader &lt; than 3X longer than wide"/>
          </Categorical>
          <Categorical ref="c20" debuglabel="97:Scutellar sculpture">
            <State ref="s53" debuglabel="99:Scutellum foveate"/>
          </Categorical>
          <Categorical ref="c33" debuglabel="165:Forewing pubescence">
            <State ref="s83" debuglabel="166:Forewing pubescent"/>
          </Categorical>
          <Categorical ref="c8" debuglabel="38:Genal pubescence">
            <State ref="s19" debuglabel="39:Gena glabrous, or with a few scattered setae along posterior edge"/>
          </Categorical>
          <Categorical ref="c21" debuglabel="102:Scutellar spine">
            <State ref="s56" debuglabel="103:Scutellum without a posterior spine"/>
          </Categorical>
          <Categorical ref="c9" debuglabel="41:Genal carina">
            <State ref="s20" debuglabel="40:Genal carina present"/>
          </Categorical>
          <Categorical ref="c34" debuglabel="168:Forewing fringe">
            <State ref="s85" debuglabel="169:Forewing with short hair fringe, shorter than depth of marginal cell"/>
          </Categorical>
          <Categorical ref="c10" debuglabel="44:Female antennal modification">
            <State ref="s22" debuglabel="43:Female antenna with F1–F4 extremely short, annelliform, resulting in a very striking clava"/>
          </Categorical>
          <Categorical ref="c22" debuglabel="108:Mesoscutal sculpture">
            <State ref="s58" debuglabel="109:Mesoscutum smooth"/>
          </Categorical>
          <Categorical ref="c35" debuglabel="175:Metasomal base pubescence">
            <State ref="s87" debuglabel="174:Metasomal base with complete hairy ring, dorsally entire"/>
          </Categorical>
          <Categorical ref="c11" debuglabel="47:Male antennal modification">
            <State ref="s25" debuglabel="48:Antennal F1 modified in males, asymmetric and more or less strongly curved, while F2 is not modified"/>
          </Categorical>
          <Categorical ref="c23" debuglabel="111:Mesosomal sculpture">
            <State ref="s60" debuglabel="112:Mesosoma laterally polished, without striate sculpture"/>
          </Categorical>
          <Categorical ref="c24" debuglabel="114:Mesopleural triangle">
            <State ref="s61" debuglabel="113:Dorsal and ventral margins of mesopleural triangle smooth, rounded, indistinct"/>
          </Categorical>
          <Categorical ref="c12" debuglabel="50:Mesosomal shape">
            <State ref="s27" debuglabel="51:Mesosoma as high as long, mesoscutum obviously humped"/>
          </Categorical>
          <Categorical ref="c25" debuglabel="117:Mesopleural line">
            <State ref="s64" debuglabel="118:Mesopleural line present"/>
          </Categorical>
          <Categorical ref="c26" debuglabel="121:Mesopleural sculpture">
            <State ref="s66" debuglabel="120:Mesopleuron entirely smooth"/>
          </Categorical>
          <Categorical ref="c13" debuglabel="59:Pronotal lateral carina">
            <State ref="s28" debuglabel="58:Lateral pronotal carina absent"/>
          </Categorical>
          <Categorical ref="c27" debuglabel="124:Metapleural posteroventral corner pubescence">
            <State ref="s69" debuglabel="125:Posteroventral corner of metapleuron pubescent"/>
          </Categorical>
          <Categorical ref="c1" debuglabel="2:Size">
            <State ref="s1" debuglabel="191:Compact small wasps, less than 2 mm long"/>
          </Categorical>
        </SummaryData>
      </CodedDescription>
      <CodedDescription id="cd8" debuglabel="200:Ealata">
        <Representation>
          <Label>Ealata</Label>
        </Representation>
        <Scope>
          <TaxonName ref="t8" debuglabel="200:Ealata"/>
        </Scope>
        <SummaryData>
          <Categorical ref="c28" debuglabel="127:Metapleural posteroventral corner protrusion">
            <State ref="s71" debuglabel="128:Posteroventral corner of metapleuron not protruding"/>
          </Categorical>
          <Categorical ref="c14" debuglabel="62:Pronotal lateral fovea">
            <State ref="s32" debuglabel="64:Pronotal plate with lateral fovea open, lateral bridges absent"/>
          </Categorical>
          <Categorical ref="c15" debuglabel="66:Pronotal and mesoscutal pubescence">
            <State ref="s34" debuglabel="67:Pronotum and mesoscutum with scattered setae"/>
          </Categorical>
          <Categorical ref="c16" debuglabel="71:Notauli configuration">
            <State ref="s38" debuglabel="73:Notauli shortened, only anteriormost part visible, indistinct over the rest of the mesoscutum"/>
          </Categorical>
          <Categorical ref="c2" debuglabel="10:Body compression">
            <State ref="s4" debuglabel="11:Body of normal shape, not laterally compressed"/>
          </Categorical>
          <Categorical ref="c17" debuglabel="76:Parascutal impression">
            <State ref="s40" debuglabel="77:Parascutal impression complete, not interrupted"/>
          </Categorical>
          <Categorical ref="c3" debuglabel="13:Head shape including mandibles">
            <State ref="s5" debuglabel="14:Head globular, about as deep as wide"/>
          </Categorical>
          <Categorical ref="c18" debuglabel="79:Scutellar plate armature">
            <State ref="s43" debuglabel="78:Scutellar plate with tooth just anterior to glandular pit"/>
          </Categorical>
          <Categorical ref="c4" debuglabel="17:Head relative width">
            <State ref="s7" debuglabel="16:Head wider than metasoma"/>
          </Categorical>
          <Categorical ref="c19" debuglabel="88:Scutellar plate size">
            <State ref="s48" debuglabel="87:Scutellar plate small, teardrop shaped, covering less than half of the dorsal surface of the scutellum"/>
          </Categorical>
          <Categorical ref="c29" debuglabel="151:Forewing apical margin shape">
            <State ref="s73" debuglabel="152:Forewing apically rounded"/>
          </Categorical>
          <Categorical ref="c5" debuglabel="26:Clypeal shape">
            <State ref="s9" debuglabel="25:Clypeus flat and smooth (sub-quadrate)"/>
          </Categorical>
          <Categorical ref="c6" debuglabel="32:Facial protrubence">
            <State ref="s14" debuglabel="33:Face flat, lacking a protrusion between toruli"/>
          </Categorical>
          <Categorical ref="c7" debuglabel="35:Mandible shape">
            <State ref="s16" debuglabel="34:Mandibles of normal cynipoid appearance, triangular, not enlarged"/>
          </Categorical>
          <Categorical ref="c32" debuglabel="162:Forewing shape">
            <State ref="s81" debuglabel="163:Forewing broader &lt; than 3X longer than wide"/>
          </Categorical>
          <Categorical ref="c20" debuglabel="97:Scutellar sculpture">
            <State ref="s53" debuglabel="99:Scutellum foveate"/>
          </Categorical>
          <Categorical ref="c33" debuglabel="165:Forewing pubescence">
            <State ref="s83" debuglabel="166:Forewing pubescent"/>
          </Categorical>
          <Categorical ref="c8" debuglabel="38:Genal pubescence">
            <State ref="s19" debuglabel="39:Gena glabrous, or with a few scattered setae along posterior edge"/>
          </Categorical>
          <Categorical ref="c21" debuglabel="102:Scutellar spine">
            <State ref="s56" debuglabel="103:Scutellum without a posterior spine"/>
          </Categorical>
          <Categorical ref="c9" debuglabel="41:Genal carina">
            <State ref="s20" debuglabel="40:Genal carina present"/>
          </Categorical>
          <Categorical ref="c34" debuglabel="168:Forewing fringe">
            <State ref="s85" debuglabel="169:Forewing with short hair fringe, shorter than depth of marginal cell"/>
          </Categorical>
          <Categorical ref="c10" debuglabel="44:Female antennal modification">
            <State ref="s23" debuglabel="45:Female antenna with F1–F4 of normal size, clava indistinct or distinct"/>
          </Categorical>
          <Categorical ref="c22" debuglabel="108:Mesoscutal sculpture">
            <State ref="s58" debuglabel="109:Mesoscutum smooth"/>
          </Categorical>
          <Categorical ref="c11" debuglabel="47:Male antennal modification">
            <State ref="s25" debuglabel="48:Antennal F1 modified in males, asymmetric and more or less strongly curved, while F2 is not modified">
              <Modifier ref="mod2" debuglabel="2:uncertain"/>
            </State>
          </Categorical>
          <Categorical ref="c23" debuglabel="111:Mesosomal sculpture">
            <State ref="s60" debuglabel="112:Mesosoma laterally polished, without striate sculpture"/>
          </Categorical>
          <Categorical ref="c35" debuglabel="175:Metasomal base pubescence">
            <State ref="s90" debuglabel="177:Metasomal base glabrous or with scattered hairs only"/>
          </Categorical>
          <Categorical ref="c24" debuglabel="114:Mesopleural triangle">
            <State ref="s61" debuglabel="113:Dorsal and ventral margins of mesopleural triangle smooth, rounded, indistinct"/>
          </Categorical>
          <Categorical ref="c12" debuglabel="50:Mesosomal shape">
            <State ref="s27" debuglabel="51:Mesosoma as high as long, mesoscutum obviously humped"/>
          </Categorical>
          <Categorical ref="c25" debuglabel="117:Mesopleural line">
            <State ref="s64" debuglabel="118:Mesopleural line present"/>
          </Categorical>
          <Categorical ref="c26" debuglabel="121:Mesopleural sculpture">
            <State ref="s66" debuglabel="120:Mesopleuron entirely smooth"/>
          </Categorical>
          <Categorical ref="c13" debuglabel="59:Pronotal lateral carina">
            <State ref="s28" debuglabel="58:Lateral pronotal carina absent"/>
          </Categorical>
          <Categorical ref="c27" debuglabel="124:Metapleural posteroventral corner pubescence">
            <State ref="s69" debuglabel="125:Posteroventral corner of metapleuron pubescent"/>
          </Categorical>
          <Categorical ref="c1" debuglabel="2:Size">
            <State ref="s1" debuglabel="191:Compact small wasps, less than 2 mm long"/>
          </Categorical>
        </SummaryData>
      </CodedDescription>
      <CodedDescription id="cd9" debuglabel="201:Endecameris">
        <Representation>
          <Label>Endecameris</Label>
        </Representation>
        <Scope>
          <TaxonName ref="t9" debuglabel="201:Endecameris"/>
        </Scope>
        <SummaryData>
          <Categorical ref="c28" debuglabel="127:Metapleural posteroventral corner protrusion">
            <State ref="s71" debuglabel="128:Posteroventral corner of metapleuron not protruding"/>
          </Categorical>
          <Categorical ref="c14" debuglabel="62:Pronotal lateral fovea">
            <State ref="s32" debuglabel="64:Pronotal plate with lateral fovea open, lateral bridges absent"/>
          </Categorical>
          <Categorical ref="c15" debuglabel="66:Pronotal and mesoscutal pubescence">
            <State ref="s33" debuglabel="65:Pronotum and mesoscutum with strongly reduced pubescence, almost absent"/>
          </Categorical>
          <Categorical ref="c17" debuglabel="76:Parascutal impression">
            <State ref="s42" debuglabel="6:Parascutal impression short, indistinct"/>
          </Categorical>
          <Categorical ref="c16" debuglabel="71:Notauli configuration">
            <State ref="s36" debuglabel="70:Notauli absent"/>
          </Categorical>
          <Categorical ref="c2" debuglabel="10:Body compression">
            <State ref="s3" debuglabel="9:Body laterally compressed, narrow, with a protruding head"/>
          </Categorical>
          <Categorical ref="c3" debuglabel="13:Head shape including mandibles">
            <State ref="s5" debuglabel="14:Head globular, about as deep as wide"/>
          </Categorical>
          <Categorical ref="c4" debuglabel="17:Head relative width">
            <State ref="s8" debuglabel="18:Head as wide as metasoma"/>
          </Categorical>
          <Categorical ref="c19" debuglabel="88:Scutellar plate size">
            <State ref="s48" debuglabel="87:Scutellar plate small, teardrop shaped, covering less than half of the dorsal surface of the scutellum"/>
          </Categorical>
          <Categorical ref="c29" debuglabel="151:Forewing apical margin shape">
            <State ref="s74" debuglabel="153:Forewing apex triangular, truncate"/>
          </Categorical>
          <Categorical ref="c5" debuglabel="26:Clypeal shape">
            <State ref="s9" debuglabel="25:Clypeus flat and smooth (sub-quadrate)"/>
          </Categorical>
          <Categorical ref="c30" debuglabel="155:Forewing marginal cell closure">
            <State ref="s75" debuglabel="154:Forewing marginal cell open"/>
          </Categorical>
          <Categorical ref="c31" debuglabel="159:Forewing marginal cell shape">
            <State ref="s78" debuglabel="158:Forewing marginal cell elongate, longer than wide"/>
          </Categorical>
          <Categorical ref="c6" debuglabel="32:Facial protrubence">
            <State ref="s14" debuglabel="33:Face flat, lacking a protrusion between toruli"/>
          </Categorical>
          <Categorical ref="c7" debuglabel="35:Mandible shape">
            <State ref="s16" debuglabel="34:Mandibles of normal cynipoid appearance, triangular, not enlarged"/>
          </Categorical>
          <Categorical ref="c32" debuglabel="162:Forewing shape">
            <State ref="s81" debuglabel="163:Forewing broader &lt; than 3X longer than wide"/>
          </Categorical>
          <Categorical ref="c20" debuglabel="97:Scutellar sculpture">
            <State ref="s53" debuglabel="99:Scutellum foveate"/>
          </Categorical>
          <Categorical ref="c33" debuglabel="165:Forewing pubescence">
            <State ref="s83" debuglabel="166:Forewing pubescent"/>
          </Categorical>
          <Categorical ref="c8" debuglabel="38:Genal pubescence">
            <State ref="s19" debuglabel="39:Gena glabrous, or with a few scattered setae along posterior edge"/>
          </Categorical>
          <Categorical ref="c21" debuglabel="102:Scutellar spine">
            <State ref="s56" debuglabel="103:Scutellum without a posterior spine"/>
          </Categorical>
          <Categorical ref="c34" debuglabel="168:Forewing fringe">
            <State ref="s86" debuglabel="170:Forewing with long hair fringe, longer than depth of marginal cell"/>
          </Categorical>
          <Categorical ref="c9" debuglabel="41:Genal carina">
            <State ref="s21" debuglabel="42:Genal carina absent, gena rounded"/>
          </Categorical>
          <Categorical ref="c10" debuglabel="44:Female antennal modification">
            <State ref="s22" debuglabel="43:Female antenna with F1–F4 extremely short, annelliform, resulting in a very striking clava"/>
          </Categorical>
          <Categorical ref="c22" debuglabel="108:Mesoscutal sculpture">
            <State ref="s58" debuglabel="109:Mesoscutum smooth"/>
          </Categorical>
          <Categorical ref="c35" debuglabel="175:Metasomal base pubescence">
            <State ref="s87" debuglabel="174:Metasomal base with complete hairy ring, dorsally entire"/>
          </Categorical>
          <Categorical ref="c11" debuglabel="47:Male antennal modification">
            <State ref="s25" debuglabel="48:Antennal F1 modified in males, asymmetric and more or less strongly curved, while F2 is not modified"/>
          </Categorical>
          <Categorical ref="c23" debuglabel="111:Mesosomal sculpture">
            <State ref="s60" debuglabel="112:Mesosoma laterally polished, without striate sculpture"/>
          </Categorical>
          <Categorical ref="c24" debuglabel="114:Mesopleural triangle">
            <State ref="s61" debuglabel="113:Dorsal and ventral margins of mesopleural triangle smooth, rounded, indistinct"/>
          </Categorical>
          <Categorical ref="c12" debuglabel="50:Mesosomal shape">
            <State ref="s27" debuglabel="51:Mesosoma as high as long, mesoscutum obviously humped"/>
          </Categorical>
          <Categorical ref="c25" debuglabel="117:Mesopleural line">
            <State ref="s64" debuglabel="118:Mesopleural line present"/>
          </Categorical>
          <Categorical ref="c26" debuglabel="121:Mesopleural sculpture">
            <State ref="s66" debuglabel="120:Mesopleuron entirely smooth"/>
          </Categorical>
          <Categorical ref="c13" debuglabel="59:Pronotal lateral carina">
            <State ref="s28" debuglabel="58:Lateral pronotal carina absent"/>
          </Categorical>
          <Categorical ref="c27" debuglabel="124:Metapleural posteroventral corner pubescence">
            <State ref="s69" debuglabel="125:Posteroventral corner of metapleuron pubescent"/>
          </Categorical>
          <Categorical ref="c1" debuglabel="2:Size">
            <State ref="s1" debuglabel="191:Compact small wasps, less than 2 mm long"/>
          </Categorical>
        </SummaryData>
      </CodedDescription>
      <CodedDescription id="cd10" debuglabel="203:Ganaspidium">
        <Representation>
          <Label>Ganaspidium</Label>
        </Representation>
        <Scope>
          <TaxonName ref="t10" debuglabel="203:Ganaspidium"/>
        </Scope>
        <SummaryData>
          <Categorical ref="c28" debuglabel="127:Metapleural posteroventral corner protrusion">
            <State ref="s71" debuglabel="128:Posteroventral corner of metapleuron not protruding"/>
          </Categorical>
          <Categorical ref="c14" debuglabel="62:Pronotal lateral fovea">
            <State ref="s32" debuglabel="64:Pronotal plate with lateral fovea open, lateral bridges absent"/>
          </Categorical>
          <Categorical ref="c15" debuglabel="66:Pronotal and mesoscutal pubescence">
            <State ref="s33" debuglabel="65:Pronotum and mesoscutum with strongly reduced pubescence, almost absent"/>
          </Categorical>
          <Categorical ref="c16" debuglabel="71:Notauli configuration">
            <State ref="s36" debuglabel="70:Notauli absent"/>
          </Categorical>
          <Categorical ref="c2" debuglabel="10:Body compression">
            <State ref="s3" debuglabel="9:Body laterally compressed, narrow, with a protruding head"/>
          </Categorical>
          <Categorical ref="c17" debuglabel="76:Parascutal impression">
            <State ref="s40" debuglabel="77:Parascutal impression complete, not interrupted"/>
          </Categorical>
          <Categorical ref="c3" debuglabel="13:Head shape including mandibles">
            <State ref="s5" debuglabel="14:Head globular, about as deep as wide"/>
          </Categorical>
          <Categorical ref="c18" debuglabel="79:Scutellar plate armature">
            <State ref="s45" debuglabel="81:Scutellar plate with a pair of tubercles present just anterior to the glandural pit"/>
          </Categorical>
          <Categorical ref="c4" debuglabel="17:Head relative width">
            <State ref="s8" debuglabel="18:Head as wide as metasoma"/>
          </Categorical>
          <Categorical ref="c19" debuglabel="88:Scutellar plate size">
            <State ref="s48" debuglabel="87:Scutellar plate small, teardrop shaped, covering less than half of the dorsal surface of the scutellum"/>
          </Categorical>
          <Categorical ref="c29" debuglabel="151:Forewing apical margin shape">
            <State ref="s73" debuglabel="152:Forewing apically rounded"/>
          </Categorical>
          <Categorical ref="c5" debuglabel="26:Clypeal shape">
            <State ref="s12" debuglabel="30:Clypeus (and malar space) with conical protuberances"/>
          </Categorical>
          <Categorical ref="c6" debuglabel="32:Facial protrubence">
            <State ref="s14" debuglabel="33:Face flat, lacking a protrusion between toruli"/>
          </Categorical>
          <Categorical ref="c7" debuglabel="35:Mandible shape">
            <State ref="s16" debuglabel="34:Mandibles of normal cynipoid appearance, triangular, not enlarged"/>
          </Categorical>
          <Categorical ref="c32" debuglabel="162:Forewing shape">
            <State ref="s81" debuglabel="163:Forewing broader &lt; than 3X longer than wide"/>
          </Categorical>
          <Categorical ref="c20" debuglabel="97:Scutellar sculpture">
            <State ref="s53" debuglabel="99:Scutellum foveate"/>
            <State ref="s54" debuglabel="100:Scutellum wrinkled"/>
          </Categorical>
          <Categorical ref="c33" debuglabel="165:Forewing pubescence">
            <State ref="s83" debuglabel="166:Forewing pubescent"/>
          </Categorical>
          <Categorical ref="c8" debuglabel="38:Genal pubescence">
            <State ref="s19" debuglabel="39:Gena glabrous, or with a few scattered setae along posterior edge"/>
          </Categorical>
          <Categorical ref="c21" debuglabel="102:Scutellar spine">
            <State ref="s56" debuglabel="103:Scutellum without a posterior spine"/>
          </Categorical>
          <Categorical ref="c34" debuglabel="168:Forewing fringe">
            <State ref="s85" debuglabel="169:Forewing with short hair fringe, shorter than depth of marginal cell"/>
          </Categorical>
          <Categorical ref="c9" debuglabel="41:Genal carina">
            <State ref="s21" debuglabel="42:Genal carina absent, gena rounded"/>
          </Categorical>
          <Categorical ref="c10" debuglabel="44:Female antennal modification">
            <State ref="s23" debuglabel="45:Female antenna with F1–F4 of normal size, clava indistinct or distinct"/>
          </Categorical>
          <Categorical ref="c22" debuglabel="108:Mesoscutal sculpture">
            <State ref="s58" debuglabel="109:Mesoscutum smooth"/>
          </Categorical>
          <Categorical ref="c35" debuglabel="175:Metasomal base pubescence">
            <State ref="s87" debuglabel="174:Metasomal base with complete hairy ring, dorsally entire"/>
          </Categorical>
          <Categorical ref="c11" debuglabel="47:Male antennal modification">
            <State ref="s25" debuglabel="48:Antennal F1 modified in males, asymmetric and more or less strongly curved, while F2 is not modified">
              <Modifier ref="mod2" debuglabel="2:uncertain"/>
            </State>
          </Categorical>
          <Categorical ref="c23" debuglabel="111:Mesosomal sculpture">
            <State ref="s60" debuglabel="112:Mesosoma laterally polished, without striate sculpture"/>
          </Categorical>
          <Categorical ref="c24" debuglabel="114:Mesopleural triangle">
            <State ref="s61" debuglabel="113:Dorsal and ventral margins of mesopleural triangle smooth, rounded, indistinct"/>
          </Categorical>
          <Categorical ref="c12" debuglabel="50:Mesosomal shape">
            <State ref="s27" debuglabel="51:Mesosoma as high as long, mesoscutum obviously humped"/>
          </Categorical>
          <Categorical ref="c25" debuglabel="117:Mesopleural line">
            <State ref="s64" debuglabel="118:Mesopleural line present"/>
          </Categorical>
          <Categorical ref="c26" debuglabel="121:Mesopleural sculpture">
            <State ref="s66" debuglabel="120:Mesopleuron entirely smooth"/>
          </Categorical>
          <Categorical ref="c13" debuglabel="59:Pronotal lateral carina">
            <State ref="s28" debuglabel="58:Lateral pronotal carina absent"/>
          </Categorical>
          <Categorical ref="c27" debuglabel="124:Metapleural posteroventral corner pubescence">
            <State ref="s69" debuglabel="125:Posteroventral corner of metapleuron pubescent"/>
          </Categorical>
          <Categorical ref="c1" debuglabel="2:Size">
            <State ref="s1" debuglabel="191:Compact small wasps, less than 2 mm long"/>
          </Categorical>
        </SummaryData>
      </CodedDescription>
      <CodedDescription id="cd11" debuglabel="204:Ganaspis">
        <Representation>
          <Label>Ganaspis</Label>
        </Representation>
        <Scope>
          <TaxonName ref="t11" debuglabel="204:Ganaspis"/>
        </Scope>
        <SummaryData>
          <Categorical ref="c28" debuglabel="127:Metapleural posteroventral corner protrusion">
            <State ref="s71" debuglabel="128:Posteroventral corner of metapleuron not protruding"/>
          </Categorical>
          <Categorical ref="c14" debuglabel="62:Pronotal lateral fovea">
            <State ref="s32" debuglabel="64:Pronotal plate with lateral fovea open, lateral bridges absent"/>
          </Categorical>
          <Categorical ref="c15" debuglabel="66:Pronotal and mesoscutal pubescence">
            <State ref="s33" debuglabel="65:Pronotum and mesoscutum with strongly reduced pubescence, almost absent"/>
          </Categorical>
          <Categorical ref="c17" debuglabel="76:Parascutal impression">
            <State ref="s42" debuglabel="6:Parascutal impression short, indistinct"/>
          </Categorical>
          <Categorical ref="c16" debuglabel="71:Notauli configuration">
            <State ref="s36" debuglabel="70:Notauli absent"/>
          </Categorical>
          <Categorical ref="c2" debuglabel="10:Body compression">
            <State ref="s3" debuglabel="9:Body laterally compressed, narrow, with a protruding head"/>
          </Categorical>
          <Categorical ref="c3" debuglabel="13:Head shape including mandibles">
            <State ref="s5" debuglabel="14:Head globular, about as deep as wide"/>
          </Categorical>
          <Categorical ref="c4" debuglabel="17:Head relative width">
            <State ref="s8" debuglabel="18:Head as wide as metasoma"/>
          </Categorical>
          <Categorical ref="c19" debuglabel="88:Scutellar plate size">
            <State ref="s48" debuglabel="87:Scutellar plate small, teardrop shaped, covering less than half of the dorsal surface of the scutellum"/>
          </Categorical>
          <Categorical ref="c29" debuglabel="151:Forewing apical margin shape">
            <State ref="s73" debuglabel="152:Forewing apically rounded"/>
          </Categorical>
          <Categorical ref="c5" debuglabel="26:Clypeal shape">
            <State ref="s9" debuglabel="25:Clypeus flat and smooth (sub-quadrate)"/>
          </Categorical>
          <Categorical ref="c30" debuglabel="155:Forewing marginal cell closure">
            <State ref="s77" debuglabel="157:Forewing marginal cell closed"/>
          </Categorical>
          <Categorical ref="c31" debuglabel="159:Forewing marginal cell shape">
            <State ref="s78" debuglabel="158:Forewing marginal cell elongate, longer than wide"/>
          </Categorical>
          <Categorical ref="c6" debuglabel="32:Facial protrubence">
            <State ref="s14" debuglabel="33:Face flat, lacking a protrusion between toruli"/>
          </Categorical>
          <Categorical ref="c7" debuglabel="35:Mandible shape">
            <State ref="s16" debuglabel="34:Mandibles of normal cynipoid appearance, triangular, not enlarged"/>
          </Categorical>
          <Categorical ref="c32" debuglabel="162:Forewing shape">
            <State ref="s81" debuglabel="163:Forewing broader &lt; than 3X longer than wide"/>
          </Categorical>
          <Categorical ref="c20" debuglabel="97:Scutellar sculpture">
            <State ref="s53" debuglabel="99:Scutellum foveate"/>
          </Categorical>
          <Categorical ref="c33" debuglabel="165:Forewing pubescence">
            <State ref="s83" debuglabel="166:Forewing pubescent"/>
          </Categorical>
          <Categorical ref="c8" debuglabel="38:Genal pubescence">
            <State ref="s19" debuglabel="39:Gena glabrous, or with a few scattered setae along posterior edge"/>
          </Categorical>
          <Categorical ref="c21" debuglabel="102:Scutellar spine">
            <State ref="s56" debuglabel="103:Scutellum without a posterior spine"/>
          </Categorical>
          <Categorical ref="c34" debuglabel="168:Forewing fringe">
            <State ref="s85" debuglabel="169:Forewing with short hair fringe, shorter than depth of marginal cell"/>
          </Categorical>
          <Categorical ref="c9" debuglabel="41:Genal carina">
            <State ref="s21" debuglabel="42:Genal carina absent, gena rounded"/>
          </Categorical>
          <Categorical ref="c10" debuglabel="44:Female antennal modification">
            <State ref="s23" debuglabel="45:Female antenna with F1–F4 of normal size, clava indistinct or distinct"/>
          </Categorical>
          <Categorical ref="c22" debuglabel="108:Mesoscutal sculpture">
            <State ref="s58" debuglabel="109:Mesoscutum smooth"/>
          </Categorical>
          <Categorical ref="c35" debuglabel="175:Metasomal base pubescence">
            <State ref="s87" debuglabel="174:Metasomal base with complete hairy ring, dorsally entire"/>
          </Categorical>
          <Categorical ref="c11" debuglabel="47:Male antennal modification">
            <State ref="s25" debuglabel="48:Antennal F1 modified in males, asymmetric and more or less strongly curved, while F2 is not modified"/>
          </Categorical>
          <Categorical ref="c23" debuglabel="111:Mesosomal sculpture">
            <State ref="s60" debuglabel="112:Mesosoma laterally polished, without striate sculpture"/>
          </Categorical>
          <Categorical ref="c24" debuglabel="114:Mesopleural triangle">
            <State ref="s61" debuglabel="113:Dorsal and ventral margins of mesopleural triangle smooth, rounded, indistinct"/>
          </Categorical>
          <Categorical ref="c12" debuglabel="50:Mesosomal shape">
            <State ref="s27" debuglabel="51:Mesosoma as high as long, mesoscutum obviously humped"/>
          </Categorical>
          <Categorical ref="c25" debuglabel="117:Mesopleural line">
            <State ref="s64" debuglabel="118:Mesopleural line present"/>
          </Categorical>
          <Categorical ref="c26" debuglabel="121:Mesopleural sculpture">
            <State ref="s66" debuglabel="120:Mesopleuron entirely smooth"/>
          </Categorical>
          <Categorical ref="c13" debuglabel="59:Pronotal lateral carina">
            <State ref="s28" debuglabel="58:Lateral pronotal carina absent"/>
          </Categorical>
          <Categorical ref="c27" debuglabel="124:Metapleural posteroventral corner pubescence">
            <State ref="s69" debuglabel="125:Posteroventral corner of metapleuron pubescent"/>
          </Categorical>
          <Categorical ref="c1" debuglabel="2:Size">
            <State ref="s1" debuglabel="191:Compact small wasps, less than 2 mm long"/>
          </Categorical>
        </SummaryData>
      </CodedDescription>
      <CodedDescription id="cd12" debuglabel="205:Garudella">
        <Representation>
          <Label>Garudella</Label>
        </Representation>
        <Scope>
          <TaxonName ref="t12" debuglabel="205:Garudella"/>
        </Scope>
        <SummaryData>
          <Categorical ref="c28" debuglabel="127:Metapleural posteroventral corner protrusion">
            <State ref="s71" debuglabel="128:Posteroventral corner of metapleuron not protruding"/>
          </Categorical>
          <Categorical ref="c17" debuglabel="76:Parascutal impression">
            <State ref="s42" debuglabel="6:Parascutal impression short, indistinct"/>
          </Categorical>
          <Categorical ref="c16" debuglabel="71:Notauli configuration">
            <State ref="s36" debuglabel="70:Notauli absent"/>
          </Categorical>
          <Categorical ref="c2" debuglabel="10:Body compression">
            <State ref="s3" debuglabel="9:Body laterally compressed, narrow, with a protruding head"/>
          </Categorical>
          <Categorical ref="c3" debuglabel="13:Head shape including mandibles">
            <State ref="s5" debuglabel="14:Head globular, about as deep as wide"/>
          </Categorical>
          <Categorical ref="c4" debuglabel="17:Head relative width">
            <State ref="s8" debuglabel="18:Head as wide as metasoma"/>
          </Categorical>
          <Categorical ref="c19" debuglabel="88:Scutellar plate size">
            <State ref="s48" debuglabel="87:Scutellar plate small, teardrop shaped, covering less than half of the dorsal surface of the scutellum"/>
          </Categorical>
          <Categorical ref="c29" debuglabel="151:Forewing apical margin shape">
            <State ref="s74" debuglabel="153:Forewing apex triangular, truncate"/>
          </Categorical>
          <Categorical ref="c5" debuglabel="26:Clypeal shape">
            <State ref="s9" debuglabel="25:Clypeus flat and smooth (sub-quadrate)"/>
          </Categorical>
          <Categorical ref="c30" debuglabel="155:Forewing marginal cell closure">
            <State ref="s77" debuglabel="157:Forewing marginal cell closed"/>
          </Categorical>
          <Categorical ref="c6" debuglabel="32:Facial protrubence">
            <State ref="s14" debuglabel="33:Face flat, lacking a protrusion between toruli"/>
          </Categorical>
          <Categorical ref="c32" debuglabel="162:Forewing shape">
            <State ref="s80" debuglabel="161:Forewing narrow > than 3X longer than wide"/>
          </Categorical>
          <Categorical ref="c7" debuglabel="35:Mandible shape">
            <State ref="s16" debuglabel="34:Mandibles of normal cynipoid appearance, triangular, not enlarged"/>
          </Categorical>
          <Categorical ref="c20" debuglabel="97:Scutellar sculpture">
            <State ref="s54" debuglabel="100:Scutellum wrinkled"/>
          </Categorical>
          <Categorical ref="c33" debuglabel="165:Forewing pubescence">
            <State ref="s83" debuglabel="166:Forewing pubescent"/>
          </Categorical>
          <Categorical ref="c8" debuglabel="38:Genal pubescence">
            <State ref="s19" debuglabel="39:Gena glabrous, or with a few scattered setae along posterior edge"/>
          </Categorical>
          <Categorical ref="c21" debuglabel="102:Scutellar spine">
            <State ref="s56" debuglabel="103:Scutellum without a posterior spine"/>
          </Categorical>
          <Categorical ref="c9" debuglabel="41:Genal carina">
            <State ref="s20" debuglabel="40:Genal carina present"/>
          </Categorical>
          <Categorical ref="c34" debuglabel="168:Forewing fringe">
            <State ref="s86" debuglabel="170:Forewing with long hair fringe, longer than depth of marginal cell"/>
          </Categorical>
          <Categorical ref="c10" debuglabel="44:Female antennal modification">
            <State ref="s23" debuglabel="45:Female antenna with F1–F4 of normal size, clava indistinct or distinct"/>
          </Categorical>
          <Categorical ref="c22" debuglabel="108:Mesoscutal sculpture">
            <State ref="s58" debuglabel="109:Mesoscutum smooth"/>
          </Categorical>
          <Categorical ref="c11" debuglabel="47:Male antennal modification">
            <State ref="s25" debuglabel="48:Antennal F1 modified in males, asymmetric and more or less strongly curved, while F2 is not modified">
              <Modifier ref="mod2" debuglabel="2:uncertain"/>
            </State>
          </Categorical>
          <Categorical ref="c23" debuglabel="111:Mesosomal sculpture">
            <State ref="s60" debuglabel="112:Mesosoma laterally polished, without striate sculpture"/>
          </Categorical>
          <Categorical ref="c12" debuglabel="50:Mesosomal shape">
            <State ref="s26" debuglabel="49:Mesosoma elongate, much longer than high, with an almost flat mesoscutum"/>
          </Categorical>
          <Categorical ref="c35" debuglabel="175:Metasomal base pubescence">
            <State ref="s90" debuglabel="177:Metasomal base glabrous or with scattered hairs only"/>
          </Categorical>
          <Categorical ref="c24" debuglabel="114:Mesopleural triangle">
            <State ref="s61" debuglabel="113:Dorsal and ventral margins of mesopleural triangle smooth, rounded, indistinct"/>
          </Categorical>
          <Categorical ref="c25" debuglabel="117:Mesopleural line">
            <State ref="s64" debuglabel="118:Mesopleural line present"/>
          </Categorical>
          <Categorical ref="c26" debuglabel="121:Mesopleural sculpture">
            <State ref="s66" debuglabel="120:Mesopleuron entirely smooth"/>
          </Categorical>
          <Categorical ref="c13" debuglabel="59:Pronotal lateral carina">
            <State ref="s28" debuglabel="58:Lateral pronotal carina absent"/>
          </Categorical>
          <Categorical ref="c27" debuglabel="124:Metapleural posteroventral corner pubescence">
            <State ref="s68" debuglabel="123:Posteroventral corner of metapleuron glabrous"/>
          </Categorical>
          <Categorical ref="c1" debuglabel="2:Size">
            <State ref="s1" debuglabel="191:Compact small wasps, less than 2 mm long"/>
          </Categorical>
          <Categorical ref="c14" debuglabel="62:Pronotal lateral fovea">
            <State ref="s31" debuglabel="63:Pronotal plate with closed lateral foveae, lateral bridges present"/>
          </Categorical>
        </SummaryData>
      </CodedDescription>
      <CodedDescription id="cd13" debuglabel="206:Gastraspis">
        <Representation>
          <Label>Gastraspis</Label>
        </Representation>
        <Scope>
          <TaxonName ref="t13" debuglabel="206:Gastraspis"/>
        </Scope>
        <SummaryData>
          <Categorical ref="c28" debuglabel="127:Metapleural posteroventral corner protrusion">
            <State ref="s71" debuglabel="128:Posteroventral corner of metapleuron not protruding"/>
          </Categorical>
          <Categorical ref="c14" debuglabel="62:Pronotal lateral fovea">
            <State ref="s32" debuglabel="64:Pronotal plate with lateral fovea open, lateral bridges absent"/>
          </Categorical>
          <Categorical ref="c15" debuglabel="66:Pronotal and mesoscutal pubescence">
            <State ref="s34" debuglabel="67:Pronotum and mesoscutum with scattered setae"/>
          </Categorical>
          <Categorical ref="c17" debuglabel="76:Parascutal impression">
            <State ref="s42" debuglabel="6:Parascutal impression short, indistinct"/>
          </Categorical>
          <Categorical ref="c16" debuglabel="71:Notauli configuration">
            <State ref="s36" debuglabel="70:Notauli absent"/>
          </Categorical>
          <Categorical ref="c2" debuglabel="10:Body compression">
            <State ref="s4" debuglabel="11:Body of normal shape, not laterally compressed"/>
          </Categorical>
          <Categorical ref="c3" debuglabel="13:Head shape including mandibles">
            <State ref="s5" debuglabel="14:Head globular, about as deep as wide"/>
          </Categorical>
          <Categorical ref="c4" debuglabel="17:Head relative width">
            <State ref="s7" debuglabel="16:Head wider than metasoma"/>
          </Categorical>
          <Categorical ref="c19" debuglabel="88:Scutellar plate size">
            <State ref="s48" debuglabel="87:Scutellar plate small, teardrop shaped, covering less than half of the dorsal surface of the scutellum"/>
          </Categorical>
          <Categorical ref="c29" debuglabel="151:Forewing apical margin shape">
            <State ref="s74" debuglabel="153:Forewing apex triangular, truncate"/>
          </Categorical>
          <Categorical ref="c5" debuglabel="26:Clypeal shape">
            <State ref="s9" debuglabel="25:Clypeus flat and smooth (sub-quadrate)"/>
          </Categorical>
          <Categorical ref="c30" debuglabel="155:Forewing marginal cell closure">
            <State ref="s76" debuglabel="156:Forewing marginal cell partially closed"/>
          </Categorical>
          <Categorical ref="c31" debuglabel="159:Forewing marginal cell shape">
            <State ref="s78" debuglabel="158:Forewing marginal cell elongate, longer than wide"/>
          </Categorical>
          <Categorical ref="c6" debuglabel="32:Facial protrubence">
            <State ref="s14" debuglabel="33:Face flat, lacking a protrusion between toruli"/>
          </Categorical>
          <Categorical ref="c32" debuglabel="162:Forewing shape">
            <State ref="s80" debuglabel="161:Forewing narrow > than 3X longer than wide"/>
          </Categorical>
          <Categorical ref="c7" debuglabel="35:Mandible shape">
            <State ref="s16" debuglabel="34:Mandibles of normal cynipoid appearance, triangular, not enlarged"/>
          </Categorical>
          <Categorical ref="c20" debuglabel="97:Scutellar sculpture">
            <State ref="s53" debuglabel="99:Scutellum foveate"/>
            <State ref="s54" debuglabel="100:Scutellum wrinkled"/>
          </Categorical>
          <Categorical ref="c33" debuglabel="165:Forewing pubescence">
            <State ref="s83" debuglabel="166:Forewing pubescent"/>
          </Categorical>
          <Categorical ref="c8" debuglabel="38:Genal pubescence">
            <State ref="s19" debuglabel="39:Gena glabrous, or with a few scattered setae along posterior edge"/>
          </Categorical>
          <Categorical ref="c21" debuglabel="102:Scutellar spine">
            <State ref="s56" debuglabel="103:Scutellum without a posterior spine"/>
          </Categorical>
          <Categorical ref="c34" debuglabel="168:Forewing fringe">
            <State ref="s86" debuglabel="170:Forewing with long hair fringe, longer than depth of marginal cell"/>
          </Categorical>
          <Categorical ref="c9" debuglabel="41:Genal carina">
            <State ref="s21" debuglabel="42:Genal carina absent, gena rounded"/>
          </Categorical>
          <Categorical ref="c10" debuglabel="44:Female antennal modification">
            <State ref="s23" debuglabel="45:Female antenna with F1–F4 of normal size, clava indistinct or distinct"/>
          </Categorical>
          <Categorical ref="c22" debuglabel="108:Mesoscutal sculpture">
            <State ref="s58" debuglabel="109:Mesoscutum smooth"/>
          </Categorical>
          <Categorical ref="c35" debuglabel="175:Metasomal base pubescence">
            <State ref="s87" debuglabel="174:Metasomal base with complete hairy ring, dorsally entire"/>
          </Categorical>
          <Categorical ref="c11" debuglabel="47:Male antennal modification">
            <State ref="s25" debuglabel="48:Antennal F1 modified in males, asymmetric and more or less strongly curved, while F2 is not modified"/>
          </Categorical>
          <Categorical ref="c23" debuglabel="111:Mesosomal sculpture">
            <State ref="s60" debuglabel="112:Mesosoma laterally polished, without striate sculpture"/>
          </Categorical>
          <Categorical ref="c24" debuglabel="114:Mesopleural triangle">
            <State ref="s61" debuglabel="113:Dorsal and ventral margins of mesopleural triangle smooth, rounded, indistinct"/>
          </Categorical>
          <Categorical ref="c12" debuglabel="50:Mesosomal shape">
            <State ref="s27" debuglabel="51:Mesosoma as high as long, mesoscutum obviously humped"/>
          </Categorical>
          <Categorical ref="c25" debuglabel="117:Mesopleural line">
            <State ref="s64" debuglabel="118:Mesopleural line present"/>
          </Categorical>
          <Categorical ref="c26" debuglabel="121:Mesopleural sculpture">
            <State ref="s66" debuglabel="120:Mesopleuron entirely smooth"/>
          </Categorical>
          <Categorical ref="c13" debuglabel="59:Pronotal lateral carina">
            <State ref="s28" debuglabel="58:Lateral pronotal carina absent"/>
          </Categorical>
          <Categorical ref="c27" debuglabel="124:Metapleural posteroventral corner pubescence">
            <State ref="s69" debuglabel="125:Posteroventral corner of metapleuron pubescent"/>
          </Categorical>
          <Categorical ref="c1" debuglabel="2:Size">
            <State ref="s1" debuglabel="191:Compact small wasps, less than 2 mm long"/>
          </Categorical>
        </SummaryData>
      </CodedDescription>
      <CodedDescription id="cd14" debuglabel="208:Gronotoma">
        <Representation>
          <Label>Gronotoma</Label>
        </Representation>
        <Scope>
          <TaxonName ref="t14" debuglabel="208:Gronotoma"/>
        </Scope>
        <SummaryData>
          <Categorical ref="c28" debuglabel="127:Metapleural posteroventral corner protrusion">
            <State ref="s71" debuglabel="128:Posteroventral corner of metapleuron not protruding"/>
          </Categorical>
          <Categorical ref="c14" debuglabel="62:Pronotal lateral fovea">
            <State ref="s32" debuglabel="64:Pronotal plate with lateral fovea open, lateral bridges absent"/>
          </Categorical>
          <Categorical ref="c1" debuglabel="2:Size">
            <State ref="s2" debuglabel="3:Large wasps, over 2 mm long"/>
            <State ref="s1" debuglabel="191:Compact small wasps, less than 2 mm long"/>
          </Categorical>
          <Categorical ref="c15" debuglabel="66:Pronotal and mesoscutal pubescence">
            <State ref="s34" debuglabel="67:Pronotum and mesoscutum with scattered setae"/>
          </Categorical>
          <Categorical ref="c16" debuglabel="71:Notauli configuration">
            <State ref="s39" debuglabel="74:Notauli well-developed; deep, wide and often sculptured"/>
          </Categorical>
          <Categorical ref="c2" debuglabel="10:Body compression">
            <State ref="s4" debuglabel="11:Body of normal shape, not laterally compressed"/>
          </Categorical>
          <Categorical ref="c17" debuglabel="76:Parascutal impression">
            <State ref="s40" debuglabel="77:Parascutal impression complete, not interrupted"/>
          </Categorical>
          <Categorical ref="c3" debuglabel="13:Head shape including mandibles">
            <State ref="s5" debuglabel="14:Head globular, about as deep as wide"/>
          </Categorical>
          <Categorical ref="c4" debuglabel="17:Head relative width">
            <State ref="s8" debuglabel="18:Head as wide as metasoma"/>
          </Categorical>
          <Categorical ref="c29" debuglabel="151:Forewing apical margin shape">
            <State ref="s73" debuglabel="152:Forewing apically rounded"/>
          </Categorical>
          <Categorical ref="c5" debuglabel="26:Clypeal shape">
            <State ref="s9" debuglabel="25:Clypeus flat and smooth (sub-quadrate)"/>
          </Categorical>
          <Categorical ref="c19" debuglabel="88:Scutellar plate size">
            <State ref="s49" debuglabel="89:Scutellar plate large, covering over half of the dorsal surface of the scutellum"/>
          </Categorical>
          <Categorical ref="c6" debuglabel="32:Facial protrubence">
            <State ref="s14" debuglabel="33:Face flat, lacking a protrusion between toruli"/>
          </Categorical>
          <Categorical ref="c7" debuglabel="35:Mandible shape">
            <State ref="s16" debuglabel="34:Mandibles of normal cynipoid appearance, triangular, not enlarged"/>
          </Categorical>
          <Categorical ref="c32" debuglabel="162:Forewing shape">
            <State ref="s81" debuglabel="163:Forewing broader &lt; than 3X longer than wide"/>
          </Categorical>
          <Categorical ref="c20" debuglabel="97:Scutellar sculpture">
            <State ref="s53" debuglabel="99:Scutellum foveate"/>
          </Categorical>
          <Categorical ref="c33" debuglabel="165:Forewing pubescence">
            <State ref="s83" debuglabel="166:Forewing pubescent"/>
          </Categorical>
          <Categorical ref="c8" debuglabel="38:Genal pubescence">
            <State ref="s19" debuglabel="39:Gena glabrous, or with a few scattered setae along posterior edge"/>
          </Categorical>
          <Categorical ref="c21" debuglabel="102:Scutellar spine">
            <State ref="s56" debuglabel="103:Scutellum without a posterior spine"/>
          </Categorical>
          <Categorical ref="c9" debuglabel="41:Genal carina">
            <State ref="s20" debuglabel="40:Genal carina present"/>
          </Categorical>
          <Categorical ref="c34" debuglabel="168:Forewing fringe">
            <State ref="s85" debuglabel="169:Forewing with short hair fringe, shorter than depth of marginal cell"/>
          </Categorical>
          <Categorical ref="c10" debuglabel="44:Female antennal modification">
            <State ref="s23" debuglabel="45:Female antenna with F1–F4 of normal size, clava indistinct or distinct"/>
          </Categorical>
          <Categorical ref="c22" debuglabel="108:Mesoscutal sculpture">
            <State ref="s58" debuglabel="109:Mesoscutum smooth"/>
          </Categorical>
          <Categorical ref="c11" debuglabel="47:Male antennal modification">
            <State ref="s25" debuglabel="48:Antennal F1 modified in males, asymmetric and more or less strongly curved, while F2 is not modified">
              <Modifier ref="mod2" debuglabel="2:uncertain"/>
            </State>
          </Categorical>
          <Categorical ref="c23" debuglabel="111:Mesosomal sculpture">
            <State ref="s60" debuglabel="112:Mesosoma laterally polished, without striate sculpture"/>
          </Categorical>
          <Categorical ref="c35" debuglabel="175:Metasomal base pubescence">
            <State ref="s90" debuglabel="177:Metasomal base glabrous or with scattered hairs only"/>
          </Categorical>
          <Categorical ref="c24" debuglabel="114:Mesopleural triangle">
            <State ref="s61" debuglabel="113:Dorsal and ventral margins of mesopleural triangle smooth, rounded, indistinct"/>
          </Categorical>
          <Categorical ref="c12" debuglabel="50:Mesosomal shape">
            <State ref="s27" debuglabel="51:Mesosoma as high as long, mesoscutum obviously humped"/>
          </Categorical>
          <Categorical ref="c25" debuglabel="117:Mesopleural line">
            <State ref="s64" debuglabel="118:Mesopleural line present"/>
          </Categorical>
          <Categorical ref="c26" debuglabel="121:Mesopleural sculpture">
            <State ref="s66" debuglabel="120:Mesopleuron entirely smooth"/>
          </Categorical>
          <Categorical ref="c13" debuglabel="59:Pronotal lateral carina">
            <State ref="s29" debuglabel="60:Lateral pronotal carina present"/>
          </Categorical>
          <Categorical ref="c27" debuglabel="124:Metapleural posteroventral corner pubescence">
            <State ref="s69" debuglabel="125:Posteroventral corner of metapleuron pubescent"/>
          </Categorical>
        </SummaryData>
      </CodedDescription>
      <CodedDescription id="cd15" debuglabel="209:Hexacola">
        <Representation>
          <Label>Hexacola</Label>
        </Representation>
        <Scope>
          <TaxonName ref="t15" debuglabel="209:Hexacola"/>
        </Scope>
        <SummaryData>
          <Categorical ref="c28" debuglabel="127:Metapleural posteroventral corner protrusion">
            <State ref="s71" debuglabel="128:Posteroventral corner of metapleuron not protruding"/>
          </Categorical>
          <Categorical ref="c14" debuglabel="62:Pronotal lateral fovea">
            <State ref="s32" debuglabel="64:Pronotal plate with lateral fovea open, lateral bridges absent"/>
          </Categorical>
          <Categorical ref="c15" debuglabel="66:Pronotal and mesoscutal pubescence">
            <State ref="s33" debuglabel="65:Pronotum and mesoscutum with strongly reduced pubescence, almost absent"/>
          </Categorical>
          <Categorical ref="c17" debuglabel="76:Parascutal impression">
            <State ref="s42" debuglabel="6:Parascutal impression short, indistinct"/>
          </Categorical>
          <Categorical ref="c16" debuglabel="71:Notauli configuration">
            <State ref="s36" debuglabel="70:Notauli absent"/>
          </Categorical>
          <Categorical ref="c2" debuglabel="10:Body compression">
            <State ref="s3" debuglabel="9:Body laterally compressed, narrow, with a protruding head"/>
          </Categorical>
          <Categorical ref="c3" debuglabel="13:Head shape including mandibles">
            <State ref="s6" debuglabel="15:Head elongate, deeper than wide"/>
          </Categorical>
          <Categorical ref="c4" debuglabel="17:Head relative width">
            <State ref="s8" debuglabel="18:Head as wide as metasoma"/>
          </Categorical>
          <Categorical ref="c18" debuglabel="79:Scutellar plate armature">
            <State ref="s46" debuglabel="82:Scutellar plate smooth without armature"/>
          </Categorical>
          <Categorical ref="c19" debuglabel="88:Scutellar plate size">
            <State ref="s48" debuglabel="87:Scutellar plate small, teardrop shaped, covering less than half of the dorsal surface of the scutellum"/>
          </Categorical>
          <Categorical ref="c29" debuglabel="151:Forewing apical margin shape">
            <State ref="s74" debuglabel="153:Forewing apex triangular, truncate"/>
          </Categorical>
          <Categorical ref="c5" debuglabel="26:Clypeal shape">
            <State ref="s9" debuglabel="25:Clypeus flat and smooth (sub-quadrate)"/>
            <State ref="s12" debuglabel="30:Clypeus (and malar space) with conical protuberances"/>
          </Categorical>
          <Categorical ref="c30" debuglabel="155:Forewing marginal cell closure">
            <State ref="s76" debuglabel="156:Forewing marginal cell partially closed"/>
          </Categorical>
          <Categorical ref="c31" debuglabel="159:Forewing marginal cell shape">
            <State ref="s78" debuglabel="158:Forewing marginal cell elongate, longer than wide"/>
          </Categorical>
          <Categorical ref="c20" debuglabel="97:Scutellar sculpture">
            <State ref="s51" debuglabel="96:Scutellum longitudinally striate"/>
            <State ref="s54" debuglabel="100:Scutellum wrinkled"/>
          </Categorical>
          <Categorical ref="c6" debuglabel="32:Facial protrubence">
            <State ref="s14" debuglabel="33:Face flat, lacking a protrusion between toruli"/>
          </Categorical>
          <Categorical ref="c7" debuglabel="35:Mandible shape">
            <State ref="s16" debuglabel="34:Mandibles of normal cynipoid appearance, triangular, not enlarged"/>
          </Categorical>
          <Categorical ref="c32" debuglabel="162:Forewing shape">
            <State ref="s81" debuglabel="163:Forewing broader &lt; than 3X longer than wide"/>
          </Categorical>
          <Categorical ref="c33" debuglabel="165:Forewing pubescence">
            <State ref="s83" debuglabel="166:Forewing pubescent"/>
          </Categorical>
          <Categorical ref="c8" debuglabel="38:Genal pubescence">
            <State ref="s19" debuglabel="39:Gena glabrous, or with a few scattered setae along posterior edge"/>
          </Categorical>
          <Categorical ref="c21" debuglabel="102:Scutellar spine">
            <State ref="s56" debuglabel="103:Scutellum without a posterior spine"/>
          </Categorical>
          <Categorical ref="c34" debuglabel="168:Forewing fringe">
            <State ref="s85" debuglabel="169:Forewing with short hair fringe, shorter than depth of marginal cell"/>
          </Categorical>
          <Categorical ref="c9" debuglabel="41:Genal carina">
            <State ref="s21" debuglabel="42:Genal carina absent, gena rounded"/>
          </Categorical>
          <Categorical ref="c10" debuglabel="44:Female antennal modification">
            <State ref="s23" debuglabel="45:Female antenna with F1–F4 of normal size, clava indistinct or distinct"/>
          </Categorical>
          <Categorical ref="c22" debuglabel="108:Mesoscutal sculpture">
            <State ref="s58" debuglabel="109:Mesoscutum smooth"/>
          </Categorical>
          <Categorical ref="c35" debuglabel="175:Metasomal base pubescence">
            <State ref="s87" debuglabel="174:Metasomal base with complete hairy ring, dorsally entire"/>
          </Categorical>
          <Categorical ref="c11" debuglabel="47:Male antennal modification">
            <State ref="s25" debuglabel="48:Antennal F1 modified in males, asymmetric and more or less strongly curved, while F2 is not modified"/>
          </Categorical>
          <Categorical ref="c23" debuglabel="111:Mesosomal sculpture">
            <State ref="s60" debuglabel="112:Mesosoma laterally polished, without striate sculpture"/>
          </Categorical>
          <Categorical ref="c12" debuglabel="50:Mesosomal shape">
            <State ref="s26" debuglabel="49:Mesosoma elongate, much longer than high, with an almost flat mesoscutum"/>
          </Categorical>
          <Categorical ref="c24" debuglabel="114:Mesopleural triangle">
            <State ref="s61" debuglabel="113:Dorsal and ventral margins of mesopleural triangle smooth, rounded, indistinct"/>
          </Categorical>
          <Categorical ref="c25" debuglabel="117:Mesopleural line">
            <State ref="s64" debuglabel="118:Mesopleural line present"/>
          </Categorical>
          <Categorical ref="c26" debuglabel="121:Mesopleural sculpture">
            <State ref="s66" debuglabel="120:Mesopleuron entirely smooth"/>
          </Categorical>
          <Categorical ref="c13" debuglabel="59:Pronotal lateral carina">
            <State ref="s28" debuglabel="58:Lateral pronotal carina absent"/>
          </Categorical>
          <Categorical ref="c27" debuglabel="124:Metapleural posteroventral corner pubescence">
            <State ref="s69" debuglabel="125:Posteroventral corner of metapleuron pubescent"/>
          </Categorical>
          <Categorical ref="c1" debuglabel="2:Size">
            <State ref="s1" debuglabel="191:Compact small wasps, less than 2 mm long"/>
          </Categorical>
        </SummaryData>
      </CodedDescription>
      <CodedDescription id="cd16" debuglabel="210:Kleidotoma">
        <Representation>
          <Label>Kleidotoma</Label>
        </Representation>
        <Scope>
          <TaxonName ref="t16" debuglabel="210:Kleidotoma"/>
        </Scope>
        <SummaryData>
          <Categorical ref="c14" debuglabel="62:Pronotal lateral fovea">
            <State ref="s32" debuglabel="64:Pronotal plate with lateral fovea open, lateral bridges absent"/>
          </Categorical>
          <Categorical ref="c15" debuglabel="66:Pronotal and mesoscutal pubescence">
            <State ref="s33" debuglabel="65:Pronotum and mesoscutum with strongly reduced pubescence, almost absent"/>
          </Categorical>
          <Categorical ref="c17" debuglabel="76:Parascutal impression">
            <State ref="s42" debuglabel="6:Parascutal impression short, indistinct"/>
          </Categorical>
          <Categorical ref="c16" debuglabel="71:Notauli configuration">
            <State ref="s36" debuglabel="70:Notauli absent"/>
          </Categorical>
          <Categorical ref="c35" debuglabel="175:Metasomal base pubescence">
            <State ref="s88" debuglabel="7:Metasomal base with hairy ring that is broadly interrupted dorsally"/>
          </Categorical>
          <Categorical ref="c19" debuglabel="88:Scutellar plate size">
            <State ref="s50" debuglabel="8:Scutellar plate thinly elongate at least 3 times longer than wide"/>
          </Categorical>
          <Categorical ref="c2" debuglabel="10:Body compression">
            <State ref="s3" debuglabel="9:Body laterally compressed, narrow, with a protruding head"/>
          </Categorical>
          <Categorical ref="c3" debuglabel="13:Head shape including mandibles">
            <State ref="s6" debuglabel="15:Head elongate, deeper than wide"/>
          </Categorical>
          <Categorical ref="c4" debuglabel="17:Head relative width">
            <State ref="s8" debuglabel="18:Head as wide as metasoma"/>
          </Categorical>
          <Categorical ref="c29" debuglabel="151:Forewing apical margin shape">
            <State ref="s72" debuglabel="150:Forewing apically emarginated (incised)"/>
          </Categorical>
          <Categorical ref="c5" debuglabel="26:Clypeal shape">
            <State ref="s9" debuglabel="25:Clypeus flat and smooth (sub-quadrate)"/>
          </Categorical>
          <Categorical ref="c20" debuglabel="97:Scutellar sculpture">
            <State ref="s51" debuglabel="96:Scutellum longitudinally striate"/>
          </Categorical>
          <Categorical ref="c6" debuglabel="32:Facial protrubence">
            <State ref="s14" debuglabel="33:Face flat, lacking a protrusion between toruli"/>
          </Categorical>
          <Categorical ref="c7" debuglabel="35:Mandible shape">
            <State ref="s16" debuglabel="34:Mandibles of normal cynipoid appearance, triangular, not enlarged"/>
          </Categorical>
          <Categorical ref="c32" debuglabel="162:Forewing shape">
            <State ref="s81" debuglabel="163:Forewing broader &lt; than 3X longer than wide"/>
          </Categorical>
          <Categorical ref="c33" debuglabel="165:Forewing pubescence">
            <State ref="s83" debuglabel="166:Forewing pubescent"/>
          </Categorical>
          <Categorical ref="c8" debuglabel="38:Genal pubescence">
            <State ref="s19" debuglabel="39:Gena glabrous, or with a few scattered setae along posterior edge"/>
          </Categorical>
          <Categorical ref="c21" debuglabel="102:Scutellar spine">
            <State ref="s56" debuglabel="103:Scutellum without a posterior spine"/>
          </Categorical>
          <Categorical ref="c34" debuglabel="168:Forewing fringe">
            <State ref="s86" debuglabel="170:Forewing with long hair fringe, longer than depth of marginal cell"/>
          </Categorical>
          <Categorical ref="c9" debuglabel="41:Genal carina">
            <State ref="s21" debuglabel="42:Genal carina absent, gena rounded"/>
          </Categorical>
          <Categorical ref="c10" debuglabel="44:Female antennal modification">
            <State ref="s23" debuglabel="45:Female antenna with F1–F4 of normal size, clava indistinct or distinct"/>
          </Categorical>
          <Categorical ref="c22" debuglabel="108:Mesoscutal sculpture">
            <State ref="s58" debuglabel="109:Mesoscutum smooth"/>
          </Categorical>
          <Categorical ref="c11" debuglabel="47:Male antennal modification">
            <State ref="s25" debuglabel="48:Antennal F1 modified in males, asymmetric and more or less strongly curved, while F2 is not modified">
              <Modifier ref="mod2" debuglabel="2:uncertain"/>
            </State>
          </Categorical>
          <Categorical ref="c23" debuglabel="111:Mesosomal sculpture">
            <State ref="s60" debuglabel="112:Mesosoma laterally polished, without striate sculpture"/>
          </Categorical>
          <Categorical ref="c12" debuglabel="50:Mesosomal shape">
            <State ref="s26" debuglabel="49:Mesosoma elongate, much longer than high, with an almost flat mesoscutum"/>
          </Categorical>
          <Categorical ref="c24" debuglabel="114:Mesopleural triangle">
            <State ref="s61" debuglabel="113:Dorsal and ventral margins of mesopleural triangle smooth, rounded, indistinct"/>
          </Categorical>
          <Categorical ref="c25" debuglabel="117:Mesopleural line">
            <State ref="s64" debuglabel="118:Mesopleural line present"/>
          </Categorical>
          <Categorical ref="c26" debuglabel="121:Mesopleural sculpture">
            <State ref="s66" debuglabel="120:Mesopleuron entirely smooth"/>
          </Categorical>
          <Categorical ref="c13" debuglabel="59:Pronotal lateral carina">
            <State ref="s28" debuglabel="58:Lateral pronotal carina absent"/>
          </Categorical>
          <Categorical ref="c27" debuglabel="124:Metapleural posteroventral corner pubescence">
            <State ref="s68" debuglabel="123:Posteroventral corner of metapleuron glabrous"/>
          </Categorical>
          <Categorical ref="c28" debuglabel="127:Metapleural posteroventral corner protrusion">
            <State ref="s70" debuglabel="126:Posteroventral corner of metapleuron pointedly protruding"/>
          </Categorical>
          <Categorical ref="c1" debuglabel="2:Size">
            <State ref="s1" debuglabel="191:Compact small wasps, less than 2 mm long"/>
          </Categorical>
        </SummaryData>
      </CodedDescription>
      <CodedDescription id="cd17" debuglabel="211:Leptolamina">
        <Representation>
          <Label>Leptolamina</Label>
        </Representation>
        <Scope>
          <TaxonName ref="t17" debuglabel="211:Leptolamina"/>
        </Scope>
        <SummaryData>
          <Categorical ref="c28" debuglabel="127:Metapleural posteroventral corner protrusion">
            <State ref="s71" debuglabel="128:Posteroventral corner of metapleuron not protruding"/>
          </Categorical>
          <Categorical ref="c15" debuglabel="66:Pronotal and mesoscutal pubescence">
            <State ref="s33" debuglabel="65:Pronotum and mesoscutum with strongly reduced pubescence, almost absent"/>
          </Categorical>
          <Categorical ref="c1" debuglabel="2:Size">
            <State ref="s2" debuglabel="3:Large wasps, over 2 mm long"/>
            <State ref="s1" debuglabel="191:Compact small wasps, less than 2 mm long"/>
          </Categorical>
          <Categorical ref="c17" debuglabel="76:Parascutal impression">
            <State ref="s42" debuglabel="6:Parascutal impression short, indistinct"/>
          </Categorical>
          <Categorical ref="c16" debuglabel="71:Notauli configuration">
            <State ref="s36" debuglabel="70:Notauli absent"/>
          </Categorical>
          <Categorical ref="c19" debuglabel="88:Scutellar plate size">
            <State ref="s50" debuglabel="8:Scutellar plate thinly elongate at least 3 times longer than wide"/>
          </Categorical>
          <Categorical ref="c2" debuglabel="10:Body compression">
            <State ref="s3" debuglabel="9:Body laterally compressed, narrow, with a protruding head"/>
          </Categorical>
          <Categorical ref="c3" debuglabel="13:Head shape including mandibles">
            <State ref="s5" debuglabel="14:Head globular, about as deep as wide"/>
          </Categorical>
          <Categorical ref="c4" debuglabel="17:Head relative width">
            <State ref="s8" debuglabel="18:Head as wide as metasoma"/>
          </Categorical>
          <Categorical ref="c29" debuglabel="151:Forewing apical margin shape">
            <State ref="s74" debuglabel="153:Forewing apex triangular, truncate"/>
          </Categorical>
          <Categorical ref="c5" debuglabel="26:Clypeal shape">
            <State ref="s9" debuglabel="25:Clypeus flat and smooth (sub-quadrate)"/>
          </Categorical>
          <Categorical ref="c6" debuglabel="32:Facial protrubence">
            <State ref="s14" debuglabel="33:Face flat, lacking a protrusion between toruli"/>
          </Categorical>
          <Categorical ref="c7" debuglabel="35:Mandible shape">
            <State ref="s16" debuglabel="34:Mandibles of normal cynipoid appearance, triangular, not enlarged"/>
          </Categorical>
          <Categorical ref="c20" debuglabel="97:Scutellar sculpture">
            <State ref="s52" debuglabel="98:Scutellum smooth"/>
          </Categorical>
          <Categorical ref="c32" debuglabel="162:Forewing shape">
            <State ref="s81" debuglabel="163:Forewing broader &lt; than 3X longer than wide"/>
          </Categorical>
          <Categorical ref="c8" debuglabel="38:Genal pubescence">
            <State ref="s18" debuglabel="37:Distinct setal comb present along posterior edge of gena"/>
          </Categorical>
          <Categorical ref="c33" debuglabel="165:Forewing pubescence">
            <State ref="s83" debuglabel="166:Forewing pubescent"/>
          </Categorical>
          <Categorical ref="c21" debuglabel="102:Scutellar spine">
            <State ref="s56" debuglabel="103:Scutellum without a posterior spine"/>
          </Categorical>
          <Categorical ref="c9" debuglabel="41:Genal carina">
            <State ref="s20" debuglabel="40:Genal carina present"/>
          </Categorical>
          <Categorical ref="c34" debuglabel="168:Forewing fringe">
            <State ref="s85" debuglabel="169:Forewing with short hair fringe, shorter than depth of marginal cell"/>
          </Categorical>
          <Categorical ref="c10" debuglabel="44:Female antennal modification">
            <State ref="s23" debuglabel="45:Female antenna with F1–F4 of normal size, clava indistinct or distinct"/>
          </Categorical>
          <Categorical ref="c22" debuglabel="108:Mesoscutal sculpture">
            <State ref="s58" debuglabel="109:Mesoscutum smooth"/>
          </Categorical>
          <Categorical ref="c11" debuglabel="47:Male antennal modification">
            <State ref="s25" debuglabel="48:Antennal F1 modified in males, asymmetric and more or less strongly curved, while F2 is not modified">
              <Modifier ref="mod2" debuglabel="2:uncertain"/>
            </State>
          </Categorical>
          <Categorical ref="c35" debuglabel="175:Metasomal base pubescence">
            <State ref="s89" debuglabel="176:Metasomal base with 'foamy', reticulate setae present (also present on propodeum)"/>
          </Categorical>
          <Categorical ref="c23" debuglabel="111:Mesosomal sculpture">
            <State ref="s60" debuglabel="112:Mesosoma laterally polished, without striate sculpture"/>
          </Categorical>
          <Categorical ref="c12" debuglabel="50:Mesosomal shape">
            <State ref="s26" debuglabel="49:Mesosoma elongate, much longer than high, with an almost flat mesoscutum"/>
          </Categorical>
          <Categorical ref="c24" debuglabel="114:Mesopleural triangle">
            <State ref="s61" debuglabel="113:Dorsal and ventral margins of mesopleural triangle smooth, rounded, indistinct"/>
          </Categorical>
          <Categorical ref="c25" debuglabel="117:Mesopleural line">
            <State ref="s63" debuglabel="116:Mesopleural line absent"/>
          </Categorical>
          <Categorical ref="c26" debuglabel="121:Mesopleural sculpture">
            <State ref="s66" debuglabel="120:Mesopleuron entirely smooth"/>
          </Categorical>
          <Categorical ref="c13" debuglabel="59:Pronotal lateral carina">
            <State ref="s28" debuglabel="58:Lateral pronotal carina absent"/>
          </Categorical>
          <Categorical ref="c27" debuglabel="124:Metapleural posteroventral corner pubescence">
            <State ref="s68" debuglabel="123:Posteroventral corner of metapleuron glabrous"/>
          </Categorical>
          <Categorical ref="c14" debuglabel="62:Pronotal lateral fovea">
            <State ref="s30" debuglabel="61:Pronotal plate with lateral fovea shallow, nearly indistinct"/>
          </Categorical>
        </SummaryData>
      </CodedDescription>
      <CodedDescription id="cd18" debuglabel="212:Leptopilina">
        <Representation>
          <Label>Leptopilina</Label>
        </Representation>
        <Scope>
          <TaxonName ref="t18" debuglabel="212:Leptopilina"/>
        </Scope>
        <SummaryData>
          <Categorical ref="c28" debuglabel="127:Metapleural posteroventral corner protrusion">
            <State ref="s71" debuglabel="128:Posteroventral corner of metapleuron not protruding"/>
          </Categorical>
          <Categorical ref="c14" debuglabel="62:Pronotal lateral fovea">
            <State ref="s32" debuglabel="64:Pronotal plate with lateral fovea open, lateral bridges absent"/>
          </Categorical>
          <Categorical ref="c15" debuglabel="66:Pronotal and mesoscutal pubescence">
            <State ref="s33" debuglabel="65:Pronotum and mesoscutum with strongly reduced pubescence, almost absent"/>
          </Categorical>
          <Categorical ref="c17" debuglabel="76:Parascutal impression">
            <State ref="s42" debuglabel="6:Parascutal impression short, indistinct"/>
          </Categorical>
          <Categorical ref="c16" debuglabel="71:Notauli configuration">
            <State ref="s36" debuglabel="70:Notauli absent"/>
          </Categorical>
          <Categorical ref="c35" debuglabel="175:Metasomal base pubescence">
            <State ref="s88" debuglabel="7:Metasomal base with hairy ring that is broadly interrupted dorsally"/>
          </Categorical>
          <Categorical ref="c2" debuglabel="10:Body compression">
            <State ref="s3" debuglabel="9:Body laterally compressed, narrow, with a protruding head"/>
          </Categorical>
          <Categorical ref="c3" debuglabel="13:Head shape including mandibles">
            <State ref="s5" debuglabel="14:Head globular, about as deep as wide"/>
          </Categorical>
          <Categorical ref="c4" debuglabel="17:Head relative width">
            <State ref="s8" debuglabel="18:Head as wide as metasoma"/>
          </Categorical>
          <Categorical ref="c19" debuglabel="88:Scutellar plate size">
            <State ref="s48" debuglabel="87:Scutellar plate small, teardrop shaped, covering less than half of the dorsal surface of the scutellum"/>
          </Categorical>
          <Categorical ref="c29" debuglabel="151:Forewing apical margin shape">
            <State ref="s73" debuglabel="152:Forewing apically rounded"/>
          </Categorical>
          <Categorical ref="c5" debuglabel="26:Clypeal shape">
            <State ref="s9" debuglabel="25:Clypeus flat and smooth (sub-quadrate)"/>
          </Categorical>
          <Categorical ref="c6" debuglabel="32:Facial protrubence">
            <State ref="s14" debuglabel="33:Face flat, lacking a protrusion between toruli"/>
          </Categorical>
          <Categorical ref="c7" debuglabel="35:Mandible shape">
            <State ref="s16" debuglabel="34:Mandibles of normal cynipoid appearance, triangular, not enlarged"/>
          </Categorical>
          <Categorical ref="c32" debuglabel="162:Forewing shape">
            <State ref="s81" debuglabel="163:Forewing broader &lt; than 3X longer than wide"/>
          </Categorical>
          <Categorical ref="c20" debuglabel="97:Scutellar sculpture">
            <State ref="s54" debuglabel="100:Scutellum wrinkled"/>
          </Categorical>
          <Categorical ref="c33" debuglabel="165:Forewing pubescence">
            <State ref="s83" debuglabel="166:Forewing pubescent"/>
          </Categorical>
          <Categorical ref="c8" debuglabel="38:Genal pubescence">
            <State ref="s19" debuglabel="39:Gena glabrous, or with a few scattered setae along posterior edge"/>
          </Categorical>
          <Categorical ref="c21" debuglabel="102:Scutellar spine">
            <State ref="s56" debuglabel="103:Scutellum without a posterior spine"/>
          </Categorical>
          <Categorical ref="c9" debuglabel="41:Genal carina">
            <State ref="s20" debuglabel="40:Genal carina present"/>
          </Categorical>
          <Categorical ref="c34" debuglabel="168:Forewing fringe">
            <State ref="s85" debuglabel="169:Forewing with short hair fringe, shorter than depth of marginal cell"/>
          </Categorical>
          <Categorical ref="c10" debuglabel="44:Female antennal modification">
            <State ref="s23" debuglabel="45:Female antenna with F1–F4 of normal size, clava indistinct or distinct"/>
          </Categorical>
          <Categorical ref="c22" debuglabel="108:Mesoscutal sculpture">
            <State ref="s58" debuglabel="109:Mesoscutum smooth"/>
          </Categorical>
          <Categorical ref="c11" debuglabel="47:Male antennal modification">
            <State ref="s24" debuglabel="46:Antennal F2 modified in males, more or less asymmetric, more so than F1 (or rarely only as much as F1)"/>
          </Categorical>
          <Categorical ref="c23" debuglabel="111:Mesosomal sculpture">
            <State ref="s60" debuglabel="112:Mesosoma laterally polished, without striate sculpture"/>
          </Categorical>
          <Categorical ref="c24" debuglabel="114:Mesopleural triangle">
            <State ref="s61" debuglabel="113:Dorsal and ventral margins of mesopleural triangle smooth, rounded, indistinct"/>
          </Categorical>
          <Categorical ref="c12" debuglabel="50:Mesosomal shape">
            <State ref="s27" debuglabel="51:Mesosoma as high as long, mesoscutum obviously humped"/>
          </Categorical>
          <Categorical ref="c25" debuglabel="117:Mesopleural line">
            <State ref="s64" debuglabel="118:Mesopleural line present"/>
          </Categorical>
          <Categorical ref="c26" debuglabel="121:Mesopleural sculpture">
            <State ref="s66" debuglabel="120:Mesopleuron entirely smooth"/>
          </Categorical>
          <Categorical ref="c13" debuglabel="59:Pronotal lateral carina">
            <State ref="s28" debuglabel="58:Lateral pronotal carina absent"/>
          </Categorical>
          <Categorical ref="c27" debuglabel="124:Metapleural posteroventral corner pubescence">
            <State ref="s68" debuglabel="123:Posteroventral corner of metapleuron glabrous"/>
          </Categorical>
          <Categorical ref="c1" debuglabel="2:Size">
            <State ref="s1" debuglabel="191:Compact small wasps, less than 2 mm long"/>
          </Categorical>
        </SummaryData>
      </CodedDescription>
      <CodedDescription id="cd19" debuglabel="213:Linoeucoila">
        <Representation>
          <Label>Linoeucoila</Label>
        </Representation>
        <Scope>
          <TaxonName ref="t19" debuglabel="213:Linoeucoila"/>
        </Scope>
        <SummaryData>
          <Categorical ref="c28" debuglabel="127:Metapleural posteroventral corner protrusion">
            <State ref="s71" debuglabel="128:Posteroventral corner of metapleuron not protruding"/>
          </Categorical>
          <Categorical ref="c14" debuglabel="62:Pronotal lateral fovea">
            <State ref="s32" debuglabel="64:Pronotal plate with lateral fovea open, lateral bridges absent"/>
          </Categorical>
          <Categorical ref="c1" debuglabel="2:Size">
            <State ref="s2" debuglabel="3:Large wasps, over 2 mm long"/>
          </Categorical>
          <Categorical ref="c15" debuglabel="66:Pronotal and mesoscutal pubescence">
            <State ref="s34" debuglabel="67:Pronotum and mesoscutum with scattered setae"/>
          </Categorical>
          <Categorical ref="c17" debuglabel="76:Parascutal impression">
            <State ref="s42" debuglabel="6:Parascutal impression short, indistinct"/>
          </Categorical>
          <Categorical ref="c16" debuglabel="71:Notauli configuration">
            <State ref="s36" debuglabel="70:Notauli absent"/>
          </Categorical>
          <Categorical ref="c2" debuglabel="10:Body compression">
            <State ref="s3" debuglabel="9:Body laterally compressed, narrow, with a protruding head"/>
          </Categorical>
          <Categorical ref="c3" debuglabel="13:Head shape including mandibles">
            <State ref="s6" debuglabel="15:Head elongate, deeper than wide"/>
          </Categorical>
          <Categorical ref="c4" debuglabel="17:Head relative width">
            <State ref="s8" debuglabel="18:Head as wide as metasoma"/>
          </Categorical>
          <Categorical ref="c19" debuglabel="88:Scutellar plate size">
            <State ref="s48" debuglabel="87:Scutellar plate small, teardrop shaped, covering less than half of the dorsal surface of the scutellum"/>
          </Categorical>
          <Categorical ref="c29" debuglabel="151:Forewing apical margin shape">
            <State ref="s73" debuglabel="152:Forewing apically rounded"/>
          </Categorical>
          <Categorical ref="c5" debuglabel="26:Clypeal shape">
            <State ref="s9" debuglabel="25:Clypeus flat and smooth (sub-quadrate)"/>
          </Categorical>
          <Categorical ref="c31" debuglabel="159:Forewing marginal cell shape">
            <State ref="s78" debuglabel="158:Forewing marginal cell elongate, longer than wide"/>
          </Categorical>
          <Categorical ref="c6" debuglabel="32:Facial protrubence">
            <State ref="s14" debuglabel="33:Face flat, lacking a protrusion between toruli"/>
          </Categorical>
          <Categorical ref="c7" debuglabel="35:Mandible shape">
            <State ref="s16" debuglabel="34:Mandibles of normal cynipoid appearance, triangular, not enlarged"/>
          </Categorical>
          <Categorical ref="c32" debuglabel="162:Forewing shape">
            <State ref="s81" debuglabel="163:Forewing broader &lt; than 3X longer than wide"/>
          </Categorical>
          <Categorical ref="c33" debuglabel="165:Forewing pubescence">
            <State ref="s82" debuglabel="164:Forewing with reduced pubescence, usually more or less hairless"/>
          </Categorical>
          <Categorical ref="c20" debuglabel="97:Scutellar sculpture">
            <State ref="s54" debuglabel="100:Scutellum wrinkled"/>
          </Categorical>
          <Categorical ref="c8" debuglabel="38:Genal pubescence">
            <State ref="s19" debuglabel="39:Gena glabrous, or with a few scattered setae along posterior edge"/>
          </Categorical>
          <Categorical ref="c34" debuglabel="168:Forewing fringe">
            <State ref="s84" debuglabel="167:Forewing with no hair fringe"/>
          </Categorical>
          <Categorical ref="c21" debuglabel="102:Scutellar spine">
            <State ref="s56" debuglabel="103:Scutellum without a posterior spine"/>
          </Categorical>
          <Categorical ref="c9" debuglabel="41:Genal carina">
            <State ref="s21" debuglabel="42:Genal carina absent, gena rounded"/>
          </Categorical>
          <Categorical ref="c10" debuglabel="44:Female antennal modification">
            <State ref="s23" debuglabel="45:Female antenna with F1–F4 of normal size, clava indistinct or distinct"/>
          </Categorical>
          <Categorical ref="c22" debuglabel="108:Mesoscutal sculpture">
            <State ref="s58" debuglabel="109:Mesoscutum smooth"/>
          </Categorical>
          <Categorical ref="c35" debuglabel="175:Metasomal base pubescence">
            <State ref="s87" debuglabel="174:Metasomal base with complete hairy ring, dorsally entire"/>
          </Categorical>
          <Categorical ref="c11" debuglabel="47:Male antennal modification">
            <State ref="s24" debuglabel="46:Antennal F2 modified in males, more or less asymmetric, more so than F1 (or rarely only as much as F1)"/>
          </Categorical>
          <Categorical ref="c23" debuglabel="111:Mesosomal sculpture">
            <State ref="s59" debuglabel="110:Mesosoma laterally with strongly striate sculpture"/>
          </Categorical>
          <Categorical ref="c24" debuglabel="114:Mesopleural triangle">
            <State ref="s61" debuglabel="113:Dorsal and ventral margins of mesopleural triangle smooth, rounded, indistinct"/>
          </Categorical>
          <Categorical ref="c12" debuglabel="50:Mesosomal shape">
            <State ref="s27" debuglabel="51:Mesosoma as high as long, mesoscutum obviously humped"/>
          </Categorical>
          <Categorical ref="c25" debuglabel="117:Mesopleural line">
            <State ref="s63" debuglabel="116:Mesopleural line absent"/>
          </Categorical>
          <Categorical ref="c13" debuglabel="59:Pronotal lateral carina">
            <State ref="s28" debuglabel="58:Lateral pronotal carina absent"/>
          </Categorical>
          <Categorical ref="c26" debuglabel="121:Mesopleural sculpture">
            <State ref="s67" debuglabel="122:Mesopleuron heavily striate"/>
          </Categorical>
          <Categorical ref="c27" debuglabel="124:Metapleural posteroventral corner pubescence">
            <State ref="s68" debuglabel="123:Posteroventral corner of metapleuron glabrous"/>
          </Categorical>
        </SummaryData>
      </CodedDescription>
      <CodedDescription id="cd20" debuglabel="214:Micreriodes">
        <Representation>
          <Label>Micreriodes</Label>
        </Representation>
        <Scope>
          <TaxonName ref="t20" debuglabel="214:Micreriodes"/>
        </Scope>
        <SummaryData>
          <Categorical ref="c28" debuglabel="127:Metapleural posteroventral corner protrusion">
            <State ref="s71" debuglabel="128:Posteroventral corner of metapleuron not protruding"/>
          </Categorical>
          <Categorical ref="c14" debuglabel="62:Pronotal lateral fovea">
            <State ref="s32" debuglabel="64:Pronotal plate with lateral fovea open, lateral bridges absent"/>
          </Categorical>
          <Categorical ref="c15" debuglabel="66:Pronotal and mesoscutal pubescence">
            <State ref="s33" debuglabel="65:Pronotum and mesoscutum with strongly reduced pubescence, almost absent"/>
          </Categorical>
          <Categorical ref="c17" debuglabel="76:Parascutal impression">
            <State ref="s42" debuglabel="6:Parascutal impression short, indistinct"/>
          </Categorical>
          <Categorical ref="c16" debuglabel="71:Notauli configuration">
            <State ref="s36" debuglabel="70:Notauli absent"/>
          </Categorical>
          <Categorical ref="c2" debuglabel="10:Body compression">
            <State ref="s3" debuglabel="9:Body laterally compressed, narrow, with a protruding head"/>
          </Categorical>
          <Categorical ref="c3" debuglabel="13:Head shape including mandibles">
            <State ref="s5" debuglabel="14:Head globular, about as deep as wide"/>
          </Categorical>
          <Categorical ref="c4" debuglabel="17:Head relative width">
            <State ref="s8" debuglabel="18:Head as wide as metasoma"/>
          </Categorical>
          <Categorical ref="c19" debuglabel="88:Scutellar plate size">
            <State ref="s48" debuglabel="87:Scutellar plate small, teardrop shaped, covering less than half of the dorsal surface of the scutellum"/>
          </Categorical>
          <Categorical ref="c29" debuglabel="151:Forewing apical margin shape">
            <State ref="s74" debuglabel="153:Forewing apex triangular, truncate"/>
          </Categorical>
          <Categorical ref="c5" debuglabel="26:Clypeal shape">
            <State ref="s9" debuglabel="25:Clypeus flat and smooth (sub-quadrate)"/>
          </Categorical>
          <Categorical ref="c30" debuglabel="155:Forewing marginal cell closure">
            <State ref="s75" debuglabel="154:Forewing marginal cell open"/>
          </Categorical>
          <Categorical ref="c6" debuglabel="32:Facial protrubence">
            <State ref="s14" debuglabel="33:Face flat, lacking a protrusion between toruli"/>
          </Categorical>
          <Categorical ref="c7" debuglabel="35:Mandible shape">
            <State ref="s16" debuglabel="34:Mandibles of normal cynipoid appearance, triangular, not enlarged"/>
          </Categorical>
          <Categorical ref="c32" debuglabel="162:Forewing shape">
            <State ref="s81" debuglabel="163:Forewing broader &lt; than 3X longer than wide"/>
          </Categorical>
          <Categorical ref="c20" debuglabel="97:Scutellar sculpture">
            <State ref="s54" debuglabel="100:Scutellum wrinkled"/>
          </Categorical>
          <Categorical ref="c33" debuglabel="165:Forewing pubescence">
            <State ref="s83" debuglabel="166:Forewing pubescent"/>
          </Categorical>
          <Categorical ref="c8" debuglabel="38:Genal pubescence">
            <State ref="s19" debuglabel="39:Gena glabrous, or with a few scattered setae along posterior edge"/>
          </Categorical>
          <Categorical ref="c21" debuglabel="102:Scutellar spine">
            <State ref="s56" debuglabel="103:Scutellum without a posterior spine"/>
          </Categorical>
          <Categorical ref="c9" debuglabel="41:Genal carina">
            <State ref="s20" debuglabel="40:Genal carina present"/>
          </Categorical>
          <Categorical ref="c34" debuglabel="168:Forewing fringe">
            <State ref="s86" debuglabel="170:Forewing with long hair fringe, longer than depth of marginal cell"/>
          </Categorical>
          <Categorical ref="c10" debuglabel="44:Female antennal modification">
            <State ref="s23" debuglabel="45:Female antenna with F1–F4 of normal size, clava indistinct or distinct"/>
          </Categorical>
          <Categorical ref="c22" debuglabel="108:Mesoscutal sculpture">
            <State ref="s58" debuglabel="109:Mesoscutum smooth"/>
          </Categorical>
          <Categorical ref="c35" debuglabel="175:Metasomal base pubescence">
            <State ref="s87" debuglabel="174:Metasomal base with complete hairy ring, dorsally entire"/>
          </Categorical>
          <Categorical ref="c11" debuglabel="47:Male antennal modification">
            <State ref="s25" debuglabel="48:Antennal F1 modified in males, asymmetric and more or less strongly curved, while F2 is not modified">
              <Modifier ref="mod2" debuglabel="2:uncertain"/>
            </State>
          </Categorical>
          <Categorical ref="c23" debuglabel="111:Mesosomal sculpture">
            <State ref="s60" debuglabel="112:Mesosoma laterally polished, without striate sculpture"/>
          </Categorical>
          <Categorical ref="c24" debuglabel="114:Mesopleural triangle">
            <State ref="s61" debuglabel="113:Dorsal and ventral margins of mesopleural triangle smooth, rounded, indistinct"/>
          </Categorical>
          <Categorical ref="c12" debuglabel="50:Mesosomal shape">
            <State ref="s27" debuglabel="51:Mesosoma as high as long, mesoscutum obviously humped"/>
          </Categorical>
          <Categorical ref="c25" debuglabel="117:Mesopleural line">
            <State ref="s64" debuglabel="118:Mesopleural line present"/>
          </Categorical>
          <Categorical ref="c26" debuglabel="121:Mesopleural sculpture">
            <State ref="s66" debuglabel="120:Mesopleuron entirely smooth"/>
          </Categorical>
          <Categorical ref="c13" debuglabel="59:Pronotal lateral carina">
            <State ref="s28" debuglabel="58:Lateral pronotal carina absent"/>
          </Categorical>
          <Categorical ref="c27" debuglabel="124:Metapleural posteroventral corner pubescence">
            <State ref="s68" debuglabel="123:Posteroventral corner of metapleuron glabrous"/>
          </Categorical>
          <Categorical ref="c1" debuglabel="2:Size">
            <State ref="s1" debuglabel="191:Compact small wasps, less than 2 mm long"/>
          </Categorical>
        </SummaryData>
      </CodedDescription>
      <CodedDescription id="cd21" debuglabel="215:Nanocthulhu">
        <Representation>
          <Label>Nanocthulhu</Label>
        </Representation>
        <Scope>
          <TaxonName ref="t21" debuglabel="215:Nanocthulhu"/>
        </Scope>
        <SummaryData>
          <Categorical ref="c28" debuglabel="127:Metapleural posteroventral corner protrusion">
            <State ref="s71" debuglabel="128:Posteroventral corner of metapleuron not protruding"/>
          </Categorical>
          <Categorical ref="c15" debuglabel="66:Pronotal and mesoscutal pubescence">
            <State ref="s34" debuglabel="67:Pronotum and mesoscutum with scattered setae"/>
          </Categorical>
          <Categorical ref="c6" debuglabel="32:Facial protrubence">
            <State ref="s15" debuglabel="4:Face with fuscina on frons between toruli"/>
          </Categorical>
          <Categorical ref="c17" debuglabel="76:Parascutal impression">
            <State ref="s42" debuglabel="6:Parascutal impression short, indistinct"/>
          </Categorical>
          <Categorical ref="c16" debuglabel="71:Notauli configuration">
            <State ref="s36" debuglabel="70:Notauli absent"/>
          </Categorical>
          <Categorical ref="c2" debuglabel="10:Body compression">
            <State ref="s3" debuglabel="9:Body laterally compressed, narrow, with a protruding head"/>
          </Categorical>
          <Categorical ref="c3" debuglabel="13:Head shape including mandibles">
            <State ref="s6" debuglabel="15:Head elongate, deeper than wide"/>
          </Categorical>
          <Categorical ref="c4" debuglabel="17:Head relative width">
            <State ref="s8" debuglabel="18:Head as wide as metasoma"/>
          </Categorical>
          <Categorical ref="c19" debuglabel="88:Scutellar plate size">
            <State ref="s48" debuglabel="87:Scutellar plate small, teardrop shaped, covering less than half of the dorsal surface of the scutellum"/>
          </Categorical>
          <Categorical ref="c29" debuglabel="151:Forewing apical margin shape">
            <State ref="s73" debuglabel="152:Forewing apically rounded"/>
          </Categorical>
          <Categorical ref="c5" debuglabel="26:Clypeal shape">
            <State ref="s10" debuglabel="28:Clypeus extended into a massive corniculum, with a fuscina on frons"/>
          </Categorical>
          <Categorical ref="c30" debuglabel="155:Forewing marginal cell closure">
            <State ref="s77" debuglabel="157:Forewing marginal cell closed"/>
          </Categorical>
          <Categorical ref="c32" debuglabel="162:Forewing shape">
            <State ref="s81" debuglabel="163:Forewing broader &lt; than 3X longer than wide"/>
          </Categorical>
          <Categorical ref="c7" debuglabel="35:Mandible shape">
            <State ref="s17" debuglabel="36:Mandibles elongate, paddle-shaped"/>
          </Categorical>
          <Categorical ref="c20" debuglabel="97:Scutellar sculpture">
            <State ref="s54" debuglabel="100:Scutellum wrinkled"/>
          </Categorical>
          <Categorical ref="c33" debuglabel="165:Forewing pubescence">
            <State ref="s83" debuglabel="166:Forewing pubescent"/>
          </Categorical>
          <Categorical ref="c8" debuglabel="38:Genal pubescence">
            <State ref="s19" debuglabel="39:Gena glabrous, or with a few scattered setae along posterior edge"/>
          </Categorical>
          <Categorical ref="c21" debuglabel="102:Scutellar spine">
            <State ref="s56" debuglabel="103:Scutellum without a posterior spine"/>
          </Categorical>
          <Categorical ref="c9" debuglabel="41:Genal carina">
            <State ref="s20" debuglabel="40:Genal carina present"/>
          </Categorical>
          <Categorical ref="c34" debuglabel="168:Forewing fringe">
            <State ref="s86" debuglabel="170:Forewing with long hair fringe, longer than depth of marginal cell"/>
          </Categorical>
          <Categorical ref="c10" debuglabel="44:Female antennal modification">
            <State ref="s23" debuglabel="45:Female antenna with F1–F4 of normal size, clava indistinct or distinct"/>
          </Categorical>
          <Categorical ref="c22" debuglabel="108:Mesoscutal sculpture">
            <State ref="s58" debuglabel="109:Mesoscutum smooth"/>
          </Categorical>
          <Categorical ref="c11" debuglabel="47:Male antennal modification">
            <State ref="s25" debuglabel="48:Antennal F1 modified in males, asymmetric and more or less strongly curved, while F2 is not modified">
              <Modifier ref="mod2" debuglabel="2:uncertain"/>
            </State>
          </Categorical>
          <Categorical ref="c23" debuglabel="111:Mesosomal sculpture">
            <State ref="s60" debuglabel="112:Mesosoma laterally polished, without striate sculpture"/>
          </Categorical>
          <Categorical ref="c12" debuglabel="50:Mesosomal shape">
            <State ref="s26" debuglabel="49:Mesosoma elongate, much longer than high, with an almost flat mesoscutum"/>
          </Categorical>
          <Categorical ref="c35" debuglabel="175:Metasomal base pubescence">
            <State ref="s90" debuglabel="177:Metasomal base glabrous or with scattered hairs only"/>
          </Categorical>
          <Categorical ref="c24" debuglabel="114:Mesopleural triangle">
            <State ref="s61" debuglabel="113:Dorsal and ventral margins of mesopleural triangle smooth, rounded, indistinct"/>
          </Categorical>
          <Categorical ref="c25" debuglabel="117:Mesopleural line">
            <State ref="s64" debuglabel="118:Mesopleural line present"/>
          </Categorical>
          <Categorical ref="c26" debuglabel="121:Mesopleural sculpture">
            <State ref="s66" debuglabel="120:Mesopleuron entirely smooth"/>
          </Categorical>
          <Categorical ref="c13" debuglabel="59:Pronotal lateral carina">
            <State ref="s28" debuglabel="58:Lateral pronotal carina absent"/>
          </Categorical>
          <Categorical ref="c27" debuglabel="124:Metapleural posteroventral corner pubescence">
            <State ref="s68" debuglabel="123:Posteroventral corner of metapleuron glabrous"/>
          </Categorical>
          <Categorical ref="c1" debuglabel="2:Size">
            <State ref="s1" debuglabel="191:Compact small wasps, less than 2 mm long"/>
          </Categorical>
          <Categorical ref="c14" debuglabel="62:Pronotal lateral fovea">
            <State ref="s31" debuglabel="63:Pronotal plate with closed lateral foveae, lateral bridges present"/>
          </Categorical>
        </SummaryData>
      </CodedDescription>
      <CodedDescription id="cd22" debuglabel="216:Nordlanderia">
        <Representation>
          <Label>Nordlanderia</Label>
        </Representation>
        <Scope>
          <TaxonName ref="t22" debuglabel="216:Nordlanderia"/>
        </Scope>
        <SummaryData>
          <Categorical ref="c28" debuglabel="127:Metapleural posteroventral corner protrusion">
            <State ref="s71" debuglabel="128:Posteroventral corner of metapleuron not protruding"/>
          </Categorical>
          <Categorical ref="c14" debuglabel="62:Pronotal lateral fovea">
            <State ref="s32" debuglabel="64:Pronotal plate with lateral fovea open, lateral bridges absent"/>
          </Categorical>
          <Categorical ref="c15" debuglabel="66:Pronotal and mesoscutal pubescence">
            <State ref="s34" debuglabel="67:Pronotum and mesoscutum with scattered setae"/>
          </Categorical>
          <Categorical ref="c16" debuglabel="71:Notauli configuration">
            <State ref="s37" debuglabel="72:Notauli shallow and indistinct for their entire length, often not visible in middle of mesoscutum"/>
          </Categorical>
          <Categorical ref="c2" debuglabel="10:Body compression">
            <State ref="s4" debuglabel="11:Body of normal shape, not laterally compressed"/>
          </Categorical>
          <Categorical ref="c17" debuglabel="76:Parascutal impression">
            <State ref="s40" debuglabel="77:Parascutal impression complete, not interrupted"/>
          </Categorical>
          <Categorical ref="c3" debuglabel="13:Head shape including mandibles">
            <State ref="s5" debuglabel="14:Head globular, about as deep as wide"/>
          </Categorical>
          <Categorical ref="c18" debuglabel="79:Scutellar plate armature">
            <State ref="s44" debuglabel="80:Scutellar plate with several small paired protuberances along the perimeter"/>
          </Categorical>
          <Categorical ref="c4" debuglabel="17:Head relative width">
            <State ref="s8" debuglabel="18:Head as wide as metasoma"/>
          </Categorical>
          <Categorical ref="c29" debuglabel="151:Forewing apical margin shape">
            <State ref="s73" debuglabel="152:Forewing apically rounded"/>
          </Categorical>
          <Categorical ref="c19" debuglabel="88:Scutellar plate size">
            <State ref="s49" debuglabel="89:Scutellar plate large, covering over half of the dorsal surface of the scutellum"/>
          </Categorical>
          <Categorical ref="c5" debuglabel="26:Clypeal shape">
            <State ref="s12" debuglabel="30:Clypeus (and malar space) with conical protuberances"/>
          </Categorical>
          <Categorical ref="c6" debuglabel="32:Facial protrubence">
            <State ref="s14" debuglabel="33:Face flat, lacking a protrusion between toruli"/>
          </Categorical>
          <Categorical ref="c7" debuglabel="35:Mandible shape">
            <State ref="s16" debuglabel="34:Mandibles of normal cynipoid appearance, triangular, not enlarged"/>
          </Categorical>
          <Categorical ref="c32" debuglabel="162:Forewing shape">
            <State ref="s81" debuglabel="163:Forewing broader &lt; than 3X longer than wide"/>
          </Categorical>
          <Categorical ref="c20" debuglabel="97:Scutellar sculpture">
            <State ref="s54" debuglabel="100:Scutellum wrinkled"/>
          </Categorical>
          <Categorical ref="c33" debuglabel="165:Forewing pubescence">
            <State ref="s83" debuglabel="166:Forewing pubescent"/>
          </Categorical>
          <Categorical ref="c8" debuglabel="38:Genal pubescence">
            <State ref="s19" debuglabel="39:Gena glabrous, or with a few scattered setae along posterior edge"/>
          </Categorical>
          <Categorical ref="c21" debuglabel="102:Scutellar spine">
            <State ref="s56" debuglabel="103:Scutellum without a posterior spine"/>
          </Categorical>
          <Categorical ref="c9" debuglabel="41:Genal carina">
            <State ref="s20" debuglabel="40:Genal carina present"/>
          </Categorical>
          <Categorical ref="c34" debuglabel="168:Forewing fringe">
            <State ref="s85" debuglabel="169:Forewing with short hair fringe, shorter than depth of marginal cell"/>
          </Categorical>
          <Categorical ref="c10" debuglabel="44:Female antennal modification">
            <State ref="s23" debuglabel="45:Female antenna with F1–F4 of normal size, clava indistinct or distinct"/>
          </Categorical>
          <Categorical ref="c22" debuglabel="108:Mesoscutal sculpture">
            <State ref="s58" debuglabel="109:Mesoscutum smooth"/>
          </Categorical>
          <Categorical ref="c11" debuglabel="47:Male antennal modification">
            <State ref="s25" debuglabel="48:Antennal F1 modified in males, asymmetric and more or less strongly curved, while F2 is not modified">
              <Modifier ref="mod2" debuglabel="2:uncertain"/>
            </State>
          </Categorical>
          <Categorical ref="c23" debuglabel="111:Mesosomal sculpture">
            <State ref="s60" debuglabel="112:Mesosoma laterally polished, without striate sculpture"/>
          </Categorical>
          <Categorical ref="c35" debuglabel="175:Metasomal base pubescence">
            <State ref="s90" debuglabel="177:Metasomal base glabrous or with scattered hairs only"/>
          </Categorical>
          <Categorical ref="c12" debuglabel="50:Mesosomal shape">
            <State ref="s27" debuglabel="51:Mesosoma as high as long, mesoscutum obviously humped"/>
          </Categorical>
          <Categorical ref="c24" debuglabel="114:Mesopleural triangle">
            <State ref="s62" debuglabel="115:Dorsal and ventral margins of mesopleural triangle cleft, distinctly delineated"/>
          </Categorical>
          <Categorical ref="c25" debuglabel="117:Mesopleural line">
            <State ref="s64" debuglabel="118:Mesopleural line present"/>
          </Categorical>
          <Categorical ref="c26" debuglabel="121:Mesopleural sculpture">
            <State ref="s66" debuglabel="120:Mesopleuron entirely smooth"/>
          </Categorical>
          <Categorical ref="c27" debuglabel="124:Metapleural posteroventral corner pubescence">
            <State ref="s68" debuglabel="123:Posteroventral corner of metapleuron glabrous"/>
          </Categorical>
          <Categorical ref="c13" debuglabel="59:Pronotal lateral carina">
            <State ref="s29" debuglabel="60:Lateral pronotal carina present"/>
          </Categorical>
          <Categorical ref="c1" debuglabel="2:Size">
            <State ref="s1" debuglabel="191:Compact small wasps, less than 2 mm long"/>
          </Categorical>
        </SummaryData>
      </CodedDescription>
      <CodedDescription id="cd23" debuglabel="217:Paradiglyphosema">
        <Representation>
          <Label>Paradiglyphosema</Label>
        </Representation>
        <Scope>
          <TaxonName ref="t23" debuglabel="217:Paradiglyphosema"/>
        </Scope>
        <SummaryData>
          <Categorical ref="c28" debuglabel="127:Metapleural posteroventral corner protrusion">
            <State ref="s71" debuglabel="128:Posteroventral corner of metapleuron not protruding"/>
          </Categorical>
          <Categorical ref="c14" debuglabel="62:Pronotal lateral fovea">
            <State ref="s32" debuglabel="64:Pronotal plate with lateral fovea open, lateral bridges absent"/>
          </Categorical>
          <Categorical ref="c1" debuglabel="2:Size">
            <State ref="s2" debuglabel="3:Large wasps, over 2 mm long"/>
            <State ref="s1" debuglabel="191:Compact small wasps, less than 2 mm long"/>
          </Categorical>
          <Categorical ref="c15" debuglabel="66:Pronotal and mesoscutal pubescence">
            <State ref="s34" debuglabel="67:Pronotum and mesoscutum with scattered setae"/>
          </Categorical>
          <Categorical ref="c16" debuglabel="71:Notauli configuration">
            <State ref="s39" debuglabel="74:Notauli well-developed; deep, wide and often sculptured"/>
          </Categorical>
          <Categorical ref="c2" debuglabel="10:Body compression">
            <State ref="s4" debuglabel="11:Body of normal shape, not laterally compressed"/>
          </Categorical>
          <Categorical ref="c17" debuglabel="76:Parascutal impression">
            <State ref="s41" debuglabel="75:Parascutal impression interrupted near origin of notauli"/>
          </Categorical>
          <Categorical ref="c3" debuglabel="13:Head shape including mandibles">
            <State ref="s5" debuglabel="14:Head globular, about as deep as wide"/>
          </Categorical>
          <Categorical ref="c4" debuglabel="17:Head relative width">
            <State ref="s7" debuglabel="16:Head wider than metasoma"/>
          </Categorical>
          <Categorical ref="c19" debuglabel="88:Scutellar plate size">
            <State ref="s48" debuglabel="87:Scutellar plate small, teardrop shaped, covering less than half of the dorsal surface of the scutellum"/>
          </Categorical>
          <Categorical ref="c29" debuglabel="151:Forewing apical margin shape">
            <State ref="s73" debuglabel="152:Forewing apically rounded"/>
          </Categorical>
          <Categorical ref="c5" debuglabel="26:Clypeal shape">
            <State ref="s9" debuglabel="25:Clypeus flat and smooth (sub-quadrate)"/>
          </Categorical>
          <Categorical ref="c6" debuglabel="32:Facial protrubence">
            <State ref="s14" debuglabel="33:Face flat, lacking a protrusion between toruli"/>
          </Categorical>
          <Categorical ref="c7" debuglabel="35:Mandible shape">
            <State ref="s16" debuglabel="34:Mandibles of normal cynipoid appearance, triangular, not enlarged"/>
          </Categorical>
          <Categorical ref="c32" debuglabel="162:Forewing shape">
            <State ref="s81" debuglabel="163:Forewing broader &lt; than 3X longer than wide"/>
          </Categorical>
          <Categorical ref="c20" debuglabel="97:Scutellar sculpture">
            <State ref="s53" debuglabel="99:Scutellum foveate"/>
          </Categorical>
          <Categorical ref="c33" debuglabel="165:Forewing pubescence">
            <State ref="s83" debuglabel="166:Forewing pubescent"/>
          </Categorical>
          <Categorical ref="c8" debuglabel="38:Genal pubescence">
            <State ref="s19" debuglabel="39:Gena glabrous, or with a few scattered setae along posterior edge"/>
          </Categorical>
          <Categorical ref="c21" debuglabel="102:Scutellar spine">
            <State ref="s56" debuglabel="103:Scutellum without a posterior spine"/>
          </Categorical>
          <Categorical ref="c9" debuglabel="41:Genal carina">
            <State ref="s20" debuglabel="40:Genal carina present"/>
          </Categorical>
          <Categorical ref="c34" debuglabel="168:Forewing fringe">
            <State ref="s85" debuglabel="169:Forewing with short hair fringe, shorter than depth of marginal cell"/>
          </Categorical>
          <Categorical ref="c10" debuglabel="44:Female antennal modification">
            <State ref="s23" debuglabel="45:Female antenna with F1–F4 of normal size, clava indistinct or distinct"/>
          </Categorical>
          <Categorical ref="c22" debuglabel="108:Mesoscutal sculpture">
            <State ref="s58" debuglabel="109:Mesoscutum smooth"/>
          </Categorical>
          <Categorical ref="c11" debuglabel="47:Male antennal modification">
            <State ref="s25" debuglabel="48:Antennal F1 modified in males, asymmetric and more or less strongly curved, while F2 is not modified">
              <Modifier ref="mod2" debuglabel="2:uncertain"/>
            </State>
          </Categorical>
          <Categorical ref="c23" debuglabel="111:Mesosomal sculpture">
            <State ref="s60" debuglabel="112:Mesosoma laterally polished, without striate sculpture"/>
          </Categorical>
          <Categorical ref="c35" debuglabel="175:Metasomal base pubescence">
            <State ref="s90" debuglabel="177:Metasomal base glabrous or with scattered hairs only"/>
          </Categorical>
          <Categorical ref="c12" debuglabel="50:Mesosomal shape">
            <State ref="s27" debuglabel="51:Mesosoma as high as long, mesoscutum obviously humped"/>
          </Categorical>
          <Categorical ref="c24" debuglabel="114:Mesopleural triangle">
            <State ref="s62" debuglabel="115:Dorsal and ventral margins of mesopleural triangle cleft, distinctly delineated"/>
          </Categorical>
          <Categorical ref="c25" debuglabel="117:Mesopleural line">
            <State ref="s64" debuglabel="118:Mesopleural line present"/>
          </Categorical>
          <Categorical ref="c13" debuglabel="59:Pronotal lateral carina">
            <State ref="s29" debuglabel="60:Lateral pronotal carina present"/>
          </Categorical>
          <Categorical ref="c27" debuglabel="124:Metapleural posteroventral corner pubescence">
            <State ref="s69" debuglabel="125:Posteroventral corner of metapleuron pubescent"/>
          </Categorical>
        </SummaryData>
      </CodedDescription>
      <CodedDescription id="cd24" debuglabel="218:Rhoptromeris">
        <Representation>
          <Label>Rhoptromeris</Label>
        </Representation>
        <Scope>
          <TaxonName ref="t24" debuglabel="218:Rhoptromeris"/>
        </Scope>
        <SummaryData>
          <Categorical ref="c28" debuglabel="127:Metapleural posteroventral corner protrusion">
            <State ref="s71" debuglabel="128:Posteroventral corner of metapleuron not protruding"/>
          </Categorical>
          <Categorical ref="c15" debuglabel="66:Pronotal and mesoscutal pubescence">
            <State ref="s33" debuglabel="65:Pronotum and mesoscutum with strongly reduced pubescence, almost absent"/>
          </Categorical>
          <Categorical ref="c17" debuglabel="76:Parascutal impression">
            <State ref="s42" debuglabel="6:Parascutal impression short, indistinct"/>
          </Categorical>
          <Categorical ref="c16" debuglabel="71:Notauli configuration">
            <State ref="s36" debuglabel="70:Notauli absent"/>
          </Categorical>
          <Categorical ref="c2" debuglabel="10:Body compression">
            <State ref="s3" debuglabel="9:Body laterally compressed, narrow, with a protruding head"/>
          </Categorical>
          <Categorical ref="c3" debuglabel="13:Head shape including mandibles">
            <State ref="s5" debuglabel="14:Head globular, about as deep as wide"/>
          </Categorical>
          <Categorical ref="c4" debuglabel="17:Head relative width">
            <State ref="s8" debuglabel="18:Head as wide as metasoma"/>
          </Categorical>
          <Categorical ref="c19" debuglabel="88:Scutellar plate size">
            <State ref="s48" debuglabel="87:Scutellar plate small, teardrop shaped, covering less than half of the dorsal surface of the scutellum"/>
          </Categorical>
          <Categorical ref="c29" debuglabel="151:Forewing apical margin shape">
            <State ref="s73" debuglabel="152:Forewing apically rounded"/>
            <State ref="s74" debuglabel="153:Forewing apex triangular, truncate"/>
          </Categorical>
          <Categorical ref="c30" debuglabel="155:Forewing marginal cell closure">
            <State ref="s77" debuglabel="157:Forewing marginal cell closed"/>
          </Categorical>
          <Categorical ref="c6" debuglabel="32:Facial protrubence">
            <State ref="s14" debuglabel="33:Face flat, lacking a protrusion between toruli"/>
          </Categorical>
          <Categorical ref="c7" debuglabel="35:Mandible shape">
            <State ref="s16" debuglabel="34:Mandibles of normal cynipoid appearance, triangular, not enlarged"/>
          </Categorical>
          <Categorical ref="c32" debuglabel="162:Forewing shape">
            <State ref="s81" debuglabel="163:Forewing broader &lt; than 3X longer than wide"/>
          </Categorical>
          <Categorical ref="c20" debuglabel="97:Scutellar sculpture">
            <State ref="s54" debuglabel="100:Scutellum wrinkled"/>
          </Categorical>
          <Categorical ref="c33" debuglabel="165:Forewing pubescence">
            <State ref="s83" debuglabel="166:Forewing pubescent"/>
          </Categorical>
          <Categorical ref="c8" debuglabel="38:Genal pubescence">
            <State ref="s19" debuglabel="39:Gena glabrous, or with a few scattered setae along posterior edge"/>
          </Categorical>
          <Categorical ref="c21" debuglabel="102:Scutellar spine">
            <State ref="s56" debuglabel="103:Scutellum without a posterior spine"/>
          </Categorical>
          <Categorical ref="c34" debuglabel="168:Forewing fringe">
            <State ref="s86" debuglabel="170:Forewing with long hair fringe, longer than depth of marginal cell"/>
          </Categorical>
          <Categorical ref="c9" debuglabel="41:Genal carina">
            <State ref="s21" debuglabel="42:Genal carina absent, gena rounded"/>
          </Categorical>
          <Categorical ref="c10" debuglabel="44:Female antennal modification">
            <State ref="s23" debuglabel="45:Female antenna with F1–F4 of normal size, clava indistinct or distinct"/>
          </Categorical>
          <Categorical ref="c22" debuglabel="108:Mesoscutal sculpture">
            <State ref="s58" debuglabel="109:Mesoscutum smooth"/>
          </Categorical>
          <Categorical ref="c35" debuglabel="175:Metasomal base pubescence">
            <State ref="s87" debuglabel="174:Metasomal base with complete hairy ring, dorsally entire"/>
          </Categorical>
          <Categorical ref="c11" debuglabel="47:Male antennal modification">
            <State ref="s25" debuglabel="48:Antennal F1 modified in males, asymmetric and more or less strongly curved, while F2 is not modified">
              <Modifier ref="mod2" debuglabel="2:uncertain"/>
            </State>
          </Categorical>
          <Categorical ref="c23" debuglabel="111:Mesosomal sculpture">
            <State ref="s60" debuglabel="112:Mesosoma laterally polished, without striate sculpture"/>
          </Categorical>
          <Categorical ref="c24" debuglabel="114:Mesopleural triangle">
            <State ref="s61" debuglabel="113:Dorsal and ventral margins of mesopleural triangle smooth, rounded, indistinct"/>
          </Categorical>
          <Categorical ref="c12" debuglabel="50:Mesosomal shape">
            <State ref="s27" debuglabel="51:Mesosoma as high as long, mesoscutum obviously humped"/>
          </Categorical>
          <Categorical ref="c25" debuglabel="117:Mesopleural line">
            <State ref="s63" debuglabel="116:Mesopleural line absent"/>
            <State ref="s64" debuglabel="118:Mesopleural line present"/>
          </Categorical>
          <Categorical ref="c26" debuglabel="121:Mesopleural sculpture">
            <State ref="s66" debuglabel="120:Mesopleuron entirely smooth"/>
          </Categorical>
          <Categorical ref="c13" debuglabel="59:Pronotal lateral carina">
            <State ref="s28" debuglabel="58:Lateral pronotal carina absent"/>
          </Categorical>
          <Categorical ref="c27" debuglabel="124:Metapleural posteroventral corner pubescence">
            <State ref="s68" debuglabel="123:Posteroventral corner of metapleuron glabrous"/>
          </Categorical>
          <Categorical ref="c1" debuglabel="2:Size">
            <State ref="s1" debuglabel="191:Compact small wasps, less than 2 mm long"/>
          </Categorical>
          <Categorical ref="c14" debuglabel="62:Pronotal lateral fovea">
            <State ref="s31" debuglabel="63:Pronotal plate with closed lateral foveae, lateral bridges present"/>
          </Categorical>
        </SummaryData>
      </CodedDescription>
      <CodedDescription id="cd25" debuglabel="220:Stentorceps">
        <Representation>
          <Label>Stentorceps</Label>
        </Representation>
        <Scope>
          <TaxonName ref="t25" debuglabel="220:Stentorceps"/>
        </Scope>
        <SummaryData>
          <Categorical ref="c28" debuglabel="127:Metapleural posteroventral corner protrusion">
            <State ref="s71" debuglabel="128:Posteroventral corner of metapleuron not protruding"/>
          </Categorical>
          <Categorical ref="c15" debuglabel="66:Pronotal and mesoscutal pubescence">
            <State ref="s34" debuglabel="67:Pronotum and mesoscutum with scattered setae"/>
          </Categorical>
          <Categorical ref="c17" debuglabel="76:Parascutal impression">
            <State ref="s42" debuglabel="6:Parascutal impression short, indistinct"/>
          </Categorical>
          <Categorical ref="c16" debuglabel="71:Notauli configuration">
            <State ref="s36" debuglabel="70:Notauli absent"/>
          </Categorical>
          <Categorical ref="c35" debuglabel="175:Metasomal base pubescence">
            <State ref="s88" debuglabel="7:Metasomal base with hairy ring that is broadly interrupted dorsally"/>
          </Categorical>
          <Categorical ref="c2" debuglabel="10:Body compression">
            <State ref="s3" debuglabel="9:Body laterally compressed, narrow, with a protruding head"/>
          </Categorical>
          <Categorical ref="c3" debuglabel="13:Head shape including mandibles">
            <State ref="s5" debuglabel="14:Head globular, about as deep as wide"/>
          </Categorical>
          <Categorical ref="c4" debuglabel="17:Head relative width">
            <State ref="s8" debuglabel="18:Head as wide as metasoma"/>
          </Categorical>
          <Categorical ref="c19" debuglabel="88:Scutellar plate size">
            <State ref="s48" debuglabel="87:Scutellar plate small, teardrop shaped, covering less than half of the dorsal surface of the scutellum"/>
          </Categorical>
          <Categorical ref="c29" debuglabel="151:Forewing apical margin shape">
            <State ref="s73" debuglabel="152:Forewing apically rounded"/>
            <State ref="s74" debuglabel="153:Forewing apex triangular, truncate"/>
          </Categorical>
          <Categorical ref="c30" debuglabel="155:Forewing marginal cell closure">
            <State ref="s77" debuglabel="157:Forewing marginal cell closed"/>
          </Categorical>
          <Categorical ref="c5" debuglabel="26:Clypeal shape">
            <State ref="s11" debuglabel="29:Clypeus ventrally outstretched"/>
          </Categorical>
          <Categorical ref="c6" debuglabel="32:Facial protrubence">
            <State ref="s13" debuglabel="31:Face with trumpet-shaped anteroventral protrusion between toruli"/>
          </Categorical>
          <Categorical ref="c32" debuglabel="162:Forewing shape">
            <State ref="s80" debuglabel="161:Forewing narrow > than 3X longer than wide"/>
          </Categorical>
          <Categorical ref="c7" debuglabel="35:Mandible shape">
            <State ref="s17" debuglabel="36:Mandibles elongate, paddle-shaped"/>
          </Categorical>
          <Categorical ref="c20" debuglabel="97:Scutellar sculpture">
            <State ref="s54" debuglabel="100:Scutellum wrinkled"/>
          </Categorical>
          <Categorical ref="c33" debuglabel="165:Forewing pubescence">
            <State ref="s83" debuglabel="166:Forewing pubescent"/>
          </Categorical>
          <Categorical ref="c8" debuglabel="38:Genal pubescence">
            <State ref="s19" debuglabel="39:Gena glabrous, or with a few scattered setae along posterior edge"/>
          </Categorical>
          <Categorical ref="c21" debuglabel="102:Scutellar spine">
            <State ref="s56" debuglabel="103:Scutellum without a posterior spine"/>
          </Categorical>
          <Categorical ref="c34" debuglabel="168:Forewing fringe">
            <State ref="s86" debuglabel="170:Forewing with long hair fringe, longer than depth of marginal cell"/>
          </Categorical>
          <Categorical ref="c9" debuglabel="41:Genal carina">
            <State ref="s21" debuglabel="42:Genal carina absent, gena rounded"/>
          </Categorical>
          <Categorical ref="c10" debuglabel="44:Female antennal modification">
            <State ref="s23" debuglabel="45:Female antenna with F1–F4 of normal size, clava indistinct or distinct"/>
          </Categorical>
          <Categorical ref="c22" debuglabel="108:Mesoscutal sculpture">
            <State ref="s58" debuglabel="109:Mesoscutum smooth"/>
          </Categorical>
          <Categorical ref="c11" debuglabel="47:Male antennal modification">
            <State ref="s25" debuglabel="48:Antennal F1 modified in males, asymmetric and more or less strongly curved, while F2 is not modified">
              <Modifier ref="mod2" debuglabel="2:uncertain"/>
            </State>
          </Categorical>
          <Categorical ref="c23" debuglabel="111:Mesosomal sculpture">
            <State ref="s60" debuglabel="112:Mesosoma laterally polished, without striate sculpture"/>
          </Categorical>
          <Categorical ref="c12" debuglabel="50:Mesosomal shape">
            <State ref="s26" debuglabel="49:Mesosoma elongate, much longer than high, with an almost flat mesoscutum"/>
          </Categorical>
          <Categorical ref="c24" debuglabel="114:Mesopleural triangle">
            <State ref="s61" debuglabel="113:Dorsal and ventral margins of mesopleural triangle smooth, rounded, indistinct"/>
          </Categorical>
          <Categorical ref="c25" debuglabel="117:Mesopleural line">
            <State ref="s64" debuglabel="118:Mesopleural line present"/>
          </Categorical>
          <Categorical ref="c26" debuglabel="121:Mesopleural sculpture">
            <State ref="s66" debuglabel="120:Mesopleuron entirely smooth"/>
          </Categorical>
          <Categorical ref="c13" debuglabel="59:Pronotal lateral carina">
            <State ref="s28" debuglabel="58:Lateral pronotal carina absent"/>
          </Categorical>
          <Categorical ref="c27" debuglabel="124:Metapleural posteroventral corner pubescence">
            <State ref="s68" debuglabel="123:Posteroventral corner of metapleuron glabrous"/>
          </Categorical>
          <Categorical ref="c1" debuglabel="2:Size">
            <State ref="s1" debuglabel="191:Compact small wasps, less than 2 mm long"/>
          </Categorical>
          <Categorical ref="c14" debuglabel="62:Pronotal lateral fovea">
            <State ref="s31" debuglabel="63:Pronotal plate with closed lateral foveae, lateral bridges present"/>
          </Categorical>
        </SummaryData>
      </CodedDescription>
      <CodedDescription id="cd26" debuglabel="221:Trichoplasta">
        <Representation>
          <Label>Trichoplasta</Label>
        </Representation>
        <Scope>
          <TaxonName ref="t26" debuglabel="221:Trichoplasta"/>
        </Scope>
        <SummaryData>
          <Categorical ref="c28" debuglabel="127:Metapleural posteroventral corner protrusion">
            <State ref="s71" debuglabel="128:Posteroventral corner of metapleuron not protruding"/>
          </Categorical>
          <Categorical ref="c15" debuglabel="66:Pronotal and mesoscutal pubescence">
            <State ref="s33" debuglabel="65:Pronotum and mesoscutum with strongly reduced pubescence, almost absent"/>
          </Categorical>
          <Categorical ref="c1" debuglabel="2:Size">
            <State ref="s2" debuglabel="3:Large wasps, over 2 mm long"/>
          </Categorical>
          <Categorical ref="c17" debuglabel="76:Parascutal impression">
            <State ref="s42" debuglabel="6:Parascutal impression short, indistinct"/>
          </Categorical>
          <Categorical ref="c16" debuglabel="71:Notauli configuration">
            <State ref="s36" debuglabel="70:Notauli absent"/>
          </Categorical>
          <Categorical ref="c35" debuglabel="175:Metasomal base pubescence">
            <State ref="s88" debuglabel="7:Metasomal base with hairy ring that is broadly interrupted dorsally"/>
          </Categorical>
          <Categorical ref="c2" debuglabel="10:Body compression">
            <State ref="s3" debuglabel="9:Body laterally compressed, narrow, with a protruding head"/>
          </Categorical>
          <Categorical ref="c3" debuglabel="13:Head shape including mandibles">
            <State ref="s5" debuglabel="14:Head globular, about as deep as wide"/>
          </Categorical>
          <Categorical ref="c4" debuglabel="17:Head relative width">
            <State ref="s8" debuglabel="18:Head as wide as metasoma"/>
          </Categorical>
          <Categorical ref="c29" debuglabel="151:Forewing apical margin shape">
            <State ref="s73" debuglabel="152:Forewing apically rounded"/>
          </Categorical>
          <Categorical ref="c5" debuglabel="26:Clypeal shape">
            <State ref="s9" debuglabel="25:Clypeus flat and smooth (sub-quadrate)"/>
          </Categorical>
          <Categorical ref="c19" debuglabel="88:Scutellar plate size">
            <State ref="s49" debuglabel="89:Scutellar plate large, covering over half of the dorsal surface of the scutellum"/>
          </Categorical>
          <Categorical ref="c30" debuglabel="155:Forewing marginal cell closure">
            <State ref="s77" debuglabel="157:Forewing marginal cell closed"/>
          </Categorical>
          <Categorical ref="c6" debuglabel="32:Facial protrubence">
            <State ref="s14" debuglabel="33:Face flat, lacking a protrusion between toruli"/>
          </Categorical>
          <Categorical ref="c7" debuglabel="35:Mandible shape">
            <State ref="s16" debuglabel="34:Mandibles of normal cynipoid appearance, triangular, not enlarged"/>
          </Categorical>
          <Categorical ref="c32" debuglabel="162:Forewing shape">
            <State ref="s81" debuglabel="163:Forewing broader &lt; than 3X longer than wide"/>
          </Categorical>
          <Categorical ref="c20" debuglabel="97:Scutellar sculpture">
            <State ref="s53" debuglabel="99:Scutellum foveate"/>
          </Categorical>
          <Categorical ref="c21" debuglabel="102:Scutellar spine">
            <State ref="s55" debuglabel="101:Scutellum with a posterior spine"/>
          </Categorical>
          <Categorical ref="c33" debuglabel="165:Forewing pubescence">
            <State ref="s83" debuglabel="166:Forewing pubescent"/>
          </Categorical>
          <Categorical ref="c8" debuglabel="38:Genal pubescence">
            <State ref="s19" debuglabel="39:Gena glabrous, or with a few scattered setae along posterior edge"/>
          </Categorical>
          <Categorical ref="c9" debuglabel="41:Genal carina">
            <State ref="s20" debuglabel="40:Genal carina present"/>
          </Categorical>
          <Categorical ref="c34" debuglabel="168:Forewing fringe">
            <State ref="s85" debuglabel="169:Forewing with short hair fringe, shorter than depth of marginal cell"/>
          </Categorical>
          <Categorical ref="c10" debuglabel="44:Female antennal modification">
            <State ref="s23" debuglabel="45:Female antenna with F1–F4 of normal size, clava indistinct or distinct"/>
          </Categorical>
          <Categorical ref="c22" debuglabel="108:Mesoscutal sculpture">
            <State ref="s58" debuglabel="109:Mesoscutum smooth"/>
          </Categorical>
          <Categorical ref="c11" debuglabel="47:Male antennal modification">
            <State ref="s25" debuglabel="48:Antennal F1 modified in males, asymmetric and more or less strongly curved, while F2 is not modified">
              <Modifier ref="mod2" debuglabel="2:uncertain"/>
            </State>
          </Categorical>
          <Categorical ref="c23" debuglabel="111:Mesosomal sculpture">
            <State ref="s60" debuglabel="112:Mesosoma laterally polished, without striate sculpture"/>
          </Categorical>
          <Categorical ref="c12" debuglabel="50:Mesosomal shape">
            <State ref="s26" debuglabel="49:Mesosoma elongate, much longer than high, with an almost flat mesoscutum"/>
          </Categorical>
          <Categorical ref="c24" debuglabel="114:Mesopleural triangle">
            <State ref="s61" debuglabel="113:Dorsal and ventral margins of mesopleural triangle smooth, rounded, indistinct"/>
          </Categorical>
          <Categorical ref="c25" debuglabel="117:Mesopleural line">
            <State ref="s64" debuglabel="118:Mesopleural line present"/>
          </Categorical>
          <Categorical ref="c13" debuglabel="59:Pronotal lateral carina">
            <State ref="s28" debuglabel="58:Lateral pronotal carina absent"/>
          </Categorical>
          <Categorical ref="c27" debuglabel="124:Metapleural posteroventral corner pubescence">
            <State ref="s69" debuglabel="125:Posteroventral corner of metapleuron pubescent"/>
          </Categorical>
          <Categorical ref="c14" debuglabel="62:Pronotal lateral fovea">
            <State ref="s31" debuglabel="63:Pronotal plate with closed lateral foveae, lateral bridges present"/>
          </Categorical>
        </SummaryData>
      </CodedDescription>
      <CodedDescription id="cd27" debuglabel="222:Trybliographa">
        <Representation>
          <Label>Trybliographa</Label>
        </Representation>
        <Scope>
          <TaxonName ref="t27" debuglabel="222:Trybliographa"/>
        </Scope>
        <SummaryData>
          <Categorical ref="c28" debuglabel="127:Metapleural posteroventral corner protrusion">
            <State ref="s71" debuglabel="128:Posteroventral corner of metapleuron not protruding"/>
          </Categorical>
          <Categorical ref="c14" debuglabel="62:Pronotal lateral fovea">
            <State ref="s32" debuglabel="64:Pronotal plate with lateral fovea open, lateral bridges absent"/>
          </Categorical>
          <Categorical ref="c1" debuglabel="2:Size">
            <State ref="s2" debuglabel="3:Large wasps, over 2 mm long"/>
            <State ref="s1" debuglabel="191:Compact small wasps, less than 2 mm long"/>
          </Categorical>
          <Categorical ref="c15" debuglabel="66:Pronotal and mesoscutal pubescence">
            <State ref="s34" debuglabel="67:Pronotum and mesoscutum with scattered setae"/>
          </Categorical>
          <Categorical ref="c17" debuglabel="76:Parascutal impression">
            <State ref="s42" debuglabel="6:Parascutal impression short, indistinct"/>
          </Categorical>
          <Categorical ref="c16" debuglabel="71:Notauli configuration">
            <State ref="s36" debuglabel="70:Notauli absent"/>
          </Categorical>
          <Categorical ref="c2" debuglabel="10:Body compression">
            <State ref="s4" debuglabel="11:Body of normal shape, not laterally compressed"/>
          </Categorical>
          <Categorical ref="c3" debuglabel="13:Head shape including mandibles">
            <State ref="s5" debuglabel="14:Head globular, about as deep as wide"/>
          </Categorical>
          <Categorical ref="c4" debuglabel="17:Head relative width">
            <State ref="s8" debuglabel="18:Head as wide as metasoma"/>
          </Categorical>
          <Categorical ref="c18" debuglabel="79:Scutellar plate armature">
            <State ref="s46" debuglabel="82:Scutellar plate smooth without armature"/>
          </Categorical>
          <Categorical ref="c29" debuglabel="151:Forewing apical margin shape">
            <State ref="s73" debuglabel="152:Forewing apically rounded"/>
          </Categorical>
          <Categorical ref="c5" debuglabel="26:Clypeal shape">
            <State ref="s9" debuglabel="25:Clypeus flat and smooth (sub-quadrate)"/>
          </Categorical>
          <Categorical ref="c19" debuglabel="88:Scutellar plate size">
            <State ref="s49" debuglabel="89:Scutellar plate large, covering over half of the dorsal surface of the scutellum"/>
          </Categorical>
          <Categorical ref="c31" debuglabel="159:Forewing marginal cell shape">
            <State ref="s78" debuglabel="158:Forewing marginal cell elongate, longer than wide"/>
          </Categorical>
          <Categorical ref="c6" debuglabel="32:Facial protrubence">
            <State ref="s14" debuglabel="33:Face flat, lacking a protrusion between toruli"/>
          </Categorical>
          <Categorical ref="c7" debuglabel="35:Mandible shape">
            <State ref="s16" debuglabel="34:Mandibles of normal cynipoid appearance, triangular, not enlarged"/>
          </Categorical>
          <Categorical ref="c32" debuglabel="162:Forewing shape">
            <State ref="s81" debuglabel="163:Forewing broader &lt; than 3X longer than wide"/>
          </Categorical>
          <Categorical ref="c20" debuglabel="97:Scutellar sculpture">
            <State ref="s53" debuglabel="99:Scutellum foveate"/>
          </Categorical>
          <Categorical ref="c33" debuglabel="165:Forewing pubescence">
            <State ref="s83" debuglabel="166:Forewing pubescent"/>
          </Categorical>
          <Categorical ref="c8" debuglabel="38:Genal pubescence">
            <State ref="s19" debuglabel="39:Gena glabrous, or with a few scattered setae along posterior edge"/>
          </Categorical>
          <Categorical ref="c21" debuglabel="102:Scutellar spine">
            <State ref="s56" debuglabel="103:Scutellum without a posterior spine"/>
          </Categorical>
          <Categorical ref="c34" debuglabel="168:Forewing fringe">
            <State ref="s85" debuglabel="169:Forewing with short hair fringe, shorter than depth of marginal cell"/>
          </Categorical>
          <Categorical ref="c9" debuglabel="41:Genal carina">
            <State ref="s21" debuglabel="42:Genal carina absent, gena rounded"/>
          </Categorical>
          <Categorical ref="c10" debuglabel="44:Female antennal modification">
            <State ref="s23" debuglabel="45:Female antenna with F1–F4 of normal size, clava indistinct or distinct"/>
          </Categorical>
          <Categorical ref="c22" debuglabel="108:Mesoscutal sculpture">
            <State ref="s58" debuglabel="109:Mesoscutum smooth"/>
          </Categorical>
          <Categorical ref="c11" debuglabel="47:Male antennal modification">
            <State ref="s24" debuglabel="46:Antennal F2 modified in males, more or less asymmetric, more so than F1 (or rarely only as much as F1)"/>
          </Categorical>
          <Categorical ref="c23" debuglabel="111:Mesosomal sculpture">
            <State ref="s60" debuglabel="112:Mesosoma laterally polished, without striate sculpture"/>
          </Categorical>
          <Categorical ref="c35" debuglabel="175:Metasomal base pubescence">
            <State ref="s90" debuglabel="177:Metasomal base glabrous or with scattered hairs only"/>
          </Categorical>
          <Categorical ref="c24" debuglabel="114:Mesopleural triangle">
            <State ref="s61" debuglabel="113:Dorsal and ventral margins of mesopleural triangle smooth, rounded, indistinct"/>
          </Categorical>
          <Categorical ref="c12" debuglabel="50:Mesosomal shape">
            <State ref="s27" debuglabel="51:Mesosoma as high as long, mesoscutum obviously humped"/>
          </Categorical>
          <Categorical ref="c25" debuglabel="117:Mesopleural line">
            <State ref="s64" debuglabel="118:Mesopleural line present"/>
          </Categorical>
          <Categorical ref="c26" debuglabel="121:Mesopleural sculpture">
            <State ref="s66" debuglabel="120:Mesopleuron entirely smooth"/>
          </Categorical>
          <Categorical ref="c13" debuglabel="59:Pronotal lateral carina">
            <State ref="s28" debuglabel="58:Lateral pronotal carina absent"/>
          </Categorical>
          <Categorical ref="c27" debuglabel="124:Metapleural posteroventral corner pubescence">
            <State ref="s68" debuglabel="123:Posteroventral corner of metapleuron glabrous"/>
          </Categorical>
        </SummaryData>
      </CodedDescription>
    </CodedDescriptions>
    <MediaObjects>
      <MediaObject id="m1" debuglabel="243:http://www.waspweb.org/Cynipoidea/Figitidae/Eucoilinae/Afrodontaspis/index.htm">
        <Representation>
          <Label>No caption</Label>
        </Representation>
        <Type>Text</Type>
        <Source href="http://www.waspweb.org/Cynipoidea/Figitidae/Eucoilinae/Afrodontaspis/index.htm"/>
      </MediaObject>
      <MediaObject id="m10" debuglabel="248:Images/Bothrochacis_marina_SAM-HYM-P044371_habitus_lateral_cleaned_100.jpg">
        <Representation>
          <Label>No caption</Label>
        </Representation>
        <Type>Image</Type>
        <Source href="file:/C:/Users/svannoort/Documents/Lucid keys/Eucoilinae genera Matrix key/Media/Images/Bothrochacis_marina_SAM-HYM-P044371_habitus_lateral_cleaned_100.jpg"/>
      </MediaObject>
      <MediaObject id="m100" debuglabel="185:Images/Scutellar_plate_notched.jpg">
        <Representation>
          <Label>No caption</Label>
        </Representation>
        <Type>Image</Type>
        <Source href="file:/C:/Users/svannoort/Documents/Lucid keys/Eucoilinae genera Matrix key/Media/Images/Scutellar_plate_notched.jpg"/>
      </MediaObject>
      <MediaObject id="m101" debuglabel="84:Images/Scutellar _plate_small.jpg">
        <Representation>
          <Label>No caption</Label>
        </Representation>
        <Type>Image</Type>
        <Source href="file:/C:/Users/svannoort/Documents/Lucid keys/Eucoilinae genera Matrix key/Media/Images/Scutellar _plate_small.jpg"/>
      </MediaObject>
      <MediaObject id="m102" debuglabel="85:Images/Scutellar _plate_large.jpg">
        <Representation>
          <Label>No caption</Label>
        </Representation>
        <Type>Image</Type>
        <Source href="file:/C:/Users/svannoort/Documents/Lucid keys/Eucoilinae genera Matrix key/Media/Images/Scutellar _plate_large.jpg"/>
      </MediaObject>
      <MediaObject id="m103" debuglabel="86:Images/Scutellar _plate_narrow.jpg">
        <Representation>
          <Label>No caption</Label>
        </Representation>
        <Type>Image</Type>
        <Source href="file:/C:/Users/svannoort/Documents/Lucid keys/Eucoilinae genera Matrix key/Media/Images/Scutellar _plate_narrow.jpg"/>
      </MediaObject>
      <MediaObject id="m104" debuglabel="244:Images/Scutellum_striate.jpg">
        <Representation>
          <Label>No caption</Label>
        </Representation>
        <Type>Image</Type>
        <Source href="file:/C:/Users/svannoort/Documents/Lucid keys/Eucoilinae genera Matrix key/Media/Images/Scutellum_striate.jpg"/>
      </MediaObject>
      <MediaObject id="m105" debuglabel="188:Images/Scutellum_smooth.jpg">
        <Representation>
          <Label>No caption</Label>
        </Representation>
        <Type>Image</Type>
        <Source href="file:/C:/Users/svannoort/Documents/Lucid keys/Eucoilinae genera Matrix key/Media/Images/Scutellum_smooth.jpg"/>
      </MediaObject>
      <MediaObject id="m106" debuglabel="189:Images/Scutellum_foveate.jpg">
        <Representation>
          <Label>No caption</Label>
        </Representation>
        <Type>Image</Type>
        <Source href="file:/C:/Users/svannoort/Documents/Lucid keys/Eucoilinae genera Matrix key/Media/Images/Scutellum_foveate.jpg"/>
      </MediaObject>
      <MediaObject id="m107" debuglabel="197:Images/Scutellum_wrinkled.jpg">
        <Representation>
          <Label>No caption</Label>
        </Representation>
        <Type>Image</Type>
        <Source href="file:/C:/Users/svannoort/Documents/Lucid keys/Eucoilinae genera Matrix key/Media/Images/Scutellum_wrinkled.jpg"/>
      </MediaObject>
      <MediaObject id="m108" debuglabel="198:Images/Scutellum_posterior_spine.jpg">
        <Representation>
          <Label>No caption</Label>
        </Representation>
        <Type>Image</Type>
        <Source href="file:/C:/Users/svannoort/Documents/Lucid keys/Eucoilinae genera Matrix key/Media/Images/Scutellum_posterior_spine.jpg"/>
      </MediaObject>
      <MediaObject id="m109" debuglabel="202:Images/Scutellum_posteriorly_rounded.jpg">
        <Representation>
          <Label>No caption</Label>
        </Representation>
        <Type>Image</Type>
        <Source href="file:/C:/Users/svannoort/Documents/Lucid keys/Eucoilinae genera Matrix key/Media/Images/Scutellum_posteriorly_rounded.jpg"/>
      </MediaObject>
      <MediaObject id="m11" debuglabel="251:http://www.waspweb.org/Cynipoidea/Figitidae/Eucoilinae/Cothonaspis/index.htm">
        <Representation>
          <Label>No caption</Label>
        </Representation>
        <Type>Text</Type>
        <Source href="http://www.waspweb.org/Cynipoidea/Figitidae/Eucoilinae/Cothonaspis/index.htm"/>
      </MediaObject>
      <MediaObject id="m110" debuglabel="219:Images/Mesoscutum_striate.jpg">
        <Representation>
          <Label>No caption</Label>
        </Representation>
        <Type>Image</Type>
        <Source href="file:/C:/Users/svannoort/Documents/Lucid keys/Eucoilinae genera Matrix key/Media/Images/Mesoscutum_striate.jpg"/>
      </MediaObject>
      <MediaObject id="m111" debuglabel="223:Images/Mesoscutum_smooth.jpg">
        <Representation>
          <Label>No caption</Label>
        </Representation>
        <Type>Image</Type>
        <Source href="file:/C:/Users/svannoort/Documents/Lucid keys/Eucoilinae genera Matrix key/Media/Images/Mesoscutum_smooth.jpg"/>
      </MediaObject>
      <MediaObject id="m112" debuglabel="224:Images/Mesosoma_striate.jpg">
        <Representation>
          <Label>No caption</Label>
        </Representation>
        <Type>Image</Type>
        <Source href="file:/C:/Users/svannoort/Documents/Lucid keys/Eucoilinae genera Matrix key/Media/Images/Mesosoma_striate.jpg"/>
      </MediaObject>
      <MediaObject id="m113" debuglabel="225:Images/Mesosoma_smooth.jpg">
        <Representation>
          <Label>No caption</Label>
        </Representation>
        <Type>Image</Type>
        <Source href="file:/C:/Users/svannoort/Documents/Lucid keys/Eucoilinae genera Matrix key/Media/Images/Mesosoma_smooth.jpg"/>
      </MediaObject>
      <MediaObject id="m114" debuglabel="135:Images/Mesopleural_triangle_rounded.jpg">
        <Representation>
          <Label>No caption</Label>
        </Representation>
        <Type>Image</Type>
        <Source href="file:/C:/Users/svannoort/Documents/Lucid keys/Eucoilinae genera Matrix key/Media/Images/Mesopleural_triangle_rounded.jpg"/>
      </MediaObject>
      <MediaObject id="m115" debuglabel="135:Images/Mesopleural_triangle_rounded.jpg">
        <Representation>
          <Label>No caption</Label>
        </Representation>
        <Type>Image</Type>
        <Source href="file:/C:/Users/svannoort/Documents/Lucid keys/Eucoilinae genera Matrix key/Media/Images/Mesopleural_triangle_rounded.jpg"/>
      </MediaObject>
      <MediaObject id="m116" debuglabel="136:Images/Mesopleural_line_absent.jpg">
        <Representation>
          <Label>No caption</Label>
        </Representation>
        <Type>Image</Type>
        <Source href="file:/C:/Users/svannoort/Documents/Lucid keys/Eucoilinae genera Matrix key/Media/Images/Mesopleural_line_absent.jpg"/>
      </MediaObject>
      <MediaObject id="m117" debuglabel="137:Images/Mesopleural_line_present.jpg">
        <Representation>
          <Label>No caption</Label>
        </Representation>
        <Type>Image</Type>
        <Source href="file:/C:/Users/svannoort/Documents/Lucid keys/Eucoilinae genera Matrix key/Media/Images/Mesopleural_line_present.jpg"/>
      </MediaObject>
      <MediaObject id="m118" debuglabel="138:Images/Mesopleural_line_indistinct.jpg">
        <Representation>
          <Label>No caption</Label>
        </Representation>
        <Type>Image</Type>
        <Source href="file:/C:/Users/svannoort/Documents/Lucid keys/Eucoilinae genera Matrix key/Media/Images/Mesopleural_line_indistinct.jpg"/>
      </MediaObject>
      <MediaObject id="m119" debuglabel="139:Images/Mesopleuron_smooth.jpg">
        <Representation>
          <Label>No caption</Label>
        </Representation>
        <Type>Image</Type>
        <Source href="file:/C:/Users/svannoort/Documents/Lucid keys/Eucoilinae genera Matrix key/Media/Images/Mesopleuron_smooth.jpg"/>
      </MediaObject>
      <MediaObject id="m12" debuglabel="249:Images/Cothonaspis_SAM-HYM-P044375_habitus_lateral_Cleaned_100.jpg">
        <Representation>
          <Label>No caption</Label>
        </Representation>
        <Type>Image</Type>
        <Source href="file:/C:/Users/svannoort/Documents/Lucid keys/Eucoilinae genera Matrix key/Media/Images/Cothonaspis_SAM-HYM-P044375_habitus_lateral_Cleaned_100.jpg"/>
      </MediaObject>
      <MediaObject id="m120" debuglabel="140:Images/Mesopleuron_striate.jpg">
        <Representation>
          <Label>No caption</Label>
        </Representation>
        <Type>Image</Type>
        <Source href="file:/C:/Users/svannoort/Documents/Lucid keys/Eucoilinae genera Matrix key/Media/Images/Mesopleuron_striate.jpg"/>
      </MediaObject>
      <MediaObject id="m121" debuglabel="141:Images/Metapleural_corner_glabrous.jpg">
        <Representation>
          <Label>No caption</Label>
        </Representation>
        <Type>Image</Type>
        <Source href="file:/C:/Users/svannoort/Documents/Lucid keys/Eucoilinae genera Matrix key/Media/Images/Metapleural_corner_glabrous.jpg"/>
      </MediaObject>
      <MediaObject id="m122" debuglabel="142:Images/Metapleural_corner_pubescent.jpg">
        <Representation>
          <Label>No caption</Label>
        </Representation>
        <Type>Image</Type>
        <Source href="file:/C:/Users/svannoort/Documents/Lucid keys/Eucoilinae genera Matrix key/Media/Images/Metapleural_corner_pubescent.jpg"/>
      </MediaObject>
      <MediaObject id="m123" debuglabel="143:Images/Metapleural_corner_pointed.jpg">
        <Representation>
          <Label>No caption</Label>
        </Representation>
        <Type>Image</Type>
        <Source href="file:/C:/Users/svannoort/Documents/Lucid keys/Eucoilinae genera Matrix key/Media/Images/Metapleural_corner_pointed.jpg"/>
      </MediaObject>
      <MediaObject id="m124" debuglabel="144:Images/Metapleural_corner_unpointed.jpg">
        <Representation>
          <Label>No caption</Label>
        </Representation>
        <Type>Image</Type>
        <Source href="file:/C:/Users/svannoort/Documents/Lucid keys/Eucoilinae genera Matrix key/Media/Images/Metapleural_corner_unpointed.jpg"/>
      </MediaObject>
      <MediaObject id="m125" debuglabel="145:Images/Forewings_emarginate.jpg">
        <Representation>
          <Label>No caption</Label>
        </Representation>
        <Type>Image</Type>
        <Source href="file:/C:/Users/svannoort/Documents/Lucid keys/Eucoilinae genera Matrix key/Media/Images/Forewings_emarginate.jpg"/>
      </MediaObject>
      <MediaObject id="m126" debuglabel="146:Images/Forewings_rounded.jpg">
        <Representation>
          <Label>No caption</Label>
        </Representation>
        <Type>Image</Type>
        <Source href="file:/C:/Users/svannoort/Documents/Lucid keys/Eucoilinae genera Matrix key/Media/Images/Forewings_rounded.jpg"/>
      </MediaObject>
      <MediaObject id="m127" debuglabel="226:Images/Forewings_truncate.jpg">
        <Representation>
          <Label>No caption</Label>
        </Representation>
        <Type>Image</Type>
        <Source href="file:/C:/Users/svannoort/Documents/Lucid keys/Eucoilinae genera Matrix key/Media/Images/Forewings_truncate.jpg"/>
      </MediaObject>
      <MediaObject id="m128" debuglabel="207:Images/Forewing_marginal_cell_open.jpg">
        <Representation>
          <Label>No caption</Label>
        </Representation>
        <Type>Image</Type>
        <Source href="file:/C:/Users/svannoort/Documents/Lucid keys/Eucoilinae genera Matrix key/Media/Images/Forewing_marginal_cell_open.jpg"/>
      </MediaObject>
      <MediaObject id="m129" debuglabel="227:Images/Forewing_marginal_cell_partially_closed.jpg">
        <Representation>
          <Label>No caption</Label>
        </Representation>
        <Type>Image</Type>
        <Source href="file:/C:/Users/svannoort/Documents/Lucid keys/Eucoilinae genera Matrix key/Media/Images/Forewing_marginal_cell_partially_closed.jpg"/>
      </MediaObject>
      <MediaObject id="m13" debuglabel="279:http://www.waspweb.org/Cynipoidea/Figitidae/Eucoilinae/Didyctium/index.htm">
        <Representation>
          <Label>No caption</Label>
        </Representation>
        <Type>Text</Type>
        <Source href="http://www.waspweb.org/Cynipoidea/Figitidae/Eucoilinae/Didyctium/index.htm"/>
      </MediaObject>
      <MediaObject id="m130" debuglabel="228:Images/Forewing_marginal_cell_closed.jpg">
        <Representation>
          <Label>No caption</Label>
        </Representation>
        <Type>Image</Type>
        <Source href="file:/C:/Users/svannoort/Documents/Lucid keys/Eucoilinae genera Matrix key/Media/Images/Forewing_marginal_cell_closed.jpg"/>
      </MediaObject>
      <MediaObject id="m131" debuglabel="229:Images/Forewing_marginal_cell_elongate.jpg">
        <Representation>
          <Label>No caption</Label>
        </Representation>
        <Type>Image</Type>
        <Source href="file:/C:/Users/svannoort/Documents/Lucid keys/Eucoilinae genera Matrix key/Media/Images/Forewing_marginal_cell_elongate.jpg"/>
      </MediaObject>
      <MediaObject id="m132" debuglabel="230:Images/Forewing_marginal_cell_short.jpg">
        <Representation>
          <Label>No caption</Label>
        </Representation>
        <Type>Image</Type>
        <Source href="file:/C:/Users/svannoort/Documents/Lucid keys/Eucoilinae genera Matrix key/Media/Images/Forewing_marginal_cell_short.jpg"/>
      </MediaObject>
      <MediaObject id="m133" debuglabel="231:Images/Forewing_elongate.jpg">
        <Representation>
          <Label>No caption</Label>
        </Representation>
        <Type>Image</Type>
        <Source href="file:/C:/Users/svannoort/Documents/Lucid keys/Eucoilinae genera Matrix key/Media/Images/Forewing_elongate.jpg"/>
      </MediaObject>
      <MediaObject id="m134" debuglabel="232:Images/Forewing_shorter.jpg">
        <Representation>
          <Label>No caption</Label>
        </Representation>
        <Type>Image</Type>
        <Source href="file:/C:/Users/svannoort/Documents/Lucid keys/Eucoilinae genera Matrix key/Media/Images/Forewing_shorter.jpg"/>
      </MediaObject>
      <MediaObject id="m135" debuglabel="233:Images/Forewing_reduced_setae.jpg">
        <Representation>
          <Label>No caption</Label>
        </Representation>
        <Type>Image</Type>
        <Source href="file:/C:/Users/svannoort/Documents/Lucid keys/Eucoilinae genera Matrix key/Media/Images/Forewing_reduced_setae.jpg"/>
      </MediaObject>
      <MediaObject id="m136" debuglabel="234:Images/Forewing_pubescent.jpg">
        <Representation>
          <Label>No caption</Label>
        </Representation>
        <Type>Image</Type>
        <Source href="file:/C:/Users/svannoort/Documents/Lucid keys/Eucoilinae genera Matrix key/Media/Images/Forewing_pubescent.jpg"/>
      </MediaObject>
      <MediaObject id="m137" debuglabel="235:Images/Forewing_hair_fringe_absent.jpg">
        <Representation>
          <Label>No caption</Label>
        </Representation>
        <Type>Image</Type>
        <Source href="file:/C:/Users/svannoort/Documents/Lucid keys/Eucoilinae genera Matrix key/Media/Images/Forewing_hair_fringe_absent.jpg"/>
      </MediaObject>
      <MediaObject id="m138" debuglabel="236:Images/Forewing_hair_fringe_short.jpg">
        <Representation>
          <Label>No caption</Label>
        </Representation>
        <Type>Image</Type>
        <Source href="file:/C:/Users/svannoort/Documents/Lucid keys/Eucoilinae genera Matrix key/Media/Images/Forewing_hair_fringe_short.jpg"/>
      </MediaObject>
      <MediaObject id="m139" debuglabel="237:Images/Forewing_hair_fringe_long.jpg">
        <Representation>
          <Label>No caption</Label>
        </Representation>
        <Type>Image</Type>
        <Source href="file:/C:/Users/svannoort/Documents/Lucid keys/Eucoilinae genera Matrix key/Media/Images/Forewing_hair_fringe_long.jpg"/>
      </MediaObject>
      <MediaObject id="m14" debuglabel="280:Images/Didyctium_habitus02E_cropped_100.jpg">
        <Representation>
          <Label>No caption</Label>
        </Representation>
        <Type>Image</Type>
        <Source href="file:/C:/Users/svannoort/Documents/Lucid keys/Eucoilinae genera Matrix key/Media/Images/Didyctium_habitus02E_cropped_100.jpg"/>
      </MediaObject>
      <MediaObject id="m140" debuglabel="238:Images/Metasomal_hairy_ring.jpg">
        <Representation>
          <Label>No caption</Label>
        </Representation>
        <Type>Image</Type>
        <Source href="file:/C:/Users/svannoort/Documents/Lucid keys/Eucoilinae genera Matrix key/Media/Images/Metasomal_hairy_ring.jpg"/>
      </MediaObject>
      <MediaObject id="m141" debuglabel="239:Images/Metasomal_ring_interrupted.jpg">
        <Representation>
          <Label>No caption</Label>
        </Representation>
        <Type>Image</Type>
        <Source href="file:/C:/Users/svannoort/Documents/Lucid keys/Eucoilinae genera Matrix key/Media/Images/Metasomal_ring_interrupted.jpg"/>
      </MediaObject>
      <MediaObject id="m142" debuglabel="240:Images/Metasomal_foamy.jpg">
        <Representation>
          <Label>No caption</Label>
        </Representation>
        <Type>Image</Type>
        <Source href="file:/C:/Users/svannoort/Documents/Lucid keys/Eucoilinae genera Matrix key/Media/Images/Metasomal_foamy.jpg"/>
      </MediaObject>
      <MediaObject id="m143" debuglabel="241:Images/Metasomal_glabrous.jpg">
        <Representation>
          <Label>No caption</Label>
        </Representation>
        <Type>Image</Type>
        <Source href="file:/C:/Users/svannoort/Documents/Lucid keys/Eucoilinae genera Matrix key/Media/Images/Metasomal_glabrous.jpg"/>
      </MediaObject>
      <MediaObject id="m15" debuglabel="282:http://www.waspweb.org/Cynipoidea/Figitidae/Eucoilinae/Ealata/index.htm">
        <Representation>
          <Label>No caption</Label>
        </Representation>
        <Type>Text</Type>
        <Source href="http://www.waspweb.org/Cynipoidea/Figitidae/Eucoilinae/Ealata/index.htm"/>
      </MediaObject>
      <MediaObject id="m16" debuglabel="281:Images/Ealata_habitus_02E_hdd_100.jpg">
        <Representation>
          <Label>No caption</Label>
        </Representation>
        <Type>Image</Type>
        <Source href="file:/C:/Users/svannoort/Documents/Lucid keys/Eucoilinae genera Matrix key/Media/Images/Ealata_habitus_02E_hdd_100.jpg"/>
      </MediaObject>
      <MediaObject id="m17" debuglabel="252:http://www.waspweb.org/Cynipoidea/Figitidae/Eucoilinae/Endecameris/index.htm">
        <Representation>
          <Label>No caption</Label>
        </Representation>
        <Type>Text</Type>
        <Source href="http://www.waspweb.org/Cynipoidea/Figitidae/Eucoilinae/Endecameris/index.htm"/>
      </MediaObject>
      <MediaObject id="m18" debuglabel="250:Images/Endecameris_SAM-HYM-P045652_habitus_lateral_pp_100.jpg">
        <Representation>
          <Label>No caption</Label>
        </Representation>
        <Type>Image</Type>
        <Source href="file:/C:/Users/svannoort/Documents/Lucid keys/Eucoilinae genera Matrix key/Media/Images/Endecameris_SAM-HYM-P045652_habitus_lateral_pp_100.jpg"/>
      </MediaObject>
      <MediaObject id="m19" debuglabel="284:http://www.waspweb.org/Cynipoidea/Figitidae/Eucoilinae/Ganaspidium/index.htm">
        <Representation>
          <Label>No caption</Label>
        </Representation>
        <Type>Text</Type>
        <Source href="http://www.waspweb.org/Cynipoidea/Figitidae/Eucoilinae/Ganaspidium/index.htm"/>
      </MediaObject>
      <MediaObject id="m2" debuglabel="242:Images/Afrodontaspis_lanatus_SAM-HYM-P043080_habitus_lateral_100.jpg">
        <Representation>
          <Label>No caption</Label>
        </Representation>
        <Type>Image</Type>
        <Source href="file:/C:/Users/svannoort/Documents/Lucid keys/Eucoilinae genera Matrix key/Media/Images/Afrodontaspis_lanatus_SAM-HYM-P043080_habitus_lateral_100.jpg"/>
      </MediaObject>
      <MediaObject id="m20" debuglabel="283:Images/GanaspidiumRSA_habitus04E_cropped_100.jpg">
        <Representation>
          <Label>No caption</Label>
        </Representation>
        <Type>Image</Type>
        <Source href="file:/C:/Users/svannoort/Documents/Lucid keys/Eucoilinae genera Matrix key/Media/Images/GanaspidiumRSA_habitus04E_cropped_100.jpg"/>
      </MediaObject>
      <MediaObject id="m21" debuglabel="287:http://www.waspweb.org/Cynipoidea/Figitidae/Eucoilinae/Ganaspis/index.htm">
        <Representation>
          <Label>No caption</Label>
        </Representation>
        <Type>Text</Type>
        <Source href="http://www.waspweb.org/Cynipoidea/Figitidae/Eucoilinae/Ganaspis/index.htm"/>
      </MediaObject>
      <MediaObject id="m22" debuglabel="285:Images/Ganaspis_SAM-HYM-P045156_habitus_lateral_100.jpg">
        <Representation>
          <Label>No caption</Label>
        </Representation>
        <Type>Image</Type>
        <Source href="file:/C:/Users/svannoort/Documents/Lucid keys/Eucoilinae genera Matrix key/Media/Images/Ganaspis_SAM-HYM-P045156_habitus_lateral_100.jpg"/>
      </MediaObject>
      <MediaObject id="m23" debuglabel="288:http://www.waspweb.org/Cynipoidea/Figitidae/Eucoilinae/Garudella/index.htm">
        <Representation>
          <Label>No caption</Label>
        </Representation>
        <Type>Text</Type>
        <Source href="http://www.waspweb.org/Cynipoidea/Figitidae/Eucoilinae/Garudella/index.htm"/>
      </MediaObject>
      <MediaObject id="m24" debuglabel="289:Images/Garudella_afrotropica_habitus.gif">
        <Representation>
          <Label>No caption</Label>
        </Representation>
        <Type>Image</Type>
        <Source href="file:/C:/Users/svannoort/Documents/Lucid keys/Eucoilinae genera Matrix key/Media/Images/Garudella_afrotropica_habitus.gif"/>
      </MediaObject>
      <MediaObject id="m25" debuglabel="290:http://www.waspweb.org/Cynipoidea/Figitidae/Eucoilinae/Gastraspis/index.htm">
        <Representation>
          <Label>No caption</Label>
        </Representation>
        <Type>Text</Type>
        <Source href="http://www.waspweb.org/Cynipoidea/Figitidae/Eucoilinae/Gastraspis/index.htm"/>
      </MediaObject>
      <MediaObject id="m26" debuglabel="291:Images/Gastraspis_SAM-HYM-P044939_habitus_lateral_2_cleaned_100.jpg">
        <Representation>
          <Label>No caption</Label>
        </Representation>
        <Type>Image</Type>
        <Source href="file:/C:/Users/svannoort/Documents/Lucid keys/Eucoilinae genera Matrix key/Media/Images/Gastraspis_SAM-HYM-P044939_habitus_lateral_2_cleaned_100.jpg"/>
      </MediaObject>
      <MediaObject id="m27" debuglabel="253:http://www.waspweb.org/Cynipoidea/Figitidae/Eucoilinae/Gronotoma/index.htm">
        <Representation>
          <Label>No caption</Label>
        </Representation>
        <Type>Text</Type>
        <Source href="http://www.waspweb.org/Cynipoidea/Figitidae/Eucoilinae/Gronotoma/index.htm"/>
      </MediaObject>
      <MediaObject id="m28" debuglabel="296:Images/Gronotoma_lateral_habitus01E.jpg">
        <Representation>
          <Label>No caption</Label>
        </Representation>
        <Type>Image</Type>
        <Source href="file:/C:/Users/svannoort/Documents/Lucid keys/Eucoilinae genera Matrix key/Media/Images/Gronotoma_lateral_habitus01E.jpg"/>
      </MediaObject>
      <MediaObject id="m29" debuglabel="254:http://www.waspweb.org/Cynipoidea/Figitidae/Eucoilinae/Hexacola/index.htm">
        <Representation>
          <Label>No caption</Label>
        </Representation>
        <Type>Text</Type>
        <Source href="http://www.waspweb.org/Cynipoidea/Figitidae/Eucoilinae/Hexacola/index.htm"/>
      </MediaObject>
      <MediaObject id="m3" debuglabel="246:http://www.waspweb.org/Cynipoidea/Figitidae/Eucoilinae/Afrostilba/index.htm">
        <Representation>
          <Label>No caption</Label>
        </Representation>
        <Type>Text</Type>
        <Source href="http://www.waspweb.org/Cynipoidea/Figitidae/Eucoilinae/Afrostilba/index.htm"/>
      </MediaObject>
      <MediaObject id="m30" debuglabel="255:Images/Hexacola_SAM-HYM-P038962_habitus_lateral_100.jpg">
        <Representation>
          <Label>No caption</Label>
        </Representation>
        <Type>Image</Type>
        <Source href="file:/C:/Users/svannoort/Documents/Lucid keys/Eucoilinae genera Matrix key/Media/Images/Hexacola_SAM-HYM-P038962_habitus_lateral_100.jpg"/>
      </MediaObject>
      <MediaObject id="m31" debuglabel="256:http://www.waspweb.org/Cynipoidea/Figitidae/Eucoilinae/Kleidotoma/index.htm">
        <Representation>
          <Label>No caption</Label>
        </Representation>
        <Type>Text</Type>
        <Source href="http://www.waspweb.org/Cynipoidea/Figitidae/Eucoilinae/Kleidotoma/index.htm"/>
      </MediaObject>
      <MediaObject id="m32" debuglabel="257:Images/Kleidotoma_SAM-HYM-P045386_habitus_lateral_100.jpg">
        <Representation>
          <Label>No caption</Label>
        </Representation>
        <Type>Image</Type>
        <Source href="file:/C:/Users/svannoort/Documents/Lucid keys/Eucoilinae genera Matrix key/Media/Images/Kleidotoma_SAM-HYM-P045386_habitus_lateral_100.jpg"/>
      </MediaObject>
      <MediaObject id="m33" debuglabel="258:http://www.waspweb.org/Cynipoidea/Figitidae/Eucoilinae/Leptolamina/index.htm">
        <Representation>
          <Label>No caption</Label>
        </Representation>
        <Type>Text</Type>
        <Source href="http://www.waspweb.org/Cynipoidea/Figitidae/Eucoilinae/Leptolamina/index.htm"/>
      </MediaObject>
      <MediaObject id="m34" debuglabel="259:Images/Leptolamina_habitus04E_100.jpg">
        <Representation>
          <Label>No caption</Label>
        </Representation>
        <Type>Image</Type>
        <Source href="file:/C:/Users/svannoort/Documents/Lucid keys/Eucoilinae genera Matrix key/Media/Images/Leptolamina_habitus04E_100.jpg"/>
      </MediaObject>
      <MediaObject id="m35" debuglabel="286:http://www.waspweb.org/Cynipoidea/Figitidae/Eucoilinae/Leptopilina/index.htm">
        <Representation>
          <Label>No caption</Label>
        </Representation>
        <Type>Text</Type>
        <Source href="http://www.waspweb.org/Cynipoidea/Figitidae/Eucoilinae/Leptopilina/index.htm"/>
      </MediaObject>
      <MediaObject id="m36" debuglabel="294:Images/Leptopilina_M_habitus04E_edited_cropped_100.jpg">
        <Representation>
          <Label>No caption</Label>
        </Representation>
        <Type>Image</Type>
        <Source href="file:/C:/Users/svannoort/Documents/Lucid keys/Eucoilinae genera Matrix key/Media/Images/Leptopilina_M_habitus04E_edited_cropped_100.jpg"/>
      </MediaObject>
      <MediaObject id="m37" debuglabel="260:http://www.waspweb.org/Cynipoidea/Figitidae/Eucoilinae/Linoeucoila/index.htm">
        <Representation>
          <Label>No caption</Label>
        </Representation>
        <Type>Text</Type>
        <Source href="http://www.waspweb.org/Cynipoidea/Figitidae/Eucoilinae/Linoeucoila/index.htm"/>
      </MediaObject>
      <MediaObject id="m38" debuglabel="261:Images/Linoeucoila_SAM-HYM-P024306_habitus_lateral_100.jpg">
        <Representation>
          <Label>No caption</Label>
        </Representation>
        <Type>Image</Type>
        <Source href="file:/C:/Users/svannoort/Documents/Lucid keys/Eucoilinae genera Matrix key/Media/Images/Linoeucoila_SAM-HYM-P024306_habitus_lateral_100.jpg"/>
      </MediaObject>
      <MediaObject id="m39" debuglabel="262:http://www.waspweb.org/Cynipoidea/Figitidae/Eucoilinae/Micreriodes/index.htm">
        <Representation>
          <Label>No caption</Label>
        </Representation>
        <Type>Text</Type>
        <Source href="http://www.waspweb.org/Cynipoidea/Figitidae/Eucoilinae/Micreriodes/index.htm"/>
      </MediaObject>
      <MediaObject id="m4" debuglabel="245:Images/Afrostilba_nitida_SAM-HYM-P021551_habitus_lateral_cleaned_100.jpg">
        <Representation>
          <Label>No caption</Label>
        </Representation>
        <Type>Image</Type>
        <Source href="file:/C:/Users/svannoort/Documents/Lucid keys/Eucoilinae genera Matrix key/Media/Images/Afrostilba_nitida_SAM-HYM-P021551_habitus_lateral_cleaned_100.jpg"/>
      </MediaObject>
      <MediaObject id="m40" debuglabel="263:Images/Micreroides_SAM-HYM-P045652_habitus_lateral_cleaned_100.jpg">
        <Representation>
          <Label>No caption</Label>
        </Representation>
        <Type>Image</Type>
        <Source href="file:/C:/Users/svannoort/Documents/Lucid keys/Eucoilinae genera Matrix key/Media/Images/Micreroides_SAM-HYM-P045652_habitus_lateral_cleaned_100.jpg"/>
      </MediaObject>
      <MediaObject id="m41" debuglabel="264:http://www.waspweb.org/Cynipoidea/Figitidae/Eucoilinae/Nanocthulhu/index.htm">
        <Representation>
          <Label>No caption</Label>
        </Representation>
        <Type>Text</Type>
        <Source href="http://www.waspweb.org/Cynipoidea/Figitidae/Eucoilinae/Nanocthulhu/index.htm"/>
      </MediaObject>
      <MediaObject id="m42" debuglabel="187:Images/Nanocthulhu_lovecrafti_SAM-HYM-P044019_HT_habitus_lateral_cleaned_100.jpg">
        <Representation>
          <Label>No caption</Label>
        </Representation>
        <Type>Image</Type>
        <Source href="file:/C:/Users/svannoort/Documents/Lucid keys/Eucoilinae genera Matrix key/Media/Images/Nanocthulhu_lovecrafti_SAM-HYM-P044019_HT_habitus_lateral_cleaned_100.jpg"/>
      </MediaObject>
      <MediaObject id="m43" debuglabel="292:http://www.waspweb.org/Cynipoidea/Figitidae/Eucoilinae/Nordlanderia/index.htm">
        <Representation>
          <Label>No caption</Label>
        </Representation>
        <Type>Text</Type>
        <Source href="http://www.waspweb.org/Cynipoidea/Figitidae/Eucoilinae/Nordlanderia/index.htm"/>
      </MediaObject>
      <MediaObject id="m44" debuglabel="293:Images/Nordhabitus03E_SM_cropped_100.jpg">
        <Representation>
          <Label>No caption</Label>
        </Representation>
        <Type>Image</Type>
        <Source href="file:/C:/Users/svannoort/Documents/Lucid keys/Eucoilinae genera Matrix key/Media/Images/Nordhabitus03E_SM_cropped_100.jpg"/>
      </MediaObject>
      <MediaObject id="m45" debuglabel="265:http://www.waspweb.org/Cynipoidea/Figitidae/Eucoilinae/Paradiglyphosema/index.htm">
        <Representation>
          <Label>No caption</Label>
        </Representation>
        <Type>Text</Type>
        <Source href="http://www.waspweb.org/Cynipoidea/Figitidae/Eucoilinae/Paradiglyphosema/index.htm"/>
      </MediaObject>
      <MediaObject id="m46" debuglabel="266:Images/Paradiglyphosema_SAM-HYM-P045718_habitus_lateral_100.jpg">
        <Representation>
          <Label>No caption</Label>
        </Representation>
        <Type>Image</Type>
        <Source href="file:/C:/Users/svannoort/Documents/Lucid keys/Eucoilinae genera Matrix key/Media/Images/Paradiglyphosema_SAM-HYM-P045718_habitus_lateral_100.jpg"/>
      </MediaObject>
      <MediaObject id="m47" debuglabel="267:http://www.waspweb.org/Cynipoidea/Figitidae/Eucoilinae/Rhoptromeris/index.htm">
        <Representation>
          <Label>No caption</Label>
        </Representation>
        <Type>Text</Type>
        <Source href="http://www.waspweb.org/Cynipoidea/Figitidae/Eucoilinae/Rhoptromeris/index.htm"/>
      </MediaObject>
      <MediaObject id="m48" debuglabel="268:Images/Rhoptromeris_SAM-HYM-P042999_habitus_lateral_100.jpg">
        <Representation>
          <Label>No caption</Label>
        </Representation>
        <Type>Image</Type>
        <Source href="file:/C:/Users/svannoort/Documents/Lucid keys/Eucoilinae genera Matrix key/Media/Images/Rhoptromeris_SAM-HYM-P042999_habitus_lateral_100.jpg"/>
      </MediaObject>
      <MediaObject id="m49" debuglabel="269:http://www.waspweb.org/Cynipoidea/Figitidae/Eucoilinae/Stentorceps/index.htm">
        <Representation>
          <Label>No caption</Label>
        </Representation>
        <Type>Text</Type>
        <Source href="http://www.waspweb.org/Cynipoidea/Figitidae/Eucoilinae/Stentorceps/index.htm"/>
      </MediaObject>
      <MediaObject id="m5" debuglabel="278:http://www.waspweb.org/Cynipoidea/Figitidae/Eucoilinae/Aganaspis/index.htm">
        <Representation>
          <Label>No caption</Label>
        </Representation>
        <Type>Text</Type>
        <Source href="http://www.waspweb.org/Cynipoidea/Figitidae/Eucoilinae/Aganaspis/index.htm"/>
      </MediaObject>
      <MediaObject id="m50" debuglabel="272:Images/Stentorceps_tubicen_100.jpg">
        <Representation>
          <Label>No caption</Label>
        </Representation>
        <Type>Image</Type>
        <Source href="file:/C:/Users/svannoort/Documents/Lucid keys/Eucoilinae genera Matrix key/Media/Images/Stentorceps_tubicen_100.jpg"/>
      </MediaObject>
      <MediaObject id="m51" debuglabel="270:http://www.waspweb.org/Cynipoidea/Figitidae/Eucoilinae/Trichoplasta/index.htm">
        <Representation>
          <Label>No caption</Label>
        </Representation>
        <Type>Text</Type>
        <Source href="http://www.waspweb.org/Cynipoidea/Figitidae/Eucoilinae/Trichoplasta/index.htm"/>
      </MediaObject>
      <MediaObject id="m52" debuglabel="271:Images/Trichoplasta_female_habitus_lateral_100.jpg">
        <Representation>
          <Label>No caption</Label>
        </Representation>
        <Type>Image</Type>
        <Source href="file:/C:/Users/svannoort/Documents/Lucid keys/Eucoilinae genera Matrix key/Media/Images/Trichoplasta_female_habitus_lateral_100.jpg"/>
      </MediaObject>
      <MediaObject id="m53" debuglabel="273:http://www.waspweb.org/Cynipoidea/Figitidae/Eucoilinae/Trybliographa/index.htm">
        <Representation>
          <Label>No caption</Label>
        </Representation>
        <Type>Text</Type>
        <Source href="http://www.waspweb.org/Cynipoidea/Figitidae/Eucoilinae/Trybliographa/index.htm"/>
      </MediaObject>
      <MediaObject id="m54" debuglabel="274:Images/Trybliographa_australiensis_MNHN_habitus_lateral_100.jpg">
        <Representation>
          <Label>No caption</Label>
        </Representation>
        <Type>Image</Type>
        <Source href="file:/C:/Users/svannoort/Documents/Lucid keys/Eucoilinae genera Matrix key/Media/Images/Trybliographa_australiensis_MNHN_habitus_lateral_100.jpg"/>
      </MediaObject>
      <MediaObject id="m55" debuglabel="57:Images/Hexacola_SAM-HYM-P038962_habitus_lateral.jpg">
        <Representation>
          <Label>No caption</Label>
        </Representation>
        <Type>Image</Type>
        <Source href="file:/C:/Users/svannoort/Documents/Lucid keys/Eucoilinae genera Matrix key/Media/Images/Hexacola_SAM-HYM-P038962_habitus_lateral.jpg"/>
      </MediaObject>
      <MediaObject id="m56" debuglabel="19:Images/Bothrochacis_marina_SAM-HYM-P044371_habitus_lateral_cleaned.jpg">
        <Representation>
          <Label>No caption</Label>
        </Representation>
        <Type>Image</Type>
        <Source href="file:/C:/Users/svannoort/Documents/Lucid keys/Eucoilinae genera Matrix key/Media/Images/Bothrochacis_marina_SAM-HYM-P044371_habitus_lateral_cleaned.jpg"/>
      </MediaObject>
      <MediaObject id="m57" debuglabel="54:Images/Body_compressed.jpg">
        <Representation>
          <Label>No caption</Label>
        </Representation>
        <Type>Image</Type>
        <Source href="file:/C:/Users/svannoort/Documents/Lucid keys/Eucoilinae genera Matrix key/Media/Images/Body_compressed.jpg"/>
      </MediaObject>
      <MediaObject id="m58" debuglabel="55:Images/Body_normal.jpg">
        <Representation>
          <Label>No caption</Label>
        </Representation>
        <Type>Image</Type>
        <Source href="file:/C:/Users/svannoort/Documents/Lucid keys/Eucoilinae genera Matrix key/Media/Images/Body_normal.jpg"/>
      </MediaObject>
      <MediaObject id="m59" debuglabel="22:Images/Head_globular.jpg">
        <Representation>
          <Label>No caption</Label>
        </Representation>
        <Type>Image</Type>
        <Source href="file:/C:/Users/svannoort/Documents/Lucid keys/Eucoilinae genera Matrix key/Media/Images/Head_globular.jpg"/>
      </MediaObject>
      <MediaObject id="m6" debuglabel="277:Images/Aganaspis_SAM-HYM-P044922_habitus_lateral_100.jpg">
        <Representation>
          <Label>No caption</Label>
        </Representation>
        <Type>Image</Type>
        <Source href="file:/C:/Users/svannoort/Documents/Lucid keys/Eucoilinae genera Matrix key/Media/Images/Aganaspis_SAM-HYM-P044922_habitus_lateral_100.jpg"/>
      </MediaObject>
      <MediaObject id="m60" debuglabel="23:Images/Head_elongate.jpg">
        <Representation>
          <Label>No caption</Label>
        </Representation>
        <Type>Image</Type>
        <Source href="file:/C:/Users/svannoort/Documents/Lucid keys/Eucoilinae genera Matrix key/Media/Images/Head_elongate.jpg"/>
      </MediaObject>
      <MediaObject id="m61" debuglabel="52:Images/Head_wider.jpg">
        <Representation>
          <Label>No caption</Label>
        </Representation>
        <Type>Image</Type>
        <Source href="file:/C:/Users/svannoort/Documents/Lucid keys/Eucoilinae genera Matrix key/Media/Images/Head_wider.jpg"/>
      </MediaObject>
      <MediaObject id="m62" debuglabel="53:Images/Head_narrow.jpg">
        <Representation>
          <Label>No caption</Label>
        </Representation>
        <Type>Image</Type>
        <Source href="file:/C:/Users/svannoort/Documents/Lucid keys/Eucoilinae genera Matrix key/Media/Images/Head_narrow.jpg"/>
      </MediaObject>
      <MediaObject id="m63" debuglabel="90:Images/Clypeus_flat.jpg">
        <Representation>
          <Label>No caption</Label>
        </Representation>
        <Type>Image</Type>
        <Source href="file:/C:/Users/svannoort/Documents/Lucid keys/Eucoilinae genera Matrix key/Media/Images/Clypeus_flat.jpg"/>
      </MediaObject>
      <MediaObject id="m64" debuglabel="91:Images/Clypeus_corniculum.jpg">
        <Representation>
          <Label>No caption</Label>
        </Representation>
        <Type>Image</Type>
        <Source href="file:/C:/Users/svannoort/Documents/Lucid keys/Eucoilinae genera Matrix key/Media/Images/Clypeus_corniculum.jpg"/>
      </MediaObject>
      <MediaObject id="m65" debuglabel="92:Images/Clypeus_outstretched.jpg">
        <Representation>
          <Label>No caption</Label>
        </Representation>
        <Type>Image</Type>
        <Source href="file:/C:/Users/svannoort/Documents/Lucid keys/Eucoilinae genera Matrix key/Media/Images/Clypeus_outstretched.jpg"/>
      </MediaObject>
      <MediaObject id="m66" debuglabel="93:Images/Clypeus_protrubances.jpg">
        <Representation>
          <Label>No caption</Label>
        </Representation>
        <Type>Image</Type>
        <Source href="file:/C:/Users/svannoort/Documents/Lucid keys/Eucoilinae genera Matrix key/Media/Images/Clypeus_protrubances.jpg"/>
      </MediaObject>
      <MediaObject id="m67" debuglabel="94:Images/Frons_trumpet.jpg">
        <Representation>
          <Label>No caption</Label>
        </Representation>
        <Type>Image</Type>
        <Source href="file:/C:/Users/svannoort/Documents/Lucid keys/Eucoilinae genera Matrix key/Media/Images/Frons_trumpet.jpg"/>
      </MediaObject>
      <MediaObject id="m68" debuglabel="95:Images/Frons_flat.jpg">
        <Representation>
          <Label>No caption</Label>
        </Representation>
        <Type>Image</Type>
        <Source href="file:/C:/Users/svannoort/Documents/Lucid keys/Eucoilinae genera Matrix key/Media/Images/Frons_flat.jpg"/>
      </MediaObject>
      <MediaObject id="m69" debuglabel="104:Images/Frons_fuscina.jpg">
        <Representation>
          <Label>No caption</Label>
        </Representation>
        <Type>Image</Type>
        <Source href="file:/C:/Users/svannoort/Documents/Lucid keys/Eucoilinae genera Matrix key/Media/Images/Frons_fuscina.jpg"/>
      </MediaObject>
      <MediaObject id="m7" debuglabel="276:http://www.waspweb.org/Cynipoidea/Figitidae/Eucoilinae/Angustacorpa/index.htm">
        <Representation>
          <Label>No caption</Label>
        </Representation>
        <Type>Text</Type>
        <Source href="http://www.waspweb.org/Cynipoidea/Figitidae/Eucoilinae/Angustacorpa/index.htm"/>
      </MediaObject>
      <MediaObject id="m70" debuglabel="105:Images/Mandibles_normal.jpg">
        <Representation>
          <Label>No caption</Label>
        </Representation>
        <Type>Image</Type>
        <Source href="file:/C:/Users/svannoort/Documents/Lucid keys/Eucoilinae genera Matrix key/Media/Images/Mandibles_normal.jpg"/>
      </MediaObject>
      <MediaObject id="m71" debuglabel="106:Images/Mandibles_paddle.jpg">
        <Representation>
          <Label>No caption</Label>
        </Representation>
        <Type>Image</Type>
        <Source href="file:/C:/Users/svannoort/Documents/Lucid keys/Eucoilinae genera Matrix key/Media/Images/Mandibles_paddle.jpg"/>
      </MediaObject>
      <MediaObject id="m72" debuglabel="129:Images/Gena_setal_comb.jpg">
        <Representation>
          <Label>No caption</Label>
        </Representation>
        <Type>Image</Type>
        <Source href="file:/C:/Users/svannoort/Documents/Lucid keys/Eucoilinae genera Matrix key/Media/Images/Gena_setal_comb.jpg"/>
      </MediaObject>
      <MediaObject id="m73" debuglabel="130:Images/Gena_glabrous.jpg">
        <Representation>
          <Label>No caption</Label>
        </Representation>
        <Type>Image</Type>
        <Source href="file:/C:/Users/svannoort/Documents/Lucid keys/Eucoilinae genera Matrix key/Media/Images/Gena_glabrous.jpg"/>
      </MediaObject>
      <MediaObject id="m74" debuglabel="131:Images/Genal_carina_present.jpg">
        <Representation>
          <Label>No caption</Label>
        </Representation>
        <Type>Image</Type>
        <Source href="file:/C:/Users/svannoort/Documents/Lucid keys/Eucoilinae genera Matrix key/Media/Images/Genal_carina_present.jpg"/>
      </MediaObject>
      <MediaObject id="m75" debuglabel="132:Images/Genal_carina_absent.jpg">
        <Representation>
          <Label>No caption</Label>
        </Representation>
        <Type>Image</Type>
        <Source href="file:/C:/Users/svannoort/Documents/Lucid keys/Eucoilinae genera Matrix key/Media/Images/Genal_carina_absent.jpg"/>
      </MediaObject>
      <MediaObject id="m76" debuglabel="133:Images/Antenna_F1_F4_anelliform.jpg">
        <Representation>
          <Label>No caption</Label>
        </Representation>
        <Type>Image</Type>
        <Source href="file:/C:/Users/svannoort/Documents/Lucid keys/Eucoilinae genera Matrix key/Media/Images/Antenna_F1_F4_anelliform.jpg"/>
      </MediaObject>
      <MediaObject id="m77" debuglabel="134:Images/Antenna_F1_F4_normal.jpg">
        <Representation>
          <Label>No caption</Label>
        </Representation>
        <Type>Image</Type>
        <Source href="file:/C:/Users/svannoort/Documents/Lucid keys/Eucoilinae genera Matrix key/Media/Images/Antenna_F1_F4_normal.jpg"/>
      </MediaObject>
      <MediaObject id="m78" debuglabel="147:Images/Male_F1_mofified.jpg">
        <Representation>
          <Label>No caption</Label>
        </Representation>
        <Type>Image</Type>
        <Source href="file:/C:/Users/svannoort/Documents/Lucid keys/Eucoilinae genera Matrix key/Media/Images/Male_F1_mofified.jpg"/>
      </MediaObject>
      <MediaObject id="m79" debuglabel="148:Images/Mesosoma_elongate.jpg">
        <Representation>
          <Label>No caption</Label>
        </Representation>
        <Type>Image</Type>
        <Source href="file:/C:/Users/svannoort/Documents/Lucid keys/Eucoilinae genera Matrix key/Media/Images/Mesosoma_elongate.jpg"/>
      </MediaObject>
      <MediaObject id="m8" debuglabel="275:Images/Angustacorpa_habitus04E_100.jpg">
        <Representation>
          <Label>No caption</Label>
        </Representation>
        <Type>Image</Type>
        <Source href="file:/C:/Users/svannoort/Documents/Lucid keys/Eucoilinae genera Matrix key/Media/Images/Angustacorpa_habitus04E_100.jpg"/>
      </MediaObject>
      <MediaObject id="m80" debuglabel="149:Images/Mesosoma_square.jpg">
        <Representation>
          <Label>No caption</Label>
        </Representation>
        <Type>Image</Type>
        <Source href="file:/C:/Users/svannoort/Documents/Lucid keys/Eucoilinae genera Matrix key/Media/Images/Mesosoma_square.jpg"/>
      </MediaObject>
      <MediaObject id="m81" debuglabel="5:Images/Pronotal_carina_absent.jpg">
        <Representation>
          <Label>No caption</Label>
        </Representation>
        <Type>Image</Type>
        <Source href="file:/C:/Users/svannoort/Documents/Lucid keys/Eucoilinae genera Matrix key/Media/Images/Pronotal_carina_absent.jpg"/>
      </MediaObject>
      <MediaObject id="m82" debuglabel="171:Images/Pronotal_carina_present.jpg">
        <Representation>
          <Label>No caption</Label>
        </Representation>
        <Type>Image</Type>
        <Source href="file:/C:/Users/svannoort/Documents/Lucid keys/Eucoilinae genera Matrix key/Media/Images/Pronotal_carina_present.jpg"/>
      </MediaObject>
      <MediaObject id="m83" debuglabel="172:Images/Fovea_indistinct.jpg">
        <Representation>
          <Label>No caption</Label>
        </Representation>
        <Type>Image</Type>
        <Source href="file:/C:/Users/svannoort/Documents/Lucid keys/Eucoilinae genera Matrix key/Media/Images/Fovea_indistinct.jpg"/>
      </MediaObject>
      <MediaObject id="m84" debuglabel="173:Images/Fovea_closed.jpg">
        <Representation>
          <Label>No caption</Label>
        </Representation>
        <Type>Image</Type>
        <Source href="file:/C:/Users/svannoort/Documents/Lucid keys/Eucoilinae genera Matrix key/Media/Images/Fovea_closed.jpg"/>
      </MediaObject>
      <MediaObject id="m85" debuglabel="178:Images/Fovea_open.jpg">
        <Representation>
          <Label>No caption</Label>
        </Representation>
        <Type>Image</Type>
        <Source href="file:/C:/Users/svannoort/Documents/Lucid keys/Eucoilinae genera Matrix key/Media/Images/Fovea_open.jpg"/>
      </MediaObject>
      <MediaObject id="m86" debuglabel="69:Images/Pronotum_reduced_pubescence.jpg">
        <Representation>
          <Label>No caption</Label>
        </Representation>
        <Type>Image</Type>
        <Source href="file:/C:/Users/svannoort/Documents/Lucid keys/Eucoilinae genera Matrix key/Media/Images/Pronotum_reduced_pubescence.jpg"/>
      </MediaObject>
      <MediaObject id="m87" debuglabel="179:Images/Pronotum_scattered_setae.jpg">
        <Representation>
          <Label>No caption</Label>
        </Representation>
        <Type>Image</Type>
        <Source href="file:/C:/Users/svannoort/Documents/Lucid keys/Eucoilinae genera Matrix key/Media/Images/Pronotum_scattered_setae.jpg"/>
      </MediaObject>
      <MediaObject id="m88" debuglabel="180:Images/Pronotum_truncate_setae.jpg">
        <Representation>
          <Label>No caption</Label>
        </Representation>
        <Type>Image</Type>
        <Source href="file:/C:/Users/svannoort/Documents/Lucid keys/Eucoilinae genera Matrix key/Media/Images/Pronotum_truncate_setae.jpg"/>
      </MediaObject>
      <MediaObject id="m89" debuglabel="12:Images/Notauli_absent.jpg">
        <Representation>
          <Label>No caption</Label>
        </Representation>
        <Type>Image</Type>
        <Source href="file:/C:/Users/svannoort/Documents/Lucid keys/Eucoilinae genera Matrix key/Media/Images/Notauli_absent.jpg"/>
      </MediaObject>
      <MediaObject id="m9" debuglabel="247:http://www.waspweb.org/Cynipoidea/Figitidae/Eucoilinae/Bothrochacis/index.htm">
        <Representation>
          <Label>No caption</Label>
        </Representation>
        <Type>Text</Type>
        <Source href="http://www.waspweb.org/Cynipoidea/Figitidae/Eucoilinae/Bothrochacis/index.htm"/>
      </MediaObject>
      <MediaObject id="m90" debuglabel="20:Images/Notauli_shallow.jpg">
        <Representation>
          <Label>No caption</Label>
        </Representation>
        <Type>Image</Type>
        <Source href="file:/C:/Users/svannoort/Documents/Lucid keys/Eucoilinae genera Matrix key/Media/Images/Notauli_shallow.jpg"/>
      </MediaObject>
      <MediaObject id="m91" debuglabel="21:Images/Notauli_shortened.jpg">
        <Representation>
          <Label>No caption</Label>
        </Representation>
        <Type>Image</Type>
        <Source href="file:/C:/Users/svannoort/Documents/Lucid keys/Eucoilinae genera Matrix key/Media/Images/Notauli_shortened.jpg"/>
      </MediaObject>
      <MediaObject id="m92" debuglabel="24:Images/Notauli_deep.jpg">
        <Representation>
          <Label>No caption</Label>
        </Representation>
        <Type>Image</Type>
        <Source href="file:/C:/Users/svannoort/Documents/Lucid keys/Eucoilinae genera Matrix key/Media/Images/Notauli_deep.jpg"/>
      </MediaObject>
      <MediaObject id="m93" debuglabel="27:Images/Parascutal_impression_complete.jpg">
        <Representation>
          <Label>No caption</Label>
        </Representation>
        <Type>Image</Type>
        <Source href="file:/C:/Users/svannoort/Documents/Lucid keys/Eucoilinae genera Matrix key/Media/Images/Parascutal_impression_complete.jpg"/>
      </MediaObject>
      <MediaObject id="m94" debuglabel="56:Images/Parascutal_impression_interrupted.jpg">
        <Representation>
          <Label>No caption</Label>
        </Representation>
        <Type>Image</Type>
        <Source href="file:/C:/Users/svannoort/Documents/Lucid keys/Eucoilinae genera Matrix key/Media/Images/Parascutal_impression_interrupted.jpg"/>
      </MediaObject>
      <MediaObject id="m95" debuglabel="181:Images/Parascutal_impression_indistinct.jpg">
        <Representation>
          <Label>No caption</Label>
        </Representation>
        <Type>Image</Type>
        <Source href="file:/C:/Users/svannoort/Documents/Lucid keys/Eucoilinae genera Matrix key/Media/Images/Parascutal_impression_indistinct.jpg"/>
      </MediaObject>
      <MediaObject id="m96" debuglabel="182:Images/Scutellar_plate_small_tooth.jpg">
        <Representation>
          <Label>No caption</Label>
        </Representation>
        <Type>Image</Type>
        <Source href="file:/C:/Users/svannoort/Documents/Lucid keys/Eucoilinae genera Matrix key/Media/Images/Scutellar_plate_small_tooth.jpg"/>
      </MediaObject>
      <MediaObject id="m97" debuglabel="183:Images/Scutellar_plate_protuberances.jpg">
        <Representation>
          <Label>No caption</Label>
        </Representation>
        <Type>Image</Type>
        <Source href="file:/C:/Users/svannoort/Documents/Lucid keys/Eucoilinae genera Matrix key/Media/Images/Scutellar_plate_protuberances.jpg"/>
      </MediaObject>
      <MediaObject id="m98" debuglabel="184:Images/Scutellar_tubercles.jpg">
        <Representation>
          <Label>No caption</Label>
        </Representation>
        <Type>Image</Type>
        <Source href="file:/C:/Users/svannoort/Documents/Lucid keys/Eucoilinae genera Matrix key/Media/Images/Scutellar_tubercles.jpg"/>
      </MediaObject>
      <MediaObject id="m99" debuglabel="186:Images/Scutellar_plate_smooth.jpg">
        <Representation>
          <Label>No caption</Label>
        </Representation>
        <Type>Image</Type>
        <Source href="file:/C:/Users/svannoort/Documents/Lucid keys/Eucoilinae genera Matrix key/Media/Images/Scutellar_plate_smooth.jpg"/>
      </MediaObject>
    </MediaObjects>
  </Dataset>
</Datasets>
