# Supplementary material for: Afrotropical Cynipoidea (Hymenoptera)
Source: Zookeys. 2015 Apr 1;(493):1–176. doi: 10.3897/zookeys.493.6353 (PMC4389221; doi:10.3897/zookeys.493.6353)
Supplement: Supplementary material 8 — Multi-entry, matrix-based identification key to the Afrotropical genera of Figitinae (Figitidae, Cynipoidea, Hymenoptera) as exported from Lucid Builder 3.5 in XML SDD format [file zookeys-493-001-s008.sdd]

<?xml version="1.0" encoding="UTF-8"?>
<Datasets xsi:schemaLocation="http://rs.tdwg.org/UBIF/2006/ http://www.lucidcentral.org/2006/SDD/SDD1.1/SDD.xsd" xmlns="http://rs.tdwg.org/UBIF/2006/" xmlns:xsi="http://www.w3.org/2001/XMLSchema-instance">
  <TechnicalMetadata created="2015-03-10T11:35:38.947+02:00">
    <Generator name="Lucid3 Builder" version="3.4.0_b01" routine="com.cbit.lucid.builder.core.io.sdd11.SDDKeyWriter" notes="http://www.lucidcentral.org/lucid3/"/>
    <TechnicalContact literal="http://www.lucidcentral.org" email="contact@lucidcentral.org"/>
  </TechnicalMetadata>
  <Dataset xml:lang="en-us">
    <Representation>
      <Label>Untitled</Label>
    </Representation>
    <TaxonNames>
      <TaxonName id="t1" debuglabel="16:Figites">
        <Representation>
          <Label>Figites</Label>
          <MediaObject ref="m1" debuglabel="32:http://www.waspweb.org/Cynipoidea/Figitidae/Figitinae/Figites/index.htm"/>
          <MediaObject ref="m2" debuglabel="35:Images/Figites_aciculata_HT_female_habitus_lateral.jpg"/>
        </Representation>
      </TaxonName>
      <TaxonName id="t2" debuglabel="18:Lonchidia">
        <Representation>
          <Label>Lonchidia</Label>
          <MediaObject ref="m3" debuglabel="37:http://www.waspweb.org/Cynipoidea/Figitidae/Figitinae/Lonchidia/index.htm"/>
          <MediaObject ref="m4" debuglabel="34:Images/Lonchidia_clavicornis_MZLU_habitus_lateral_2.jpg"/>
        </Representation>
      </TaxonName>
      <TaxonName id="t3" debuglabel="19:Neralsia">
        <Representation>
          <Label>Neralsia</Label>
          <MediaObject ref="m5" debuglabel="38:http://www.waspweb.org/Cynipoidea/Figitidae/Figitinae/Neralsia/index.htm"/>
          <MediaObject ref="m6" debuglabel="33:Images/Neralsia_female_habitus_lateral.jpg"/>
        </Representation>
      </TaxonName>
      <TaxonName id="t4" debuglabel="20:Xyalophora">
        <Representation>
          <Label>Xyalophora</Label>
          <MediaObject ref="m7" debuglabel="39:http://www.waspweb.org/Cynipoidea/Figitidae/Figitinae/Xyalophora/index.htm"/>
          <MediaObject ref="m8" debuglabel="36:Images/Xyalophora_tedjoansi_HT_MRAC_habitus_lateral.jpg"/>
        </Representation>
      </TaxonName>
    </TaxonNames>
    <TaxonHierarchies>
      <TaxonHierarchy id="th1" debuglabel="1:Default Entity Tree">
        <Representation>
          <Label>Default Entity Tree</Label>
        </Representation>
        <TaxonHierarchyType>UnspecifiedTaxonomy</TaxonHierarchyType>
        <Nodes>
          <Node id="tn1" debuglabel="16:Figites">
            <TaxonName ref="t1" debuglabel="16:Figites"/>
          </Node>
          <Node id="tn2" debuglabel="18:Lonchidia">
            <TaxonName ref="t2" debuglabel="18:Lonchidia"/>
          </Node>
          <Node id="tn3" debuglabel="19:Neralsia">
            <TaxonName ref="t3" debuglabel="19:Neralsia"/>
          </Node>
          <Node id="tn4" debuglabel="20:Xyalophora">
            <TaxonName ref="t4" debuglabel="20:Xyalophora"/>
          </Node>
        </Nodes>
      </TaxonHierarchy>
    </TaxonHierarchies>
    <DescriptiveConcepts>
      <DescriptiveConcept id="dc0">
        <Representation>
          <Label>Fixed set of modifiers supported in Lucid3</Label>
        </Representation>
        <Modifiers>
          <Modifier id="mod1" debuglabel="1:rarely">
            <Representation>
              <Label>rarely</Label>
            </Representation>
            <ModifierClass>Frequency</ModifierClass>
            <ProportionRange lowerestimate="0.0" upperestimate="0.25"/>
          </Modifier>
          <Modifier id="mod2" debuglabel="2:uncertain">
            <Representation>
              <Label>uncertain</Label>
            </Representation>
            <ModifierClass>Certainty</ModifierClass>
            <ProportionRange lowerestimate="0.0" upperestimate="0.5"/>
          </Modifier>
          <Modifier id="mod3" debuglabel="3:misinterpreted">
            <Representation>
              <Label>misinterpreted</Label>
            </Representation>
            <ModifierClass>TreatAsMisinterpretation</ModifierClass>
          </Modifier>
          <Modifier id="mod4" debuglabel="3:unscoped">
            <Representation>
              <Label>unscoped</Label>
            </Representation>
            <ModifierClass>OtherModifierClass</ModifierClass>
          </Modifier>
        </Modifiers>
      </DescriptiveConcept>
    </DescriptiveConcepts>
    <Characters>
      <CategoricalCharacter id="c1" debuglabel="2:Scutellar foveae">
        <Representation>
          <Label>Scutellar foveae</Label>
        </Representation>
        <States>
          <StateDefinition id="s1" debuglabel="17:Scutellar foveae confluent">
            <Representation>
              <Label>Scutellar foveae confluent</Label>
              <MediaObject ref="m9" debuglabel="22:Images/Scutellar fovea confluent.jpg"/>
            </Representation>
          </StateDefinition>
          <StateDefinition id="s2" debuglabel="3:Scutellar foveae distinctly separated by a median carina">
            <Representation>
              <Label>Scutellar foveae distinctly separated by a median carina</Label>
              <MediaObject ref="m10" debuglabel="23:Images/Foveal carina.jpg"/>
            </Representation>
          </StateDefinition>
        </States>
      </CategoricalCharacter>
      <CategoricalCharacter id="c2" debuglabel="5:Interfoveal carina">
        <Representation>
          <Label>Interfoveal carina</Label>
        </Representation>
        <States>
          <StateDefinition id="s3" debuglabel="4:Interfoveal carina depressed, much lower than the level of the foveal edge">
            <Representation>
              <Label>Interfoveal carina depressed, much lower than the level of the foveal edge</Label>
              <MediaObject ref="m11" debuglabel="24:Images/Interfoveal carina depressed.jpg"/>
            </Representation>
          </StateDefinition>
          <StateDefinition id="s4" debuglabel="6:Interfoveal carina as high as the foveal edge">
            <Representation>
              <Label>Interfoveal carina as high as the foveal edge</Label>
              <MediaObject ref="m12" debuglabel="25:Images/Interfoveal carina same height.jpg"/>
            </Representation>
          </StateDefinition>
        </States>
      </CategoricalCharacter>
      <CategoricalCharacter id="c3" debuglabel="8:Scutellar spine presence">
        <Representation>
          <Label>Scutellar spine presence</Label>
        </Representation>
        <States>
          <StateDefinition id="s5" debuglabel="7:Scutellar spine absent  (outline of scutellum in dorsal view rounded, however, there is often a more or less pronounced tooth at the posteriormost point of the circumscutellar carina, which may look like a small “spine” in lateral view)">
            <Representation>
              <Label>Scutellar spine absent  (outline of scutellum in dorsal view rounded, however, there is often a more or less pronounced tooth at the posteriormost point of the circumscutellar carina, which may look like a small “spine” in lateral view)</Label>
              <MediaObject ref="m13" debuglabel="26:Images/Scutellar spine absent.jpg"/>
            </Representation>
          </StateDefinition>
          <StateDefinition id="s6" debuglabel="9:Scutellar spine present (obviously protruding from scutellar outline in dorsal view)">
            <Representation>
              <Label>Scutellar spine present (obviously protruding from scutellar outline in dorsal view)</Label>
              <MediaObject ref="m14" debuglabel="27:Images/Scutellar spine present.jpg"/>
            </Representation>
          </StateDefinition>
        </States>
      </CategoricalCharacter>
      <CategoricalCharacter id="c4" debuglabel="11:Notauli sculpture">
        <Representation>
          <Label>Notauli sculpture</Label>
        </Representation>
        <States>
          <StateDefinition id="s7" debuglabel="21:Notauli absent">
            <Representation>
              <Label>Notauli absent</Label>
              <MediaObject ref="m15" debuglabel="31:Images/Notauli absent.jpg"/>
            </Representation>
          </StateDefinition>
          <StateDefinition id="s8" debuglabel="10:Notauli sculptured with tiny transverse ridges">
            <Representation>
              <Label>Notauli sculptured with tiny transverse ridges</Label>
              <MediaObject ref="m16" debuglabel="28:Images/Notauli with ridges.jpg"/>
            </Representation>
          </StateDefinition>
          <StateDefinition id="s9" debuglabel="12:Notauli smooth">
            <Representation>
              <Label>Notauli smooth</Label>
              <MediaObject ref="m17" debuglabel="29:Images/Notauli smooth.jpg"/>
            </Representation>
          </StateDefinition>
        </States>
      </CategoricalCharacter>
      <CategoricalCharacter id="c5" debuglabel="14:Size">
        <Representation>
          <Label>Size</Label>
        </Representation>
        <States>
          <StateDefinition id="s10" debuglabel="13:Small, rather slender species &lt; 1.5mm body length">
            <Representation>
              <Label>Small, rather slender species &lt; 1.5mm body length</Label>
              <MediaObject ref="m18" debuglabel="30:Images/Small slender species.jpg"/>
            </Representation>
          </StateDefinition>
          <StateDefinition id="s11" debuglabel="15:Larger, strongly built species > 1.5mm body length">
            <Representation>
              <Label>Larger, strongly built species > 1.5mm body length</Label>
              <MediaObject ref="m19" debuglabel="33:Images/Neralsia_female_habitus_lateral.jpg"/>
            </Representation>
          </StateDefinition>
        </States>
      </CategoricalCharacter>
    </Characters>
    <CharacterTrees>
      <CharacterTree id="ct1" debuglabel="1:Default Feature Tree">
        <Representation>
          <Label>Default Feature Tree</Label>
        </Representation>
        <DesignedFor>
          <Role>InteractiveIdentification</Role>
        </DesignedFor>
        <Nodes>
          <CharNode>
            <Character ref="c1" debuglabel="2:Scutellar foveae"/>
          </CharNode>
          <CharNode>
            <Character ref="c2" debuglabel="5:Interfoveal carina"/>
          </CharNode>
          <CharNode>
            <Character ref="c3" debuglabel="8:Scutellar spine presence"/>
          </CharNode>
          <CharNode>
            <Character ref="c4" debuglabel="11:Notauli sculpture"/>
          </CharNode>
          <CharNode>
            <Character ref="c5" debuglabel="14:Size"/>
          </CharNode>
        </Nodes>
      </CharacterTree>
    </CharacterTrees>
    <CodedDescriptions>
      <CodedDescription id="cd1" debuglabel="16:Figites">
        <Representation>
          <Label>Figites</Label>
        </Representation>
        <Scope>
          <TaxonName ref="t1" debuglabel="16:Figites"/>
        </Scope>
        <SummaryData>
          <Categorical ref="c1" debuglabel="2:Scutellar foveae">
            <State ref="s2" debuglabel="3:Scutellar foveae distinctly separated by a median carina"/>
          </Categorical>
          <Categorical ref="c2" debuglabel="5:Interfoveal carina">
            <State ref="s4" debuglabel="6:Interfoveal carina as high as the foveal edge"/>
          </Categorical>
          <Categorical ref="c3" debuglabel="8:Scutellar spine presence">
            <State ref="s5" debuglabel="7:Scutellar spine absent  (outline of scutellum in dorsal view rounded, however, there is often a more or less pronounced tooth at the posteriormost point of the circumscutellar carina, which may look like a small “spine” in lateral view)"/>
          </Categorical>
          <Categorical ref="c4" debuglabel="11:Notauli sculpture">
            <State ref="s9" debuglabel="12:Notauli smooth"/>
          </Categorical>
          <Categorical ref="c5" debuglabel="14:Size">
            <State ref="s11" debuglabel="15:Larger, strongly built species > 1.5mm body length"/>
          </Categorical>
        </SummaryData>
      </CodedDescription>
      <CodedDescription id="cd2" debuglabel="18:Lonchidia">
        <Representation>
          <Label>Lonchidia</Label>
        </Representation>
        <Scope>
          <TaxonName ref="t2" debuglabel="18:Lonchidia"/>
        </Scope>
        <SummaryData>
          <Categorical ref="c1" debuglabel="2:Scutellar foveae">
            <State ref="s1" debuglabel="17:Scutellar foveae confluent"/>
          </Categorical>
          <Categorical ref="c4" debuglabel="11:Notauli sculpture">
            <State ref="s7" debuglabel="21:Notauli absent"/>
          </Categorical>
          <Categorical ref="c3" debuglabel="8:Scutellar spine presence">
            <State ref="s5" debuglabel="7:Scutellar spine absent  (outline of scutellum in dorsal view rounded, however, there is often a more or less pronounced tooth at the posteriormost point of the circumscutellar carina, which may look like a small “spine” in lateral view)"/>
          </Categorical>
          <Categorical ref="c5" debuglabel="14:Size">
            <State ref="s10" debuglabel="13:Small, rather slender species &lt; 1.5mm body length"/>
          </Categorical>
        </SummaryData>
      </CodedDescription>
      <CodedDescription id="cd3" debuglabel="19:Neralsia">
        <Representation>
          <Label>Neralsia</Label>
        </Representation>
        <Scope>
          <TaxonName ref="t3" debuglabel="19:Neralsia"/>
        </Scope>
        <SummaryData>
          <Categorical ref="c1" debuglabel="2:Scutellar foveae">
            <State ref="s2" debuglabel="3:Scutellar foveae distinctly separated by a median carina"/>
          </Categorical>
          <Categorical ref="c2" debuglabel="5:Interfoveal carina">
            <State ref="s4" debuglabel="6:Interfoveal carina as high as the foveal edge"/>
          </Categorical>
          <Categorical ref="c3" debuglabel="8:Scutellar spine presence">
            <State ref="s6" debuglabel="9:Scutellar spine present (obviously protruding from scutellar outline in dorsal view)"/>
          </Categorical>
          <Categorical ref="c4" debuglabel="11:Notauli sculpture">
            <State ref="s9" debuglabel="12:Notauli smooth"/>
          </Categorical>
          <Categorical ref="c5" debuglabel="14:Size">
            <State ref="s11" debuglabel="15:Larger, strongly built species > 1.5mm body length"/>
          </Categorical>
        </SummaryData>
      </CodedDescription>
      <CodedDescription id="cd4" debuglabel="20:Xyalophora">
        <Representation>
          <Label>Xyalophora</Label>
        </Representation>
        <Scope>
          <TaxonName ref="t4" debuglabel="20:Xyalophora"/>
        </Scope>
        <SummaryData>
          <Categorical ref="c1" debuglabel="2:Scutellar foveae">
            <State ref="s2" debuglabel="3:Scutellar foveae distinctly separated by a median carina"/>
          </Categorical>
          <Categorical ref="c2" debuglabel="5:Interfoveal carina">
            <State ref="s3" debuglabel="4:Interfoveal carina depressed, much lower than the level of the foveal edge"/>
          </Categorical>
          <Categorical ref="c3" debuglabel="8:Scutellar spine presence">
            <State ref="s6" debuglabel="9:Scutellar spine present (obviously protruding from scutellar outline in dorsal view)"/>
          </Categorical>
          <Categorical ref="c4" debuglabel="11:Notauli sculpture">
            <State ref="s8" debuglabel="10:Notauli sculptured with tiny transverse ridges"/>
          </Categorical>
          <Categorical ref="c5" debuglabel="14:Size">
            <State ref="s11" debuglabel="15:Larger, strongly built species > 1.5mm body length"/>
          </Categorical>
        </SummaryData>
      </CodedDescription>
    </CodedDescriptions>
    <MediaObjects>
      <MediaObject id="m1" debuglabel="32:http://www.waspweb.org/Cynipoidea/Figitidae/Figitinae/Figites/index.htm">
        <Representation>
          <Label>No caption</Label>
        </Representation>
        <Type>Text</Type>
        <Source href="http://www.waspweb.org/Cynipoidea/Figitidae/Figitinae/Figites/index.htm"/>
      </MediaObject>
      <MediaObject id="m10" debuglabel="23:Images/Foveal carina.jpg">
        <Representation>
          <Label>No caption</Label>
        </Representation>
        <Type>Image</Type>
        <Source href="file:/C:/Users/svannoort/Documents/Lucid keys/Figitinae genera Matrix key/Media/Images/Foveal carina.jpg"/>
      </MediaObject>
      <MediaObject id="m11" debuglabel="24:Images/Interfoveal carina depressed.jpg">
        <Representation>
          <Label>No caption</Label>
        </Representation>
        <Type>Image</Type>
        <Source href="file:/C:/Users/svannoort/Documents/Lucid keys/Figitinae genera Matrix key/Media/Images/Interfoveal carina depressed.jpg"/>
      </MediaObject>
      <MediaObject id="m12" debuglabel="25:Images/Interfoveal carina same height.jpg">
        <Representation>
          <Label>No caption</Label>
        </Representation>
        <Type>Image</Type>
        <Source href="file:/C:/Users/svannoort/Documents/Lucid keys/Figitinae genera Matrix key/Media/Images/Interfoveal carina same height.jpg"/>
      </MediaObject>
      <MediaObject id="m13" debuglabel="26:Images/Scutellar spine absent.jpg">
        <Representation>
          <Label>No caption</Label>
        </Representation>
        <Type>Image</Type>
        <Source href="file:/C:/Users/svannoort/Documents/Lucid keys/Figitinae genera Matrix key/Media/Images/Scutellar spine absent.jpg"/>
      </MediaObject>
      <MediaObject id="m14" debuglabel="27:Images/Scutellar spine present.jpg">
        <Representation>
          <Label>No caption</Label>
        </Representation>
        <Type>Image</Type>
        <Source href="file:/C:/Users/svannoort/Documents/Lucid keys/Figitinae genera Matrix key/Media/Images/Scutellar spine present.jpg"/>
      </MediaObject>
      <MediaObject id="m15" debuglabel="31:Images/Notauli absent.jpg">
        <Representation>
          <Label>No caption</Label>
        </Representation>
        <Type>Image</Type>
        <Source href="file:/C:/Users/svannoort/Documents/Lucid keys/Figitinae genera Matrix key/Media/Images/Notauli absent.jpg"/>
      </MediaObject>
      <MediaObject id="m16" debuglabel="28:Images/Notauli with ridges.jpg">
        <Representation>
          <Label>No caption</Label>
        </Representation>
        <Type>Image</Type>
        <Source href="file:/C:/Users/svannoort/Documents/Lucid keys/Figitinae genera Matrix key/Media/Images/Notauli with ridges.jpg"/>
      </MediaObject>
      <MediaObject id="m17" debuglabel="29:Images/Notauli smooth.jpg">
        <Representation>
          <Label>No caption</Label>
        </Representation>
        <Type>Image</Type>
        <Source href="file:/C:/Users/svannoort/Documents/Lucid keys/Figitinae genera Matrix key/Media/Images/Notauli smooth.jpg"/>
      </MediaObject>
      <MediaObject id="m18" debuglabel="30:Images/Small slender species.jpg">
        <Representation>
          <Label>No caption</Label>
        </Representation>
        <Type>Image</Type>
        <Source href="file:/C:/Users/svannoort/Documents/Lucid keys/Figitinae genera Matrix key/Media/Images/Small slender species.jpg"/>
      </MediaObject>
      <MediaObject id="m19" debuglabel="33:Images/Neralsia_female_habitus_lateral.jpg">
        <Representation>
          <Label>No caption</Label>
        </Representation>
        <Type>Image</Type>
        <Source href="file:/C:/Users/svannoort/Documents/Lucid keys/Figitinae genera Matrix key/Media/Images/Neralsia_female_habitus_lateral.jpg"/>
      </MediaObject>
      <MediaObject id="m2" debuglabel="35:Images/Figites_aciculata_HT_female_habitus_lateral.jpg">
        <Representation>
          <Label>No caption</Label>
        </Representation>
        <Type>Image</Type>
        <Source href="file:/C:/Users/svannoort/Documents/Lucid keys/Figitinae genera Matrix key/Media/Images/Figites_aciculata_HT_female_habitus_lateral.jpg"/>
      </MediaObject>
      <MediaObject id="m3" debuglabel="37:http://www.waspweb.org/Cynipoidea/Figitidae/Figitinae/Lonchidia/index.htm">
        <Representation>
          <Label>No caption</Label>
        </Representation>
        <Type>Text</Type>
        <Source href="http://www.waspweb.org/Cynipoidea/Figitidae/Figitinae/Lonchidia/index.htm"/>
      </MediaObject>
      <MediaObject id="m4" debuglabel="34:Images/Lonchidia_clavicornis_MZLU_habitus_lateral_2.jpg">
        <Representation>
          <Label>No caption</Label>
        </Representation>
        <Type>Image</Type>
        <Source href="file:/C:/Users/svannoort/Documents/Lucid keys/Figitinae genera Matrix key/Media/Images/Lonchidia_clavicornis_MZLU_habitus_lateral_2.jpg"/>
      </MediaObject>
      <MediaObject id="m5" debuglabel="38:http://www.waspweb.org/Cynipoidea/Figitidae/Figitinae/Neralsia/index.htm">
        <Representation>
          <Label>No caption</Label>
        </Representation>
        <Type>Text</Type>
        <Source href="http://www.waspweb.org/Cynipoidea/Figitidae/Figitinae/Neralsia/index.htm"/>
      </MediaObject>
      <MediaObject id="m6" debuglabel="33:Images/Neralsia_female_habitus_lateral.jpg">
        <Representation>
          <Label>No caption</Label>
        </Representation>
        <Type>Image</Type>
        <Source href="file:/C:/Users/svannoort/Documents/Lucid keys/Figitinae genera Matrix key/Media/Images/Neralsia_female_habitus_lateral.jpg"/>
      </MediaObject>
      <MediaObject id="m7" debuglabel="39:http://www.waspweb.org/Cynipoidea/Figitidae/Figitinae/Xyalophora/index.htm">
        <Representation>
          <Label>No caption</Label>
        </Representation>
        <Type>Text</Type>
        <Source href="http://www.waspweb.org/Cynipoidea/Figitidae/Figitinae/Xyalophora/index.htm"/>
      </MediaObject>
      <MediaObject id="m8" debuglabel="36:Images/Xyalophora_tedjoansi_HT_MRAC_habitus_lateral.jpg">
        <Representation>
          <Label>No caption</Label>
        </Representation>
        <Type>Image</Type>
        <Source href="file:/C:/Users/svannoort/Documents/Lucid keys/Figitinae genera Matrix key/Media/Images/Xyalophora_tedjoansi_HT_MRAC_habitus_lateral.jpg"/>
      </MediaObject>
      <MediaObject id="m9" debuglabel="22:Images/Scutellar fovea confluent.jpg">
        <Representation>
          <Label>No caption</Label>
        </Representation>
        <Type>Image</Type>
        <Source href="file:/C:/Users/svannoort/Documents/Lucid keys/Figitinae genera Matrix key/Media/Images/Scutellar fovea confluent.jpg"/>
      </MediaObject>
    </MediaObjects>
  </Dataset>
</Datasets>
