# Supplementary material for: Afrotropical Cynipoidea (Hymenoptera)
Source: Zookeys. 2015 Apr 1;(493):1–176. doi: 10.3897/zookeys.493.6353 (PMC4389221; doi:10.3897/zookeys.493.6353)
Supplement: Supplementary material 9 — Multi-entry, matrix-based identification key to the Afrotropical genera of Pycnostigminae (Figitidae, Cynipoidea, Hymenoptera) as exported from Lucid Builder 3.5 in XML SDD format [file zookeys-493-001-s009.sdd]

<?xml version="1.0" encoding="UTF-8"?>
<Datasets xsi:schemaLocation="http://rs.tdwg.org/UBIF/2006/ http://www.lucidcentral.org/2006/SDD/SDD1.1/SDD.xsd" xmlns="http://rs.tdwg.org/UBIF/2006/" xmlns:xsi="http://www.w3.org/2001/XMLSchema-instance">
  <TechnicalMetadata created="2015-03-10T11:37:12.452+02:00">
    <Generator name="Lucid3 Builder" version="3.4.0_b01" routine="com.cbit.lucid.builder.core.io.sdd11.SDDKeyWriter" notes="http://www.lucidcentral.org/lucid3/"/>
    <TechnicalContact literal="http://www.lucidcentral.org" email="contact@lucidcentral.org"/>
  </TechnicalMetadata>
  <Dataset xml:lang="en-us">
    <Representation>
      <Label>Untitled</Label>
    </Representation>
    <TaxonNames>
      <TaxonName id="t1" debuglabel="13:Pycnostigmus">
        <Representation>
          <Label>Pycnostigmus</Label>
          <MediaObject ref="m1" debuglabel="26:http://www.waspweb.org/Cynipoidea/Figitidae/Pycnostigminae/Pycnostigmus/index.htm"/>
          <MediaObject ref="m2" debuglabel="14:Images/Pycnostigmus_rostratus_habitusE.jpg"/>
        </Representation>
      </TaxonName>
      <TaxonName id="t2" debuglabel="16:Trjapitziniola">
        <Representation>
          <Label>Trjapitziniola</Label>
          <MediaObject ref="m3" debuglabel="27:http://www.waspweb.org/Cynipoidea/Figitidae/Pycnostigminae/Trjapitziniola/index.htm"/>
          <MediaObject ref="m4" debuglabel="24:Images/Trjapitziniola_vanharteni_habitus.jpg"/>
        </Representation>
      </TaxonName>
      <TaxonName id="t3" debuglabel="17:Tylosema">
        <Representation>
          <Label>Tylosema</Label>
          <MediaObject ref="m5" debuglabel="28:http://www.waspweb.org/Cynipoidea/Figitidae/Pycnostigminae/Tylosema/index.htm"/>
          <MediaObject ref="m6" debuglabel="25:Images/Tylosema_dayi_habitus_2.jpg"/>
        </Representation>
      </TaxonName>
    </TaxonNames>
    <TaxonHierarchies>
      <TaxonHierarchy id="th1" debuglabel="1:Default Entity Tree">
        <Representation>
          <Label>Default Entity Tree</Label>
        </Representation>
        <TaxonHierarchyType>UnspecifiedTaxonomy</TaxonHierarchyType>
        <Nodes>
          <Node id="tn1" debuglabel="13:Pycnostigmus">
            <TaxonName ref="t1" debuglabel="13:Pycnostigmus"/>
          </Node>
          <Node id="tn2" debuglabel="16:Trjapitziniola">
            <TaxonName ref="t2" debuglabel="16:Trjapitziniola"/>
          </Node>
          <Node id="tn3" debuglabel="17:Tylosema">
            <TaxonName ref="t3" debuglabel="17:Tylosema"/>
          </Node>
        </Nodes>
      </TaxonHierarchy>
    </TaxonHierarchies>
    <DescriptiveConcepts>
      <DescriptiveConcept id="dc0">
        <Representation>
          <Label>Fixed set of modifiers supported in Lucid3</Label>
        </Representation>
        <Modifiers>
          <Modifier id="mod1" debuglabel="1:rarely">
            <Representation>
              <Label>rarely</Label>
            </Representation>
            <ModifierClass>Frequency</ModifierClass>
            <ProportionRange lowerestimate="0.0" upperestimate="0.25"/>
          </Modifier>
          <Modifier id="mod2" debuglabel="2:uncertain">
            <Representation>
              <Label>uncertain</Label>
            </Representation>
            <ModifierClass>Certainty</ModifierClass>
            <ProportionRange lowerestimate="0.0" upperestimate="0.5"/>
          </Modifier>
          <Modifier id="mod3" debuglabel="3:misinterpreted">
            <Representation>
              <Label>misinterpreted</Label>
            </Representation>
            <ModifierClass>TreatAsMisinterpretation</ModifierClass>
          </Modifier>
          <Modifier id="mod4" debuglabel="3:unscoped">
            <Representation>
              <Label>unscoped</Label>
            </Representation>
            <ModifierClass>OtherModifierClass</ModifierClass>
          </Modifier>
        </Modifiers>
      </DescriptiveConcept>
    </DescriptiveConcepts>
    <Characters>
      <CategoricalCharacter id="c1" debuglabel="2:Female antenna">
        <Representation>
          <Label>Female antenna</Label>
        </Representation>
        <States>
          <StateDefinition id="s1" debuglabel="15:Female antenna with 12-16 flagellomeres">
            <Representation>
              <Label>Female antenna with 12-16 flagellomeres</Label>
              <MediaObject ref="m7" debuglabel="18:Images/12 - 16 flagellomeres.jpg"/>
            </Representation>
          </StateDefinition>
          <StateDefinition id="s2" debuglabel="3:Female antenna with 10 flagellomeres">
            <Representation>
              <Label>Female antenna with 10 flagellomeres</Label>
              <MediaObject ref="m8" debuglabel="19:Images/10 flagellomeres.jpg"/>
            </Representation>
          </StateDefinition>
        </States>
      </CategoricalCharacter>
      <CategoricalCharacter id="c2" debuglabel="5:Notauli presence">
        <Representation>
          <Label>Notauli presence</Label>
        </Representation>
        <States>
          <StateDefinition id="s3" debuglabel="4:Notauli complete from anterior margin of mesoscutum (at junction with pronotum) to posterior margin (at junction with scutellum)">
            <Representation>
              <Label>Notauli complete from anterior margin of mesoscutum (at junction with pronotum) to posterior margin (at junction with scutellum)</Label>
              <MediaObject ref="m9" debuglabel="20:Images/Notauli complete.jpg"/>
            </Representation>
          </StateDefinition>
          <StateDefinition id="s4" debuglabel="6:Notauli incomplete, not reaching the pronotum but present midway across mesoscutum and continuing to junction with scutellum">
            <Representation>
              <Label>Notauli incomplete, not reaching the pronotum but present midway across mesoscutum and continuing to junction with scutellum</Label>
              <MediaObject ref="m10" debuglabel="21:Images/Notauli incomplete.jpg"/>
            </Representation>
          </StateDefinition>
        </States>
      </CategoricalCharacter>
      <CategoricalCharacter id="c3" debuglabel="8:Parascutal impression presence">
        <Representation>
          <Label>Parascutal impression presence</Label>
        </Representation>
        <States>
          <StateDefinition id="s5" debuglabel="7:Parascutal impression present">
            <Representation>
              <Label>Parascutal impression present</Label>
              <MediaObject ref="m11" debuglabel="22:Images/Parascutal impression.jpg"/>
            </Representation>
          </StateDefinition>
          <StateDefinition id="s6" debuglabel="9:Parascutal impression absent">
            <Representation>
              <Label>Parascutal impression absent</Label>
              <MediaObject ref="m12" debuglabel="23:Images/Parascutal impression absent.jpg"/>
            </Representation>
          </StateDefinition>
        </States>
      </CategoricalCharacter>
      <CategoricalCharacter id="c4" debuglabel="11:Scutellum shape">
        <Representation>
          <Label>Scutellum shape</Label>
        </Representation>
        <States>
          <StateDefinition id="s7" debuglabel="10:Scutellum in lateral view evenly rounded">
            <Representation>
              <Label>Scutellum in lateral view evenly rounded</Label>
            </Representation>
          </StateDefinition>
          <StateDefinition id="s8" debuglabel="12:Scutellum in lateral view with a distinct angle, resulting in a postero-dorsal flattened">
            <Representation>
              <Label>Scutellum in lateral view with a distinct angle, resulting in a postero-dorsal flattened</Label>
            </Representation>
          </StateDefinition>
        </States>
      </CategoricalCharacter>
    </Characters>
    <CharacterTrees>
      <CharacterTree id="ct1" debuglabel="1:Default Feature Tree">
        <Representation>
          <Label>Default Feature Tree</Label>
        </Representation>
        <DesignedFor>
          <Role>InteractiveIdentification</Role>
        </DesignedFor>
        <Nodes>
          <CharNode>
            <Character ref="c1" debuglabel="2:Female antenna"/>
          </CharNode>
          <CharNode>
            <Character ref="c2" debuglabel="5:Notauli presence"/>
          </CharNode>
          <CharNode>
            <Character ref="c3" debuglabel="8:Parascutal impression presence"/>
          </CharNode>
          <CharNode>
            <Character ref="c4" debuglabel="11:Scutellum shape"/>
          </CharNode>
        </Nodes>
      </CharacterTree>
    </CharacterTrees>
    <CodedDescriptions>
      <CodedDescription id="cd1" debuglabel="13:Pycnostigmus">
        <Representation>
          <Label>Pycnostigmus</Label>
        </Representation>
        <Scope>
          <TaxonName ref="t1" debuglabel="13:Pycnostigmus"/>
        </Scope>
        <SummaryData>
          <Categorical ref="c2" debuglabel="5:Notauli presence">
            <State ref="s3" debuglabel="4:Notauli complete from anterior margin of mesoscutum (at junction with pronotum) to posterior margin (at junction with scutellum)"/>
          </Categorical>
          <Categorical ref="c3" debuglabel="8:Parascutal impression presence">
            <State ref="s5" debuglabel="7:Parascutal impression present"/>
          </Categorical>
          <Categorical ref="c4" debuglabel="11:Scutellum shape">
            <State ref="s7" debuglabel="10:Scutellum in lateral view evenly rounded"/>
          </Categorical>
          <Categorical ref="c1" debuglabel="2:Female antenna">
            <State ref="s1" debuglabel="15:Female antenna with 12-16 flagellomeres"/>
          </Categorical>
        </SummaryData>
      </CodedDescription>
      <CodedDescription id="cd2" debuglabel="16:Trjapitziniola">
        <Representation>
          <Label>Trjapitziniola</Label>
        </Representation>
        <Scope>
          <TaxonName ref="t2" debuglabel="16:Trjapitziniola"/>
        </Scope>
        <SummaryData>
          <Categorical ref="c2" debuglabel="5:Notauli presence">
            <State ref="s3" debuglabel="4:Notauli complete from anterior margin of mesoscutum (at junction with pronotum) to posterior margin (at junction with scutellum)"/>
          </Categorical>
          <Categorical ref="c3" debuglabel="8:Parascutal impression presence">
            <State ref="s5" debuglabel="7:Parascutal impression present"/>
          </Categorical>
          <Categorical ref="c4" debuglabel="11:Scutellum shape">
            <State ref="s8" debuglabel="12:Scutellum in lateral view with a distinct angle, resulting in a postero-dorsal flattened"/>
          </Categorical>
          <Categorical ref="c1" debuglabel="2:Female antenna">
            <State ref="s1" debuglabel="15:Female antenna with 12-16 flagellomeres"/>
          </Categorical>
        </SummaryData>
      </CodedDescription>
      <CodedDescription id="cd3" debuglabel="17:Tylosema">
        <Representation>
          <Label>Tylosema</Label>
        </Representation>
        <Scope>
          <TaxonName ref="t3" debuglabel="17:Tylosema"/>
        </Scope>
        <SummaryData>
          <Categorical ref="c1" debuglabel="2:Female antenna">
            <State ref="s2" debuglabel="3:Female antenna with 10 flagellomeres"/>
          </Categorical>
          <Categorical ref="c2" debuglabel="5:Notauli presence">
            <State ref="s4" debuglabel="6:Notauli incomplete, not reaching the pronotum but present midway across mesoscutum and continuing to junction with scutellum"/>
          </Categorical>
          <Categorical ref="c3" debuglabel="8:Parascutal impression presence">
            <State ref="s6" debuglabel="9:Parascutal impression absent"/>
          </Categorical>
          <Categorical ref="c4" debuglabel="11:Scutellum shape">
            <State ref="s7" debuglabel="10:Scutellum in lateral view evenly rounded"/>
          </Categorical>
        </SummaryData>
      </CodedDescription>
    </CodedDescriptions>
    <MediaObjects>
      <MediaObject id="m1" debuglabel="26:http://www.waspweb.org/Cynipoidea/Figitidae/Pycnostigminae/Pycnostigmus/index.htm">
        <Representation>
          <Label>No caption</Label>
        </Representation>
        <Type>Text</Type>
        <Source href="http://www.waspweb.org/Cynipoidea/Figitidae/Pycnostigminae/Pycnostigmus/index.htm"/>
      </MediaObject>
      <MediaObject id="m10" debuglabel="21:Images/Notauli incomplete.jpg">
        <Representation>
          <Label>No caption</Label>
        </Representation>
        <Type>Image</Type>
        <Source href="file:/C:/Users/svannoort/Documents/Lucid keys/Pycnostigminae genera Matrix key/Media/Images/Notauli incomplete.jpg"/>
      </MediaObject>
      <MediaObject id="m11" debuglabel="22:Images/Parascutal impression.jpg">
        <Representation>
          <Label>No caption</Label>
        </Representation>
        <Type>Image</Type>
        <Source href="file:/C:/Users/svannoort/Documents/Lucid keys/Pycnostigminae genera Matrix key/Media/Images/Parascutal impression.jpg"/>
      </MediaObject>
      <MediaObject id="m12" debuglabel="23:Images/Parascutal impression absent.jpg">
        <Representation>
          <Label>No caption</Label>
        </Representation>
        <Type>Image</Type>
        <Source href="file:/C:/Users/svannoort/Documents/Lucid keys/Pycnostigminae genera Matrix key/Media/Images/Parascutal impression absent.jpg"/>
      </MediaObject>
      <MediaObject id="m2" debuglabel="14:Images/Pycnostigmus_rostratus_habitusE.jpg">
        <Representation>
          <Label>No caption</Label>
        </Representation>
        <Type>Image</Type>
        <Source href="file:/C:/Users/svannoort/Documents/Lucid keys/Pycnostigminae genera Matrix key/Media/Images/Pycnostigmus_rostratus_habitusE.jpg"/>
      </MediaObject>
      <MediaObject id="m3" debuglabel="27:http://www.waspweb.org/Cynipoidea/Figitidae/Pycnostigminae/Trjapitziniola/index.htm">
        <Representation>
          <Label>No caption</Label>
        </Representation>
        <Type>Text</Type>
        <Source href="http://www.waspweb.org/Cynipoidea/Figitidae/Pycnostigminae/Trjapitziniola/index.htm"/>
      </MediaObject>
      <MediaObject id="m4" debuglabel="24:Images/Trjapitziniola_vanharteni_habitus.jpg">
        <Representation>
          <Label>No caption</Label>
        </Representation>
        <Type>Image</Type>
        <Source href="file:/C:/Users/svannoort/Documents/Lucid keys/Pycnostigminae genera Matrix key/Media/Images/Trjapitziniola_vanharteni_habitus.jpg"/>
      </MediaObject>
      <MediaObject id="m5" debuglabel="28:http://www.waspweb.org/Cynipoidea/Figitidae/Pycnostigminae/Tylosema/index.htm">
        <Representation>
          <Label>No caption</Label>
        </Representation>
        <Type>Text</Type>
        <Source href="http://www.waspweb.org/Cynipoidea/Figitidae/Pycnostigminae/Tylosema/index.htm"/>
      </MediaObject>
      <MediaObject id="m6" debuglabel="25:Images/Tylosema_dayi_habitus_2.jpg">
        <Representation>
          <Label>No caption</Label>
        </Representation>
        <Type>Image</Type>
        <Source href="file:/C:/Users/svannoort/Documents/Lucid keys/Pycnostigminae genera Matrix key/Media/Images/Tylosema_dayi_habitus_2.jpg"/>
      </MediaObject>
      <MediaObject id="m7" debuglabel="18:Images/12 - 16 flagellomeres.jpg">
        <Representation>
          <Label>No caption</Label>
        </Representation>
        <Type>Image</Type>
        <Source href="file:/C:/Users/svannoort/Documents/Lucid keys/Pycnostigminae genera Matrix key/Media/Images/12 - 16 flagellomeres.jpg"/>
      </MediaObject>
      <MediaObject id="m8" debuglabel="19:Images/10 flagellomeres.jpg">
        <Representation>
          <Label>No caption</Label>
        </Representation>
        <Type>Image</Type>
        <Source href="file:/C:/Users/svannoort/Documents/Lucid keys/Pycnostigminae genera Matrix key/Media/Images/10 flagellomeres.jpg"/>
      </MediaObject>
      <MediaObject id="m9" debuglabel="20:Images/Notauli complete.jpg">
        <Representation>
          <Label>No caption</Label>
        </Representation>
        <Type>Image</Type>
        <Source href="file:/C:/Users/svannoort/Documents/Lucid keys/Pycnostigminae genera Matrix key/Media/Images/Notauli complete.jpg"/>
      </MediaObject>
    </MediaObjects>
  </Dataset>
</Datasets>
