# Supplementary material for: Afrotropical Cynipoidea (Hymenoptera)
Source: Zookeys. 2015 Apr 1;(493):1–176. doi: 10.3897/zookeys.493.6353 (PMC4389221; doi:10.3897/zookeys.493.6353)
Supplement: Supplementary material 10 — Multi-entry, matrix-based identification key to the Afrotropical genera of Liopteridae (Cynipoidea, Hymenoptera) as exported from Lucid Builder 3.5 in XML SDD format [file zookeys-493-001-s010.sdd]

<?xml version="1.0" encoding="UTF-8"?>
<Datasets xsi:schemaLocation="http://rs.tdwg.org/UBIF/2006/ http://www.lucidcentral.org/2006/SDD/SDD1.1/SDD.xsd" xmlns="http://rs.tdwg.org/UBIF/2006/" xmlns:xsi="http://www.w3.org/2001/XMLSchema-instance">
  <TechnicalMetadata created="2015-03-10T13:44:19.473+02:00">
    <Generator name="Lucid3 Builder" version="3.4.0_b01" routine="com.cbit.lucid.builder.core.io.sdd11.SDDKeyWriter" notes="http://www.lucidcentral.org/lucid3/"/>
    <TechnicalContact literal="http://www.lucidcentral.org" email="contact@lucidcentral.org"/>
  </TechnicalMetadata>
  <Dataset xml:lang="en-us">
    <Representation>
      <Label>Untitled</Label>
    </Representation>
    <TaxonNames>
      <TaxonName id="t1" debuglabel="2:Paramblynotus">
        <Representation>
          <Label>Paramblynotus</Label>
          <MediaObject ref="m1" debuglabel="48:http://www.waspweb.org/Cynipoidea/Liopteridae/Mayrellinae/Paramblynotus/index.htm"/>
          <MediaObject ref="m2" debuglabel="70:Images/Paramblynotus_dzangasangha_SAM-HYM-P039806_female_habitus_lateral_330.jpg"/>
        </Representation>
      </TaxonName>
      <TaxonName id="t2" debuglabel="3:Xenocynips">
        <Representation>
          <Label>Xenocynips</Label>
          <MediaObject ref="m3" debuglabel="49:http://www.waspweb.org/Cynipoidea/Liopteridae/Oberthuerellinae/Xenocynips/index.htm"/>
          <MediaObject ref="m4" debuglabel="71:Images/Xenocynips_species_lateral_330.jpg"/>
        </Representation>
      </TaxonName>
      <TaxonName id="t3" debuglabel="4:Tessmannella">
        <Representation>
          <Label>Tessmannella</Label>
          <MediaObject ref="m5" debuglabel="50:http://www.waspweb.org/Cynipoidea/Liopteridae/Oberthuerellinae/Tessmannella/index.htm"/>
          <MediaObject ref="m6" debuglabel="72:Images/Tessmannella_nigra_HT_female_habitus_lateral_330.jpg"/>
        </Representation>
      </TaxonName>
      <TaxonName id="t4" debuglabel="5:Oberthuerella">
        <Representation>
          <Label>Oberthuerella</Label>
          <MediaObject ref="m7" debuglabel="51:http://www.waspweb.org/Cynipoidea/Liopteridae/Oberthuerellinae/Oberthuerella/index.htm"/>
          <MediaObject ref="m8" debuglabel="69:Images/Oberthuerella_longicaudata_HT_female_habitus_body_lateral_330.jpg"/>
        </Representation>
      </TaxonName>
    </TaxonNames>
    <TaxonHierarchies>
      <TaxonHierarchy id="th1" debuglabel="1:Default Entity Tree">
        <Representation>
          <Label>Default Entity Tree</Label>
        </Representation>
        <TaxonHierarchyType>UnspecifiedTaxonomy</TaxonHierarchyType>
        <Nodes>
          <Node id="tn1" debuglabel="2:Paramblynotus">
            <TaxonName ref="t1" debuglabel="2:Paramblynotus"/>
          </Node>
          <Node id="tn2" debuglabel="3:Xenocynips">
            <TaxonName ref="t2" debuglabel="3:Xenocynips"/>
          </Node>
          <Node id="tn3" debuglabel="4:Tessmannella">
            <TaxonName ref="t3" debuglabel="4:Tessmannella"/>
          </Node>
          <Node id="tn4" debuglabel="5:Oberthuerella">
            <TaxonName ref="t4" debuglabel="5:Oberthuerella"/>
          </Node>
        </Nodes>
      </TaxonHierarchy>
    </TaxonHierarchies>
    <DescriptiveConcepts>
      <DescriptiveConcept id="dc0">
        <Representation>
          <Label>Fixed set of modifiers supported in Lucid3</Label>
        </Representation>
        <Modifiers>
          <Modifier id="mod1" debuglabel="1:rarely">
            <Representation>
              <Label>rarely</Label>
            </Representation>
            <ModifierClass>Frequency</ModifierClass>
            <ProportionRange lowerestimate="0.0" upperestimate="0.25"/>
          </Modifier>
          <Modifier id="mod2" debuglabel="2:uncertain">
            <Representation>
              <Label>uncertain</Label>
            </Representation>
            <ModifierClass>Certainty</ModifierClass>
            <ProportionRange lowerestimate="0.0" upperestimate="0.5"/>
          </Modifier>
          <Modifier id="mod3" debuglabel="3:misinterpreted">
            <Representation>
              <Label>misinterpreted</Label>
            </Representation>
            <ModifierClass>TreatAsMisinterpretation</ModifierClass>
          </Modifier>
          <Modifier id="mod4" debuglabel="3:unscoped">
            <Representation>
              <Label>unscoped</Label>
            </Representation>
            <ModifierClass>OtherModifierClass</ModifierClass>
          </Modifier>
        </Modifiers>
      </DescriptiveConcept>
    </DescriptiveConcepts>
    <Characters>
      <CategoricalCharacter id="c1" debuglabel="12:Claw shape">
        <Representation>
          <Label>Claw shape</Label>
        </Representation>
        <States>
          <StateDefinition id="s1" debuglabel="13:pro- and mesotarsal claws with basal, lamellate lobe.">
            <Representation>
              <Label>pro- and mesotarsal claws with basal, lamellate lobe.</Label>
              <MediaObject ref="m9" debuglabel="58:Images/Tarsal claws lobed.jpg"/>
            </Representation>
          </StateDefinition>
          <StateDefinition id="s2" debuglabel="11:simple.">
            <Representation>
              <Label>simple.</Label>
              <MediaObject ref="m10" debuglabel="53:Images/Tarsal claws simple.jpg"/>
            </Representation>
          </StateDefinition>
        </States>
      </CategoricalCharacter>
      <CategoricalCharacter id="c2" debuglabel="45:Metafemoral spine">
        <Representation>
          <Label>Metafemoral spine</Label>
        </Representation>
        <States>
          <StateDefinition id="s3" debuglabel="55:absent">
            <Representation>
              <Label>absent</Label>
              <MediaObject ref="m11" debuglabel="26:Images/No_femoral_tooth.jpg"/>
            </Representation>
          </StateDefinition>
          <StateDefinition id="s4" debuglabel="46:elongate, narrow-based, erect.">
            <Representation>
              <Label>elongate, narrow-based, erect.</Label>
              <MediaObject ref="m12" debuglabel="68:Images/metafemoral spine narrow erect.jpg"/>
            </Representation>
          </StateDefinition>
          <StateDefinition id="s5" debuglabel="44:triangular, broad-based, oblique.">
            <Representation>
              <Label>triangular, broad-based, oblique.</Label>
              <MediaObject ref="m13" debuglabel="67:Images/metafemoral spine broad oblique.jpg"/>
            </Representation>
          </StateDefinition>
        </States>
      </CategoricalCharacter>
      <CategoricalCharacter id="c3" debuglabel="33:Metasomal terga 3-5">
        <Representation>
          <Label>Metasomal terga 3-5</Label>
        </Representation>
        <States>
          <StateDefinition id="s6" debuglabel="32:fused, intertergal sutures at least partly invisible.">
            <Representation>
              <Label>fused, intertergal sutures at least partly invisible.</Label>
              <MediaObject ref="m14" debuglabel="61:Images/tegrites 3-5 fused.jpg"/>
            </Representation>
          </StateDefinition>
          <StateDefinition id="s7" debuglabel="34:not fused, intertergal sutures distinct.">
            <Representation>
              <Label>not fused, intertergal sutures distinct.</Label>
              <MediaObject ref="m15" debuglabel="64:Images/tegrites 3-5 NOT fused.jpg"/>
            </Representation>
          </StateDefinition>
        </States>
      </CategoricalCharacter>
      <CategoricalCharacter id="c4" debuglabel="6:Metasomal tergite 6 length:">
        <Representation>
          <Label>Metasomal tergite 6 length:</Label>
        </Representation>
        <States>
          <StateDefinition id="s8" debuglabel="7:as long dorsally as ventrally in lateral view.">
            <Representation>
              <Label>as long dorsally as ventrally in lateral view.</Label>
              <MediaObject ref="m16" debuglabel="57:Images/Metasomal tergite 6 shorter dorsally.jpg"/>
            </Representation>
          </StateDefinition>
          <StateDefinition id="s9" debuglabel="52:longer dorsally than ventrally in lateral view.">
            <Representation>
              <Label>longer dorsally than ventrally in lateral view.</Label>
              <MediaObject ref="m17" debuglabel="47:Images/Metasomal tergite 6 longer dorsally.jpg"/>
            </Representation>
          </StateDefinition>
        </States>
      </CategoricalCharacter>
      <CategoricalCharacter id="c5" debuglabel="9:Metasomal tergite 6: shape of posterior-ventral margin">
        <Representation>
          <Label>Metasomal tergite 6: shape of posterior-ventral margin</Label>
        </Representation>
        <States>
          <StateDefinition id="s10" debuglabel="8:sinuate in lateral view, curving forward and not covering ventral portion of T7.">
            <Representation>
              <Label>sinuate in lateral view, curving forward and not covering ventral portion of T7.</Label>
              <MediaObject ref="m18" debuglabel="47:Images/Metasomal tergite 6 longer dorsally.jpg"/>
            </Representation>
          </StateDefinition>
          <StateDefinition id="s11" debuglabel="10:straight to gently curved in lateral view, covering ventral portion of T7.">
            <Representation>
              <Label>straight to gently curved in lateral view, covering ventral portion of T7.</Label>
              <MediaObject ref="m19" debuglabel="57:Images/Metasomal tergite 6 shorter dorsally.jpg"/>
            </Representation>
          </StateDefinition>
        </States>
      </CategoricalCharacter>
      <CategoricalCharacter id="c6" debuglabel="30:Metatibial spurs">
        <Representation>
          <Label>Metatibial spurs</Label>
        </Representation>
        <States>
          <StateDefinition id="s12" debuglabel="31:subequal in length.">
            <Representation>
              <Label>subequal in length.</Label>
              <MediaObject ref="m20" debuglabel="63:Images/metatibial spurs subequal.jpg"/>
            </Representation>
          </StateDefinition>
          <StateDefinition id="s13" debuglabel="29:unequal; outer spur longer than inner spur.">
            <Representation>
              <Label>unequal; outer spur longer than inner spur.</Label>
              <MediaObject ref="m21" debuglabel="60:Images/metatibial spur short.jpg"/>
            </Representation>
          </StateDefinition>
        </States>
      </CategoricalCharacter>
      <CategoricalCharacter id="c7" debuglabel="36:Pronotal crest">
        <Representation>
          <Label>Pronotal crest</Label>
        </Representation>
        <States>
          <StateDefinition id="s14" debuglabel="37:not produced into conspicuous tooth-like process; crest usually absent, but occasionally present and produced into small, triangular process.">
            <Representation>
              <Label>not produced into conspicuous tooth-like process; crest usually absent, but occasionally present and produced into small, triangular process.</Label>
              <MediaObject ref="m22" debuglabel="66:Images/Pronotal NO crest.jpg"/>
            </Representation>
          </StateDefinition>
          <StateDefinition id="s15" debuglabel="35:produced into conspicuous toothlike process.">
            <Representation>
              <Label>produced into conspicuous toothlike process.</Label>
              <MediaObject ref="m23" debuglabel="65:Images/Pronotal crest.jpg"/>
            </Representation>
          </StateDefinition>
        </States>
      </CategoricalCharacter>
      <CategoricalCharacter id="c8" debuglabel="18:Pronotal posterolateral margin">
        <Representation>
          <Label>Pronotal posterolateral margin</Label>
        </Representation>
        <States>
          <StateDefinition id="s16" debuglabel="19:distinctly incised in front of mesopleural triangle, the latter deeply impressed anteriorly.">
            <Representation>
              <Label>distinctly incised in front of mesopleural triangle, the latter deeply impressed anteriorly.</Label>
              <MediaObject ref="m24" debuglabel="27:Images/Pronotal margin incised.jpg"/>
            </Representation>
          </StateDefinition>
          <StateDefinition id="s17" debuglabel="17:not incised, mesopleural triangle not deeply impressed anteriorly.">
            <Representation>
              <Label>not incised, mesopleural triangle not deeply impressed anteriorly.</Label>
              <MediaObject ref="m25" debuglabel="56:Images/Pronotal posterior margin not incised.jpg"/>
            </Representation>
          </StateDefinition>
        </States>
      </CategoricalCharacter>
      <CategoricalCharacter id="c9" debuglabel="15:Scutellum">
        <Representation>
          <Label>Scutellum</Label>
        </Representation>
        <States>
          <StateDefinition id="s18" debuglabel="14:laterally with semilunar, slightly impressed area set off by distinct carinae (the auricula).">
            <Representation>
              <Label>laterally with semilunar, slightly impressed area set off by distinct carinae (the auricula).</Label>
              <MediaObject ref="m26" debuglabel="54:Images/auricle.jpg"/>
            </Representation>
          </StateDefinition>
          <StateDefinition id="s19" debuglabel="16:laterally without impressed semilunar area i.e. no auricle">
            <Representation>
              <Label>laterally without impressed semilunar area i.e. no auricle</Label>
              <MediaObject ref="m27" debuglabel="20:Images/no auricle.jpg"/>
            </Representation>
          </StateDefinition>
        </States>
      </CategoricalCharacter>
    </Characters>
    <CharacterTrees>
      <CharacterTree id="ct1" debuglabel="1:Default Feature Tree">
        <Representation>
          <Label>Default Feature Tree</Label>
        </Representation>
        <DesignedFor>
          <Role>InteractiveIdentification</Role>
        </DesignedFor>
        <Nodes>
          <CharNode>
            <Character ref="c1" debuglabel="12:Claw shape"/>
          </CharNode>
          <CharNode>
            <Character ref="c2" debuglabel="45:Metafemoral spine"/>
          </CharNode>
          <CharNode>
            <Character ref="c3" debuglabel="33:Metasomal terga 3-5"/>
          </CharNode>
          <CharNode>
            <Character ref="c4" debuglabel="6:Metasomal tergite 6 length:"/>
          </CharNode>
          <CharNode>
            <Character ref="c5" debuglabel="9:Metasomal tergite 6: shape of posterior-ventral margin"/>
          </CharNode>
          <CharNode>
            <Character ref="c6" debuglabel="30:Metatibial spurs"/>
          </CharNode>
          <CharNode>
            <Character ref="c7" debuglabel="36:Pronotal crest"/>
          </CharNode>
          <CharNode>
            <Character ref="c8" debuglabel="18:Pronotal posterolateral margin"/>
          </CharNode>
          <CharNode>
            <Character ref="c9" debuglabel="15:Scutellum"/>
          </CharNode>
        </Nodes>
      </CharacterTree>
    </CharacterTrees>
    <CodedDescriptions>
      <CodedDescription id="cd1" debuglabel="2:Paramblynotus">
        <Representation>
          <Label>Paramblynotus</Label>
        </Representation>
        <Scope>
          <TaxonName ref="t1" debuglabel="2:Paramblynotus"/>
        </Scope>
        <SummaryData>
          <Categorical ref="c8" debuglabel="18:Pronotal posterolateral margin">
            <State ref="s17" debuglabel="17:not incised, mesopleural triangle not deeply impressed anteriorly."/>
          </Categorical>
          <Categorical ref="c3" debuglabel="33:Metasomal terga 3-5">
            <State ref="s7" debuglabel="34:not fused, intertergal sutures distinct."/>
          </Categorical>
          <Categorical ref="c4" debuglabel="6:Metasomal tergite 6 length:">
            <State ref="s9" debuglabel="52:longer dorsally than ventrally in lateral view."/>
          </Categorical>
          <Categorical ref="c7" debuglabel="36:Pronotal crest">
            <State ref="s14" debuglabel="37:not produced into conspicuous tooth-like process; crest usually absent, but occasionally present and produced into small, triangular process."/>
          </Categorical>
          <Categorical ref="c2" debuglabel="45:Metafemoral spine">
            <State ref="s3" debuglabel="55:absent"/>
          </Categorical>
          <Categorical ref="c5" debuglabel="9:Metasomal tergite 6: shape of posterior-ventral margin">
            <State ref="s10" debuglabel="8:sinuate in lateral view, curving forward and not covering ventral portion of T7."/>
          </Categorical>
          <Categorical ref="c1" debuglabel="12:Claw shape">
            <State ref="s2" debuglabel="11:simple."/>
          </Categorical>
          <Categorical ref="c6" debuglabel="30:Metatibial spurs">
            <State ref="s13" debuglabel="29:unequal; outer spur longer than inner spur."/>
          </Categorical>
          <Categorical ref="c9" debuglabel="15:Scutellum">
            <State ref="s18" debuglabel="14:laterally with semilunar, slightly impressed area set off by distinct carinae (the auricula)."/>
          </Categorical>
        </SummaryData>
      </CodedDescription>
      <CodedDescription id="cd2" debuglabel="3:Xenocynips">
        <Representation>
          <Label>Xenocynips</Label>
        </Representation>
        <Scope>
          <TaxonName ref="t2" debuglabel="3:Xenocynips"/>
        </Scope>
        <SummaryData>
          <Categorical ref="c3" debuglabel="33:Metasomal terga 3-5">
            <State ref="s6" debuglabel="32:fused, intertergal sutures at least partly invisible."/>
          </Categorical>
          <Categorical ref="c9" debuglabel="15:Scutellum">
            <State ref="s19" debuglabel="16:laterally without impressed semilunar area i.e. no auricle"/>
          </Categorical>
          <Categorical ref="c8" debuglabel="18:Pronotal posterolateral margin">
            <State ref="s16" debuglabel="19:distinctly incised in front of mesopleural triangle, the latter deeply impressed anteriorly."/>
          </Categorical>
          <Categorical ref="c7" debuglabel="36:Pronotal crest">
            <State ref="s14" debuglabel="37:not produced into conspicuous tooth-like process; crest usually absent, but occasionally present and produced into small, triangular process."/>
          </Categorical>
          <Categorical ref="c4" debuglabel="6:Metasomal tergite 6 length:">
            <State ref="s8" debuglabel="7:as long dorsally as ventrally in lateral view."/>
          </Categorical>
          <Categorical ref="c5" debuglabel="9:Metasomal tergite 6: shape of posterior-ventral margin">
            <State ref="s11" debuglabel="10:straight to gently curved in lateral view, covering ventral portion of T7."/>
          </Categorical>
          <Categorical ref="c1" debuglabel="12:Claw shape">
            <State ref="s1" debuglabel="13:pro- and mesotarsal claws with basal, lamellate lobe."/>
          </Categorical>
          <Categorical ref="c6" debuglabel="30:Metatibial spurs">
            <State ref="s13" debuglabel="29:unequal; outer spur longer than inner spur."/>
          </Categorical>
          <Categorical ref="c2" debuglabel="45:Metafemoral spine">
            <State ref="s4" debuglabel="46:elongate, narrow-based, erect."/>
          </Categorical>
        </SummaryData>
      </CodedDescription>
      <CodedDescription id="cd3" debuglabel="4:Tessmannella">
        <Representation>
          <Label>Tessmannella</Label>
        </Representation>
        <Scope>
          <TaxonName ref="t3" debuglabel="4:Tessmannella"/>
        </Scope>
        <SummaryData>
          <Categorical ref="c9" debuglabel="15:Scutellum">
            <State ref="s19" debuglabel="16:laterally without impressed semilunar area i.e. no auricle"/>
          </Categorical>
          <Categorical ref="c3" debuglabel="33:Metasomal terga 3-5">
            <State ref="s7" debuglabel="34:not fused, intertergal sutures distinct."/>
          </Categorical>
          <Categorical ref="c7" debuglabel="36:Pronotal crest">
            <State ref="s15" debuglabel="35:produced into conspicuous toothlike process."/>
          </Categorical>
          <Categorical ref="c8" debuglabel="18:Pronotal posterolateral margin">
            <State ref="s16" debuglabel="19:distinctly incised in front of mesopleural triangle, the latter deeply impressed anteriorly."/>
          </Categorical>
          <Categorical ref="c4" debuglabel="6:Metasomal tergite 6 length:">
            <State ref="s8" debuglabel="7:as long dorsally as ventrally in lateral view."/>
          </Categorical>
          <Categorical ref="c5" debuglabel="9:Metasomal tergite 6: shape of posterior-ventral margin">
            <State ref="s11" debuglabel="10:straight to gently curved in lateral view, covering ventral portion of T7."/>
          </Categorical>
          <Categorical ref="c2" debuglabel="45:Metafemoral spine">
            <State ref="s5" debuglabel="44:triangular, broad-based, oblique."/>
          </Categorical>
          <Categorical ref="c1" debuglabel="12:Claw shape">
            <State ref="s1" debuglabel="13:pro- and mesotarsal claws with basal, lamellate lobe."/>
          </Categorical>
          <Categorical ref="c6" debuglabel="30:Metatibial spurs">
            <State ref="s12" debuglabel="31:subequal in length."/>
          </Categorical>
        </SummaryData>
      </CodedDescription>
      <CodedDescription id="cd4" debuglabel="5:Oberthuerella">
        <Representation>
          <Label>Oberthuerella</Label>
        </Representation>
        <Scope>
          <TaxonName ref="t4" debuglabel="5:Oberthuerella"/>
        </Scope>
        <SummaryData>
          <Categorical ref="c9" debuglabel="15:Scutellum">
            <State ref="s19" debuglabel="16:laterally without impressed semilunar area i.e. no auricle"/>
          </Categorical>
          <Categorical ref="c3" debuglabel="33:Metasomal terga 3-5">
            <State ref="s7" debuglabel="34:not fused, intertergal sutures distinct."/>
          </Categorical>
          <Categorical ref="c8" debuglabel="18:Pronotal posterolateral margin">
            <State ref="s16" debuglabel="19:distinctly incised in front of mesopleural triangle, the latter deeply impressed anteriorly."/>
          </Categorical>
          <Categorical ref="c7" debuglabel="36:Pronotal crest">
            <State ref="s14" debuglabel="37:not produced into conspicuous tooth-like process; crest usually absent, but occasionally present and produced into small, triangular process."/>
          </Categorical>
          <Categorical ref="c4" debuglabel="6:Metasomal tergite 6 length:">
            <State ref="s8" debuglabel="7:as long dorsally as ventrally in lateral view."/>
          </Categorical>
          <Categorical ref="c5" debuglabel="9:Metasomal tergite 6: shape of posterior-ventral margin">
            <State ref="s11" debuglabel="10:straight to gently curved in lateral view, covering ventral portion of T7."/>
          </Categorical>
          <Categorical ref="c1" debuglabel="12:Claw shape">
            <State ref="s1" debuglabel="13:pro- and mesotarsal claws with basal, lamellate lobe."/>
          </Categorical>
          <Categorical ref="c2" debuglabel="45:Metafemoral spine">
            <State ref="s4" debuglabel="46:elongate, narrow-based, erect."/>
          </Categorical>
          <Categorical ref="c6" debuglabel="30:Metatibial spurs">
            <State ref="s12" debuglabel="31:subequal in length."/>
          </Categorical>
        </SummaryData>
      </CodedDescription>
    </CodedDescriptions>
    <MediaObjects>
      <MediaObject id="m1" debuglabel="48:http://www.waspweb.org/Cynipoidea/Liopteridae/Mayrellinae/Paramblynotus/index.htm">
        <Representation>
          <Label>No caption</Label>
        </Representation>
        <Type>Text</Type>
        <Source href="http://www.waspweb.org/Cynipoidea/Liopteridae/Mayrellinae/Paramblynotus/index.htm"/>
      </MediaObject>
      <MediaObject id="m10" debuglabel="53:Images/Tarsal claws simple.jpg">
        <Representation>
          <Label>No caption</Label>
        </Representation>
        <Type>Image</Type>
        <Source href="file:/C:/Users/svannoort/Documents/Lucid keys/Liopteridae_genera_matrix_key/Media/Images/Tarsal claws simple.jpg"/>
      </MediaObject>
      <MediaObject id="m11" debuglabel="26:Images/No_femoral_tooth.jpg">
        <Representation>
          <Label>No caption</Label>
        </Representation>
        <Type>Image</Type>
        <Source href="file:/C:/Users/svannoort/Documents/Lucid keys/Liopteridae_genera_matrix_key/Media/Images/No_femoral_tooth.jpg"/>
      </MediaObject>
      <MediaObject id="m12" debuglabel="68:Images/metafemoral spine narrow erect.jpg">
        <Representation>
          <Label>No caption</Label>
        </Representation>
        <Type>Image</Type>
        <Source href="file:/C:/Users/svannoort/Documents/Lucid keys/Liopteridae_genera_matrix_key/Media/Images/metafemoral spine narrow erect.jpg"/>
      </MediaObject>
      <MediaObject id="m13" debuglabel="67:Images/metafemoral spine broad oblique.jpg">
        <Representation>
          <Label>No caption</Label>
        </Representation>
        <Type>Image</Type>
        <Source href="file:/C:/Users/svannoort/Documents/Lucid keys/Liopteridae_genera_matrix_key/Media/Images/metafemoral spine broad oblique.jpg"/>
      </MediaObject>
      <MediaObject id="m14" debuglabel="61:Images/tegrites 3-5 fused.jpg">
        <Representation>
          <Label>No caption</Label>
        </Representation>
        <Type>Image</Type>
        <Source href="file:/C:/Users/svannoort/Documents/Lucid keys/Liopteridae_genera_matrix_key/Media/Images/tegrites 3-5 fused.jpg"/>
      </MediaObject>
      <MediaObject id="m15" debuglabel="64:Images/tegrites 3-5 NOT fused.jpg">
        <Representation>
          <Label>No caption</Label>
        </Representation>
        <Type>Image</Type>
        <Source href="file:/C:/Users/svannoort/Documents/Lucid keys/Liopteridae_genera_matrix_key/Media/Images/tegrites 3-5 NOT fused.jpg"/>
      </MediaObject>
      <MediaObject id="m16" debuglabel="57:Images/Metasomal tergite 6 shorter dorsally.jpg">
        <Representation>
          <Label>No caption</Label>
        </Representation>
        <Type>Image</Type>
        <Source href="file:/C:/Users/svannoort/Documents/Lucid keys/Liopteridae_genera_matrix_key/Media/Images/Metasomal tergite 6 shorter dorsally.jpg"/>
      </MediaObject>
      <MediaObject id="m17" debuglabel="47:Images/Metasomal tergite 6 longer dorsally.jpg">
        <Representation>
          <Label>No caption</Label>
        </Representation>
        <Type>Image</Type>
        <Source href="file:/C:/Users/svannoort/Documents/Lucid keys/Liopteridae_genera_matrix_key/Media/Images/Metasomal tergite 6 longer dorsally.jpg"/>
      </MediaObject>
      <MediaObject id="m18" debuglabel="47:Images/Metasomal tergite 6 longer dorsally.jpg">
        <Representation>
          <Label>No caption</Label>
        </Representation>
        <Type>Image</Type>
        <Source href="file:/C:/Users/svannoort/Documents/Lucid keys/Liopteridae_genera_matrix_key/Media/Images/Metasomal tergite 6 longer dorsally.jpg"/>
      </MediaObject>
      <MediaObject id="m19" debuglabel="57:Images/Metasomal tergite 6 shorter dorsally.jpg">
        <Representation>
          <Label>No caption</Label>
        </Representation>
        <Type>Image</Type>
        <Source href="file:/C:/Users/svannoort/Documents/Lucid keys/Liopteridae_genera_matrix_key/Media/Images/Metasomal tergite 6 shorter dorsally.jpg"/>
      </MediaObject>
      <MediaObject id="m2" debuglabel="70:Images/Paramblynotus_dzangasangha_SAM-HYM-P039806_female_habitus_lateral_330.jpg">
        <Representation>
          <Label>No caption</Label>
        </Representation>
        <Type>Image</Type>
        <Source href="file:/C:/Users/svannoort/Documents/Lucid keys/Liopteridae_genera_matrix_key/Media/Images/Paramblynotus_dzangasangha_SAM-HYM-P039806_female_habitus_lateral_330.jpg"/>
      </MediaObject>
      <MediaObject id="m20" debuglabel="63:Images/metatibial spurs subequal.jpg">
        <Representation>
          <Label>No caption</Label>
        </Representation>
        <Type>Image</Type>
        <Source href="file:/C:/Users/svannoort/Documents/Lucid keys/Liopteridae_genera_matrix_key/Media/Images/metatibial spurs subequal.jpg"/>
      </MediaObject>
      <MediaObject id="m21" debuglabel="60:Images/metatibial spur short.jpg">
        <Representation>
          <Label>No caption</Label>
        </Representation>
        <Type>Image</Type>
        <Source href="file:/C:/Users/svannoort/Documents/Lucid keys/Liopteridae_genera_matrix_key/Media/Images/metatibial spur short.jpg"/>
      </MediaObject>
      <MediaObject id="m22" debuglabel="66:Images/Pronotal NO crest.jpg">
        <Representation>
          <Label>No caption</Label>
        </Representation>
        <Type>Image</Type>
        <Source href="file:/C:/Users/svannoort/Documents/Lucid keys/Liopteridae_genera_matrix_key/Media/Images/Pronotal NO crest.jpg"/>
      </MediaObject>
      <MediaObject id="m23" debuglabel="65:Images/Pronotal crest.jpg">
        <Representation>
          <Label>No caption</Label>
        </Representation>
        <Type>Image</Type>
        <Source href="file:/C:/Users/svannoort/Documents/Lucid keys/Liopteridae_genera_matrix_key/Media/Images/Pronotal crest.jpg"/>
      </MediaObject>
      <MediaObject id="m24" debuglabel="27:Images/Pronotal margin incised.jpg">
        <Representation>
          <Label>No caption</Label>
        </Representation>
        <Type>Image</Type>
        <Source href="file:/C:/Users/svannoort/Documents/Lucid keys/Liopteridae_genera_matrix_key/Media/Images/Pronotal margin incised.jpg"/>
      </MediaObject>
      <MediaObject id="m25" debuglabel="56:Images/Pronotal posterior margin not incised.jpg">
        <Representation>
          <Label>No caption</Label>
        </Representation>
        <Type>Image</Type>
        <Source href="file:/C:/Users/svannoort/Documents/Lucid keys/Liopteridae_genera_matrix_key/Media/Images/Pronotal posterior margin not incised.jpg"/>
      </MediaObject>
      <MediaObject id="m26" debuglabel="54:Images/auricle.jpg">
        <Representation>
          <Label>No caption</Label>
        </Representation>
        <Type>Image</Type>
        <Source href="file:/C:/Users/svannoort/Documents/Lucid keys/Liopteridae_genera_matrix_key/Media/Images/auricle.jpg"/>
      </MediaObject>
      <MediaObject id="m27" debuglabel="20:Images/no auricle.jpg">
        <Representation>
          <Label>No caption</Label>
        </Representation>
        <Type>Image</Type>
        <Source href="file:/C:/Users/svannoort/Documents/Lucid keys/Liopteridae_genera_matrix_key/Media/Images/no auricle.jpg"/>
      </MediaObject>
      <MediaObject id="m3" debuglabel="49:http://www.waspweb.org/Cynipoidea/Liopteridae/Oberthuerellinae/Xenocynips/index.htm">
        <Representation>
          <Label>No caption</Label>
        </Representation>
        <Type>Text</Type>
        <Source href="http://www.waspweb.org/Cynipoidea/Liopteridae/Oberthuerellinae/Xenocynips/index.htm"/>
      </MediaObject>
      <MediaObject id="m4" debuglabel="71:Images/Xenocynips_species_lateral_330.jpg">
        <Representation>
          <Label>No caption</Label>
        </Representation>
        <Type>Image</Type>
        <Source href="file:/C:/Users/svannoort/Documents/Lucid keys/Liopteridae_genera_matrix_key/Media/Images/Xenocynips_species_lateral_330.jpg"/>
      </MediaObject>
      <MediaObject id="m5" debuglabel="50:http://www.waspweb.org/Cynipoidea/Liopteridae/Oberthuerellinae/Tessmannella/index.htm">
        <Representation>
          <Label>No caption</Label>
        </Representation>
        <Type>Text</Type>
        <Source href="http://www.waspweb.org/Cynipoidea/Liopteridae/Oberthuerellinae/Tessmannella/index.htm"/>
      </MediaObject>
      <MediaObject id="m6" debuglabel="72:Images/Tessmannella_nigra_HT_female_habitus_lateral_330.jpg">
        <Representation>
          <Label>No caption</Label>
        </Representation>
        <Type>Image</Type>
        <Source href="file:/C:/Users/svannoort/Documents/Lucid keys/Liopteridae_genera_matrix_key/Media/Images/Tessmannella_nigra_HT_female_habitus_lateral_330.jpg"/>
      </MediaObject>
      <MediaObject id="m7" debuglabel="51:http://www.waspweb.org/Cynipoidea/Liopteridae/Oberthuerellinae/Oberthuerella/index.htm">
        <Representation>
          <Label>No caption</Label>
        </Representation>
        <Type>Text</Type>
        <Source href="http://www.waspweb.org/Cynipoidea/Liopteridae/Oberthuerellinae/Oberthuerella/index.htm"/>
      </MediaObject>
      <MediaObject id="m8" debuglabel="69:Images/Oberthuerella_longicaudata_HT_female_habitus_body_lateral_330.jpg">
        <Representation>
          <Label>No caption</Label>
        </Representation>
        <Type>Image</Type>
        <Source href="file:/C:/Users/svannoort/Documents/Lucid keys/Liopteridae_genera_matrix_key/Media/Images/Oberthuerella_longicaudata_HT_female_habitus_body_lateral_330.jpg"/>
      </MediaObject>
      <MediaObject id="m9" debuglabel="58:Images/Tarsal claws lobed.jpg">
        <Representation>
          <Label>No caption</Label>
        </Representation>
        <Type>Image</Type>
        <Source href="file:/C:/Users/svannoort/Documents/Lucid keys/Liopteridae_genera_matrix_key/Media/Images/Tarsal claws lobed.jpg"/>
      </MediaObject>
    </MediaObjects>
  </Dataset>
</Datasets>
